# Supplementary material for: Nonsense-mediated decay machinery in Plasmodium falciparum is inefficient and non-essential
Source: mSphere. 2023 Jun 27;8(4):e00233-23. doi: 10.1128/msphere.00233-23 (PMC10449492; doi:10.1128/msphere.00233-23)
Supplement: Table S1 — Differential expression analysis. [file msphere.00233-23-s0004.xlsx]

## Sheet: UPF1_topTreat
GeneID	PlasmoDB	Length	logFC	AveExpr	t	P.Value	adj.P.Val
PF3D7_1005500.1	UPF1	4740	-3.3923	7.3774	-16.1994	0	0
PF3D7_0900300.1	rifin	1080	-4.8857	1.3902	-12.2144	0	0.0001
PF3D7_0300800.1	rifin	966	4.6851	1.783	12.2057	0	0.0001
PF3D7_0401400.1	rifin	990	5.2284	1.3009	12.1686	0	0.0001
PF3D7_0900200.1	rifin	1131	-3.0719	3.8661	-9.2331	0	0.0009
PF3D7_0420700.1	PfEMP1	6459	2.9207	3.1171	9.2159	0	0.0009
PF3D7_0401500.1	stevor	933	-3.4702	1.5809	-8.4754	0	0.0015
PF3D7_0632100.1	rifin	972	4.2636	0.411	8.48	0	0.0015
PF3D7_0401700.1		1332	2.4008	4.5319	7.8303	0	0.0028
PF3D7_1040900.1	rifin	936	-3.9884	-0.4525	-7.2265	0	0.0052
PF3D7_1401000.1	GBPH	924	-2.3299	3.262	-6.9608	0	0.0066
PF3D7_1005400.1			4.0315	-0.3601	6.8254	0	0.0072
PF3D7_0936900.1	PHISTb	1092	-4.1766	-1.1176	-6.649	0	0.0084
PF3D7_0302300.1	PfEMP1	4244	-2.5847	3.0914	-6.3521	0	0.0116
PF3D7_0532600.1		486	-3.1681	-0.7171	-5.4248	0.0001	0.0406

## Sheet: UPF2_topTreat
GeneID	PlasmoDB	Length	logFC	AveExpr	t	P.Value	adj.P.Val
PF3D7_1149900.1	stevor	927	5.498	4.2184	13.8096	0	0.0001
PF3D7_0900400.1	rifin	1032	-5.7231	2.2703	-11.9867	0	0.0003
PF3D7_0900300.1	rifin	1080	-5.7331	0.9222	-10.7794	0	0.0005
PF3D7_0425900.1	rifin	975	-4.4904	3.0859	-9.6629	0	0.001
PF3D7_0412400.1	PfEMP1	6630	3.9837	6.3721	9.0394	0	0.0015
PF3D7_1149800.1	rifin	945	4.5909	2.205	8.9231	0	0.0015
PF3D7_1300400.1	rifin	1032	-4.9939	0.0922	-8.6039	0	0.0018
PF3D7_0900200.1	rifin	1131	-3.5279	3.5679	-7.6193	0	0.0044
PF3D7_1000800.1	stevor	879	3.9266	3.192	7.5763	0	0.0044
PF3D7_0401500.1	stevor	933	-3.6634	1.3879	-6.6277	0	0.0128
PF3D7_1040900.1	rifin	936	-4.4946	-0.8925	-6.3798	0	0.0162
PF3D7_0901300.1	rifin	1137	-3.581	0.8669	-5.9743	0.0001	0.0255
PF3D7_0600500.1	rifin	1119	-3.8378	-0.2273	-5.9172	0.0001	0.0256
