# Supplementary material for: Nonsense-mediated decay machinery in Plasmodium falciparum is inefficient and non-essential
Source: mSphere. 2023 Jun 27;8(4):e00233-23. doi: 10.1128/msphere.00233-23 (PMC10449492; doi:10.1128/msphere.00233-23)
Supplement: Table S2 — ASpli analysis. [file msphere.00233-23-s0005.xlsx]

## Sheet: UPF1_aspli_introns
Intron	locus	gene_coordinates	start	end	length	logFC	pvalue	bin.fdr	J1	WT_1	WT_2	WT_3	KO_1	KO_2	KO_3	J2	WT_1.1	WT_2.1	WT_3.1	KO_1.1	KO_2.1	KO_3.1	J3	WT_1.2	WT_2.2	WT_3.2	KO_1.2	KO_2.2	KO_3.2	WT	KO
PF3D7_1448200:I001	PF3D7_1448200	Pf3D7_14_v3:1966245-1971618	1966720	1966852	133	1.4528	0.00109873	0.99999	PF3D7_1448200:I001_E1I	2	2	0	2	5	3	PF3D7_1448200:I001_IE2	2	1	0	0	5	0	Pf3D7_14_v3.1966719.1966853	34	21	5	17	34	15	0.0551181	0.102041
PF3D7_1122800:I001	PF3D7_1122800	Pf3D7_11_v3:872031-877678	875356	875561	206	2.16762	0.00220557	0.99999	PF3D7_1122800:I001_E1I	0	0	0	1	0	0	PF3D7_1122800:I001_IE2	0	0	0	0	3	0	Pf3D7_11_v3.875355.875562	34	38	33	17	81	12	0	0.0178571
PF3D7_1401900:I006	PF3D7_1401900	Pf3D7_14_v3:74188-76793	75331	75507	177	-1.1412	0.00259565	0.99999	PF3D7_1401900:I006_E1I	16	25	10	2	6	2	PF3D7_1401900:I006_IE2	0	2	0	0	0	0	Pf3D7_14_v3.75330.75508	16	6	7	7	12	3	0.477477	0.185185
PF3D7_1348700:I001	PF3D7_1348700	Pf3D7_13_v3:1955254-1958358	1955301	1955461	161	1.63549	0.00368315	0.99999	PF3D7_1348700:I001_E1I	1	0	0	4	1	3	PF3D7_1348700:I001_IE2	0	0	1	1	1	2	NA	NA	NA	NA	NA	NA	NA	1	1
PF3D7_1219400:I001	PF3D7_1219400	Pf3D7_12_v3:776510-779933	778063	778064	2	-1.16042	0.00475823	0.99999	PF3D7_1219400:I001_E1I	24	45	14	6	19	5	PF3D7_1219400:I001_IE2	24	46	14	6	19	5	NA	NA	NA	NA	NA	NA	NA	1	1
PF3D7_0530500:I003	PF3D7_0530500	Pf3D7_05_v3:1244751-1248359	1247755	1247952	198	-1.49549	0.00635941	0.99999	PF3D7_0530500:I003_E1I	2	4	2	0	0	1	PF3D7_0530500:I003_IE2	3	1	0	0	0	0	NA	NA	NA	NA	NA	NA	NA	1	1
PF3D7_1219400:I002	PF3D7_1219400	Pf3D7_12_v3:776510-779933	778832	778833	2	-1.32813	0.00647647	0.99999	PF3D7_1219400:I002_E1I	33	68	26	4	36	8	PF3D7_1219400:I002_IE2	32	69	25	4	33	8	NA	NA	NA	NA	NA	NA	NA	1	1
PF3D7_1438400:I003	PF3D7_1438400	Pf3D7_14_v3:1548918-1556721	1556017	1556120	104	1.12618	0.00811809	0.99999	PF3D7_1438400:I003_E1I	1	0	1	5	0	3	PF3D7_1438400:I003_IE2	1	1	0	3	0	2	Pf3D7_14_v3.1556016.1556121	39	20	21	36	35	21	0.0243902	0.0659898
PF3D7_0908700:I004	PF3D7_0908700	Pf3D7_09_v3:401495-403394	402412	402488	77	-1.36189	0.0082106	0.99999	PF3D7_0908700:I004_E1I	1	0	0	0	0	0	PF3D7_0908700:I004_IE2	1	0	0	0	1	0	Pf3D7_09_v3.402411.402489	112	210	167	90	416	153	0.00204082	0.00075815
PF3D7_0610700:I001	PF3D7_0610700	Pf3D7_06_v3:452667-453446	452702	452869	168	-0.862735	0.00930161	0.99999	PF3D7_0610700:I001_E1I	0	2	3	0	1	3	PF3D7_0610700:I001_IE2	4	4	2	1	2	4	Pf3D7_06_v3.452701.452870	1007	1512	427	376	716	499	0.00253936	0.00344504
PF3D7_1038300:I001	PF3D7_1038300	Pf3D7_10_v3:1512190-1514416	1512281	1512472	192	-1.11469	0.00971665	0.99999	PF3D7_1038300:I001_E1I	0	1	3	1	1	0	PF3D7_1038300:I001_IE2	0	0	0	0	0	0	NA	NA	NA	NA	NA	NA	NA	1	1
PF3D7_1421300:I002	PF3D7_1421300	Pf3D7_14_v3:877441-881450	880341	880483	143	1.20855	0.0152084	0.99999	PF3D7_1421300:I002_E1I	1	1	0	7	10	3	PF3D7_1421300:I002_IE2	3	1	0	1	1	2	NA	NA	NA	NA	NA	NA	NA	1	1
PF3D7_1207300:I002	PF3D7_1207300	Pf3D7_12_v3:343326-344361	343450	343625	176	-1.32271	0.0155104	0.99999	PF3D7_1207300:I002_E1I	3	10	6	1	0	1	PF3D7_1207300:I002_IE2	1	3	0	0	0	0	NA	NA	NA	NA	NA	NA	NA	1	1
PF3D7_1405100:I002	PF3D7_1405100	Pf3D7_14_v3:175503-179705	175722	175849	128	-1.16084	0.0193655	0.99999	PF3D7_1405100:I002_E1I	3	0	0	0	0	0	PF3D7_1405100:I002_IE2	3	2	0	1	0	0	Pf3D7_14_v3.175721.175850	27	42	8	20	36	8	0.0493827	0.00775194
PF3D7_1474400:I007	PF3D7_1474400	Pf3D7_14_v3:3044129-3055248	3046153	3046329	177	-1.56792	0.0253957	0.99999	PF3D7_1474400:I007_E1I	0	0	0	0	0	0	PF3D7_1474400:I007_IE2	1	0	0	0	2	0	Pf3D7_14_v3.3046152.3046330	28	15	7	5	8	1	0.00990099	0.0666667
PF3D7_1316000:I011	PF3D7_1316000	Pf3D7_13_v3:668360-670745	670058	670270	213	1.50063	0.0282049	0.99999	PF3D7_1316000:I011_E1I	0	3	0	2	3	0	PF3D7_1316000:I011_IE2	0	0	0	0	0	1	NA	NA	NA	NA	NA	NA	NA	1	1
PF3D7_0922300:I002	PF3D7_0922300	Pf3D7_09_v3:905998-908357	906436	906532	97	-1.14854	0.0295189	0.99999	PF3D7_0922300:I002_E1I	1	1	1	0	1	1	PF3D7_0922300:I002_IE2	2	3	2	0	1	1	NA	NA	NA	NA	NA	NA	NA	1	1
PF3D7_0627200:I003	PF3D7_0627200	Pf3D7_06_v3:1095065-1096373	1095388	1095526	139	0.9035	0.0307091	0.99999	PF3D7_0627200:I003_E1I	1	1	0	0	0	0	PF3D7_0627200:I003_IE2	0	0	0	0	0	0	Pf3D7_06_v3.1095387.1095527	122	114	118	80	180	153	0.0028169	0
PF3D7_1404600:I004	PF3D7_1404600	Pf3D7_14_v3:154855-160191	155652	155776	125	-0.869418	0.0313195	0.99999	PF3D7_1404600:I004_E1I	21	12	1	7	0	5	PF3D7_1404600:I004_IE2	4	3	1	0	3	0	Pf3D7_14_v3.155651.155777	52	63	28	28	109	42	0.128049	0.0402145
PF3D7_0806600:I004	PF3D7_0806600	Pf3D7_08_v3:349317-353362	352734	353310	577	0.824123	0.0318834	0.99999	PF3D7_0806600:I004_E1I	0	3	5	9	8	8	PF3D7_0806600:I004_IE2	1	0	0	5	0	1	NA	NA	NA	NA	NA	NA	NA	1	1
PF3D7_1348700:I003	PF3D7_1348700	Pf3D7_13_v3:1955254-1958358	1955683	1955756	74	1.24209	0.0332864	0.99999	PF3D7_1348700:I003_E1I	0	2	0	2	1	0	PF3D7_1348700:I003_IE2	0	2	0	4	3	2	NA	NA	NA	NA	NA	NA	NA	1	1
PF3D7_0916300:I001	PF3D7_0916300	Pf3D7_09_v3:680231-681984	680374	680463	90	1.34463	0.0341786	0.99999	PF3D7_0916300:I001_E1I	2	1	1	6	1	4	PF3D7_0916300:I001_IE2	0	1	2	4	1	4	Pf3D7_09_v3.680373.680464	117	32	180	63	82	227	0.0105263	0.026178
PF3D7_0214700:I005	PF3D7_0214700	Pf3D7_02_v3:599829-601712	600676	600803	128	1.60834	0.0344123	0.99999	PF3D7_0214700:I005_E1I	1	0	0	1	2	0	PF3D7_0214700:I005_IE2	0	0	0	0	1	0	Pf3D7_02_v3.600675.600804	110	68	36	36	113	19	0.002331	0.0117647
PF3D7_1142200:I001	PF3D7_1142200	Pf3D7_11_v3:1692897-1694137	1693582	1693767	186	0.942797	0.0349896	0.99999	PF3D7_1142200:I001_E1I	0	0	0	0	1	0	PF3D7_1142200:I001_IE2	0	0	0	0	0	0	NA	NA	NA	NA	NA	NA	NA	NA	1
PF3D7_0909200:I001	PF3D7_0909200	Pf3D7_09_v3:418208-419895	419438	419715	278	-1.19866	0.0352021	0.99999	PF3D7_0909200:I001_E1I	1	0	0	0	0	0	PF3D7_0909200:I001_IE2	2	3	3	2	1	0	Pf3D7_09_v3.419437.419716	68	59	19	16	40	26	0.0299003	0.0179641
PF3D7_1112900:I007	PF3D7_1112900	Pf3D7_11_v3:487822-490154	489395	489846	452	1.34398	0.0353246	0.99999	PF3D7_1112900:I007_E1I	0	0	0	3	0	2	PF3D7_1112900:I007_IE2	0	0	0	3	1	0	NA	NA	NA	NA	NA	NA	NA	NA	1
PF3D7_1327100:I011	PF3D7_1327100	Pf3D7_13_v3:1138558-1141561	1140392	1140497	106	-1.26947	0.0364159	0.99999	PF3D7_1327100:I011_E1I	4	5	1	0	3	0	PF3D7_1327100:I011_IE2	0	2	1	0	0	0	NA	NA	NA	NA	NA	NA	NA	1	1
PF3D7_1118900:I001	PF3D7_1118900	Pf3D7_11_v3:716795-718412	717134	717363	230	-0.962006	0.0368437	0.99999	PF3D7_1118900:I001_E1I	2	5	1	0	1	3	PF3D7_1118900:I001_IE2	0	2	2	0	1	1	Pf3D7_11_v3.717133.717364	40	45	19	16	63	24	0.0545455	0.0283019
PF3D7_1463500:I004	PF3D7_1463500	Pf3D7_14_v3:2577974-2579379	2579178	2579280	103	-1.09583	0.0383752	0.99999	PF3D7_1463500:I004_E1I	1	1	0	1	0	0	PF3D7_1463500:I004_IE2	3	0	0	0	0	0	Pf3D7_14_v3.2579177.2579281	125	126	223	113	391	259	0.00524659	0.000654879
PF3D7_0630800:I003	PF3D7_0630800	Pf3D7_06_v3:1288237-1290805	1288781	1288877	97	1.24733	0.0399801	0.99999	PF3D7_0630800:I003_E1I	0	0	2	0	2	1	PF3D7_0630800:I003_IE2	1	0	2	2	5	1	Pf3D7_06_v3.1288780.1288878	40	12	6	11	16	2	0.0413223	0.15942
PF3D7_0213600:I007	PF3D7_0213600	Pf3D7_02_v3:546482-555294	548217	548368	152	-1.27418	0.0401341	0.99999	PF3D7_0213600:I007_E1I	4	4	1	0	0	1	PF3D7_0213600:I007_IE2	3	2	0	1	1	0	Pf3D7_02_v3.548216.548369	18	29	9	18	24	3	0.111111	0.0322581
PF3D7_0420500:I005	PF3D7_0420500	Pf3D7_04_v3:930404-931608	931319	931421	103	1.30987	0.0404498	0.99999	PF3D7_0420500:I005_E1I	0	0	0	2	1	0	PF3D7_0420500:I005_IE2	1	0	0	4	1	1	Pf3D7_04_v3.931318.931422	11	7	7	5	6	4	0.0196078	0.230769
PF3D7_0816300:I009	PF3D7_0816300	Pf3D7_08_v3:751942-756173	755934	756146	213	-1.13854	0.0405432	0.99999	PF3D7_0816300:I009_E1I	1	2	4	0	0	1	PF3D7_0816300:I009_IE2	1	1	0	0	0	0	NA	NA	NA	NA	NA	NA	NA	1	1
PF3D7_0609500:I001	PF3D7_0609500	Pf3D7_06_v3:402722-407242	402818	402964	147	1.80385	0.0418086	0.99999	PF3D7_0609500:I001_E1I	0	0	0	3	0	3	PF3D7_0609500:I001_IE2	2	0	0	3	0	4	NA	NA	NA	NA	NA	NA	NA	1	1
PF3D7_1221100:I008	PF3D7_1221100	Pf3D7_12_v3:847437-849183	848921	849007	87	0.733046	0.0419271	0.99999	PF3D7_1221100:I008_E1I	5	4	3	3	8	7	PF3D7_1221100:I008_IE2	2	5	3	3	9	6	NA	NA	NA	NA	NA	NA	NA	1	1
PF3D7_0918400:I003	PF3D7_0918400	Pf3D7_09_v3:754297-760269	757288	757447	160	1.09306	0.0431088	0.99999	PF3D7_0918400:I003_E1I	0	0	1	3	0	3	PF3D7_0918400:I003_IE2	4	2	4	8	6	6	NA	NA	NA	NA	NA	NA	NA	1	1
PF3D7_1345000:I003	PF3D7_1345000	Pf3D7_13_v3:1807159-1809617	1807645	1807748	104	0.898398	0.0438013	0.99999	PF3D7_1345000:I003_E1I	3	4	0	2	2	1	PF3D7_1345000:I003_IE2	2	0	1	1	1	7	Pf3D7_13_v3.1807644.1807749	23	38	15	8	52	21	0.0617284	0.0795455
PF3D7_1022300:I004	PF3D7_1022300	Pf3D7_10_v3:932697-934381	934001	934083	83	0.985419	0.046499	0.99999	PF3D7_1022300:I004_E1I	2	0	1	0	1	2	PF3D7_1022300:I004_IE2	1	0	1	1	1	1	Pf3D7_10_v3.934000.934084	53	115	65	52	144	47	0.0106157	0.0121951
PF3D7_1235800:I006	PF3D7_1235800	Pf3D7_12_v3:1489319-1497065	1493798	1493967	170	-1.39008	0.047308	0.99999	PF3D7_1235800:I006_E1I	0	1	0	0	0	0	PF3D7_1235800:I006_IE2	2	3	1	0	0	0	NA	NA	NA	NA	NA	NA	NA	1	NA
PF3D7_1031800:I001	PF3D7_1031800	Pf3D7_10_v3:1282405-1284057	1283286	1283420	135	0.978368	0.047652	0.99999	PF3D7_1031800:I001_E1I	2	2	3	3	2	8	PF3D7_1031800:I001_IE2	7	2	8	15	6	12	Pf3D7_10_v3.1283285.1283421	264	83	329	157	190	380	0.0174419	0.0306667
PF3D7_0931900:I002	PF3D7_0931900	Pf3D7_09_v3:1275268-1276484	1275639	1275756	118	0.844058	0.0514849	0.99999	PF3D7_0931900:I002_E1I	2	4	0	2	6	1	PF3D7_0931900:I002_IE2	4	3	1	6	12	7	NA	NA	NA	NA	NA	NA	NA	1	1
PF3D7_0309000:I003	PF3D7_0309000	Pf3D7_03_v3:384375-386879	386240	386322	83	0.773528	0.0519679	0.99999	PF3D7_0309000:I003_E1I	1	0	0	3	1	2	PF3D7_0309000:I003_IE2	1	1	0	3	3	3	Pf3D7_03_v3.386239.386323	101	138	91	106	231	137	0.00452489	0.0155763
PF3D7_0408700:I001	PF3D7_0408700	Pf3D7_04_v3:417372-420824	417743	417850	108	-1.18421	0.0529621	0.99999	PF3D7_0408700:I001_E1I	0	0	0	0	0	1	PF3D7_0408700:I001_IE2	3	2	0	1	1	1	Pf3D7_04_v3.417742.417851	42	74	6	7	36	6	0.0200803	0.0392157
PF3D7_1220300:I001	PF3D7_1220300	Pf3D7_12_v3:807560-816204	807904	808038	135	-1.15826	0.0537847	0.99999	PF3D7_1220300:I001_E1I	0	0	0	0	0	0	PF3D7_1220300:I001_IE2	3	0	2	0	0	0	Pf3D7_12_v3.807903.808039	80	16	60	17	22	57	0.0157729	0
PF3D7_1034100:I004	PF3D7_1034100	Pf3D7_10_v3:1362149-1363069	1362689	1362876	188	-0.620283	0.0539942	0.99999	PF3D7_1034100:I004_E1I	11	13	8	4	3	8	PF3D7_1034100:I004_IE2	11	5	4	5	12	10	NA	NA	NA	NA	NA	NA	NA	1	1
PF3D7_1013400:I009	PF3D7_1013400	Pf3D7_10_v3:518542-522252	520943	521071	129	-0.837565	0.0551276	0.99999	PF3D7_1013400:I009_E1I	0	0	0	0	0	1	PF3D7_1013400:I009_IE2	0	0	0	0	0	0	Pf3D7_10_v3.520942.521072	53	81	36	40	114	58	0	0.00235294
PF3D7_1149200:I001	PF3D7_1149200	Pf3D7_11_v3:1976407-1979804	1976599	1976723	125	-1.20961	0.0552697	0.99999	PF3D7_1149200:I001_E1I	0	0	0	0	0	0	PF3D7_1149200:I001_IE2	0	2	0	0	2	0	Pf3D7_11_v3.1976598.1976724	72	49	11	16	36	10	0.0075188	0.015873
PF3D7_1364700:I006	PF3D7_1364700	Pf3D7_13_v3:2601801-2603107	2603041	2603042	2	0.965193	0.0562375	0.99999	PF3D7_1364700:I006_E1I	5	0	1	5	2	1	PF3D7_1364700:I006_IE2	5	0	1	5	2	1	NA	NA	NA	NA	NA	NA	NA	1	1
PF3D7_1021700:I003	PF3D7_1021700	Pf3D7_10_v3:873208-894869	887027	887426	400	-0.902055	0.0562909	0.99999	PF3D7_1021700:I003_E1I	6	2	0	0	2	0	PF3D7_1021700:I003_IE2	0	0	0	0	0	0	Pf3D7_10_v3.887026.887427	125	67	26	10	57	21	0.018018	0.011236
PF3D7_1128300:I003	PF3D7_1128300	Pf3D7_11_v3:1098167-1103555	1099113	1099324	212	0.979982	0.0572964	0.99999	PF3D7_1128300:I003_E1I	2	6	1	2	14	4	PF3D7_1128300:I003_IE2	0	0	0	0	0	0	NA	NA	NA	NA	NA	NA	NA	1	1
PF3D7_1328200:I002	PF3D7_1328200	Pf3D7_13_v3:1186619-1195201	1194025	1194229	205	1.03492	0.0577886	0.99999	PF3D7_1328200:I002_E1I	0	0	1	0	1	3	PF3D7_1328200:I002_IE2	0	0	0	0	0	0	Pf3D7_13_v3.1194024.1194230	54	31	30	32	40	20	0.004329	0.0212766
PF3D7_1014000:I004	PF3D7_1014000	Pf3D7_10_v3:550839-552571	551434	551572	139	1.15011	0.0584446	0.99999	PF3D7_1014000:I004_E1I	0	1	1	4	0	0	PF3D7_1014000:I004_IE2	2	0	0	3	0	1	Pf3D7_10_v3.551433.551573	51	103	53	44	122	74	0.00956938	0.0163934
PF3D7_0407700:I004	PF3D7_0407700	Pf3D7_04_v3:377481-383087	378333	378442	110	1.0299	0.058507	0.99999	PF3D7_0407700:I004_E1I	3	3	0	6	2	8	PF3D7_0407700:I004_IE2	0	0	1	0	0	1	Pf3D7_04_v3.378332.378443	72	43	72	67	71	55	0.0183727	0.0421836
PF3D7_1214500:I005	PF3D7_1214500	Pf3D7_12_v3:611892-613128	612899	613097	199	-1.14153	0.0594958	0.99999	PF3D7_1214500:I005_E1I	0	2	1	0	0	0	PF3D7_1214500:I005_IE2	0	3	0	1	0	0	Pf3D7_12_v3.612898.613098	21	29	15	10	59	8	0.0441176	0.00645161
PF3D7_1403200:I001	PF3D7_1403200	Pf3D7_14_v3:120069-121134	120533	120722	190	-1.77547	0.0609018	0.99999	PF3D7_1403200:I001_E1I	0	0	1	0	0	0	PF3D7_1403200:I001_IE2	0	0	0	0	0	0	NA	NA	NA	NA	NA	NA	NA	1	NA
PF3D7_0530300:I002	PF3D7_0530300	Pf3D7_05_v3:1233401-1238086	1237660	1237777	118	1.19785	0.0618888	0.99999	PF3D7_0530300:I002_E1I	0	0	0	0	0	0	PF3D7_0530300:I002_IE2	0	0	0	0	0	0	Pf3D7_05_v3.1237659.1237778	50	31	38	33	30	41	0	0
PF3D7_1251000:I005	PF3D7_1251000	Pf3D7_12_v3:2085370-2086959	2086372	2086478	107	-1.38626	0.0621787	0.99999	PF3D7_1251000:I005_E1I	1	5	1	1	0	0	PF3D7_1251000:I005_IE2	1	9	1	0	0	0	NA	NA	NA	NA	NA	NA	NA	1	1
PF3D7_0627200:I001	PF3D7_0627200	Pf3D7_06_v3:1095065-1096373	1095078	1095155	78	0.644346	0.0629893	0.99999	PF3D7_0627200:I001_E1I	4	3	2	6	2	3	PF3D7_0627200:I001_IE2	4	4	2	5	2	3	Pf3D7_06_v3.1095077.1095156	72	53	103	37	140	105	0.04	0.0358974
PF3D7_0932500:I006	PF3D7_0932500	Pf3D7_09_v3:1293832-1296644	1295991	1296158	168	-0.733146	0.064925	0.99999	PF3D7_0932500:I006_E1I	3	2	8	4	3	1	PF3D7_0932500:I006_IE2	10	6	9	3	4	1	Pf3D7_09_v3.1295990.1296159	124	37	94	82	140	265	0.0693431	0.0161616
PF3D7_0619000:I014	PF3D7_0619000	Pf3D7_06_v3:788707-796025	795679	795936	258	-0.793531	0.0656031	0.99999	PF3D7_0619000:I014_E1I	27	19	9	1	10	6	PF3D7_0619000:I014_IE2	13	5	3	2	2	1	Pf3D7_06_v3.795678.795937	381	182	81	124	119	166	0.0557185	0.0261905
PF3D7_1245300:I001	PF3D7_1245300	Pf3D7_12_v3:1893069-1893903	1893121	1893223	103	-0.586199	0.0661593	0.99999	PF3D7_1245300:I001_E1I	1	0	2	0	0	0	PF3D7_1245300:I001_IE2	6	4	3	1	3	2	Pf3D7_12_v3.1893120.1893224	909	1559	977	505	1760	836	0.00231683	0.000966495
PF3D7_0624300:I008	PF3D7_0624300	Pf3D7_06_v3:987808-989636	989453	989591	139	1.08128	0.0672863	0.99999	PF3D7_0624300:I008_E1I	0	0	0	0	0	0	PF3D7_0624300:I008_IE2	0	0	0	0	0	0	Pf3D7_06_v3.989452.989592	133	148	85	46	198	69	0	0
PF3D7_0502600:I005	PF3D7_0502600	Pf3D7_05_v3:116451-119969	118857	119032	176	-0.696418	0.0679692	0.99999	PF3D7_0502600:I005_E1I	9	8	2	3	2	0	PF3D7_0502600:I005_IE2	0	4	4	1	6	4	Pf3D7_05_v3.118856.119033	24	32	18	16	45	20	0.154286	0.0898876
PF3D7_1219300:I001	PF3D7_1219300	Pf3D7_12_v3:766654-774197	767983	768755	773	0.899966	0.068074	0.99999	PF3D7_1219300:I001_E1I	20	7	3	5	5	13	PF3D7_1219300:I001_IE2	0	4	0	0	1	0	NA	NA	NA	NA	NA	NA	NA	1	1
PF3D7_0313000:I001	PF3D7_0313000	Pf3D7_03_v3:537621-538804	537680	537822	143	0.842147	0.0686764	0.99999	PF3D7_0313000:I001_E1I	1	0	1	4	0	1	PF3D7_0313000:I001_IE2	2	2	2	4	2	10	Pf3D7_03_v3.537679.537823	167	168	229	150	264	205	0.00704225	0.0166799
PF3D7_1455800:I001	PF3D7_1455800	Pf3D7_14_v3:2285113-2290227	2285504	2285764	261	-1.10147	0.0692624	0.99999	PF3D7_1455800:I001_E1I	0	1	0	1	0	0	PF3D7_1455800:I001_IE2	0	1	1	1	0	0	NA	NA	NA	NA	NA	NA	NA	1	1
PF3D7_1111600:I003	PF3D7_1111600	Pf3D7_11_v3:448912-451698	451511	451680	170	1.01547	0.0714763	0.99999	PF3D7_1111600:I003_E1I	0	0	0	0	0	2	PF3D7_1111600:I003_IE2	0	1	1	1	1	0	Pf3D7_11_v3.451510.451681	22	10	16	7	26	23	0.0204082	0.0344828
PF3D7_0401500:I001	PF3D7_0401500	Pf3D7_04_v3:89153-90184	89222	89320	99	-1.77834	0.0723632	0.99999	PF3D7_0401500:I001_E1I	0	4	0	0	0	0	PF3D7_0401500:I001_IE2	1	6	0	0	1	1	Pf3D7_04_v3.89221.89321	31	57	11	1	5	0	0.0526316	0.142857
PF3D7_1140900:I002	PF3D7_1140900	Pf3D7_11_v3:1637103-1643392	1638642	1638945	304	-0.561246	0.0754011	0.99999	PF3D7_1140900:I002_E1I	35	39	21	12	24	16	PF3D7_1140900:I002_IE2	1	0	0	0	0	0	Pf3D7_11_v3.1638641.1638946	104	65	140	51	142	163	0.134454	0.0680628
PF3D7_0311600:I004	PF3D7_0311600	Pf3D7_03_v3:499602-502353	502089	502287	199	-0.82261	0.0756194	0.99999	PF3D7_0311600:I004_E1I	4	8	4	1	6	5	PF3D7_0311600:I004_IE2	3	4	2	1	0	1	Pf3D7_03_v3.502088.502288	60	128	74	73	206	83	0.0455373	0.0189702
PF3D7_1206100:I001	PF3D7_1206100	Pf3D7_12_v3:272320-274742	272438	272587	150	0.901715	0.0768006	0.99999	PF3D7_1206100:I001_E1I	0	0	0	1	0	1	PF3D7_1206100:I001_IE2	2	1	0	2	2	2	Pf3D7_12_v3.272437.272588	85	98	54	42	153	53	0.00628931	0.015873
PF3D7_1348700:I004	PF3D7_1348700	Pf3D7_13_v3:1955254-1958358	1956025	1956181	157	1.04458	0.0778552	0.99999	PF3D7_1348700:I004_E1I	1	0	0	2	1	0	PF3D7_1348700:I004_IE2	7	2	0	1	2	6	NA	NA	NA	NA	NA	NA	NA	1	1
PF3D7_1448200:I003	PF3D7_1448200	Pf3D7_14_v3:1966245-1971618	1969050	1969161	112	1.16216	0.0784277	0.99999	PF3D7_1448200:I003_E1I	0	2	0	1	2	1	PF3D7_1448200:I003_IE2	0	1	0	3	1	1	Pf3D7_14_v3.1969049.1969162	60	24	7	6	16	7	0.0162162	0.134328
PF3D7_0515200:I001	PF3D7_0515200	Pf3D7_05_v3:627298-627961	627600	627834	235	1.11178	0.0800858	0.99999	PF3D7_0515200:I001_E1I	0	0	1	1	0	1	PF3D7_0515200:I001_IE2	0	1	3	2	4	2	Pf3D7_05_v3.627599.627835	18	16	30	34	18	43	0.037594	0.05
PF3D7_1115100:I004	PF3D7_1115100	Pf3D7_11_v3:571007-573306	571550	571669	120	-0.593492	0.081594	0.99999	PF3D7_1115100:I004_E1I	9	2	2	1	0	1	PF3D7_1115100:I004_IE2	1	2	1	0	1	0	Pf3D7_11_v3.571549.571670	231	334	196	120	301	166	0.0110461	0.00254885
PF3D7_1140500:I002	PF3D7_1140500	Pf3D7_11_v3:1610100-1615809	1614957	1615101	145	0.743255	0.0841837	0.99999	PF3D7_1140500:I002_E1I	0	0	1	0	1	0	PF3D7_1140500:I002_IE2	4	7	8	8	20	10	Pf3D7_11_v3.1614956.1615102	34	70	38	22	111	52	0.0657895	0.0953545
PF3D7_0824200:I001	PF3D7_0824200	Pf3D7_08_v3:1055135-1059003	1055162	1055436	275	-0.483325	0.0847328	0.99999	PF3D7_0824200:I001_E1I	0	0	0	0	0	0	PF3D7_0824200:I001_IE2	11	7	5	3	2	2	Pf3D7_08_v3.1055161.1055437	1440	2067	1318	654	2404	1232	0.00237775	0.000815186
PF3D7_1112700:I002	PF3D7_1112700	Pf3D7_11_v3:481851-485831	482646	482811	166	0.971049	0.0848922	0.99999	PF3D7_1112700:I002_E1I	0	0	1	1	0	4	PF3D7_1112700:I002_IE2	0	0	1	0	0	3	NA	NA	NA	NA	NA	NA	NA	1	1
PF3D7_0510800:I002	PF3D7_0510800	Pf3D7_05_v3:461017-464399	461650	461813	164	0.919395	0.0863498	0.99999	PF3D7_0510800:I002_E1I	0	1	1	1	0	1	PF3D7_0510800:I002_IE2	2	1	1	1	1	1	NA	NA	NA	NA	NA	NA	NA	1	1
PF3D7_0321200:I006	PF3D7_0321200	Pf3D7_03_v3:886962-888976	888534	888738	205	0.555021	0.0864142	0.99999	PF3D7_0321200:I006_E1I	15	2	10	12	2	6	PF3D7_0321200:I006_IE2	0	1	1	1	1	2	Pf3D7_03_v3.888533.888739	77	194	162	48	371	105	0.0324022	0.0223881
PF3D7_1472300:I006	PF3D7_1472300	Pf3D7_14_v3:2954108-2957108	2956344	2956552	209	-0.699547	0.0877128	0.99999	PF3D7_1472300:I006_E1I	9	3	5	5	1	3	PF3D7_1472300:I006_IE2	3	1	0	0	0	0	Pf3D7_14_v3.2956343.2956553	83	86	61	47	87	96	0.043659	0.0191898
PF3D7_1431900:I004	PF3D7_1431900	Pf3D7_14_v3:1253540-1256878	1255492	1255611	120	-1.03942	0.0886143	0.99999	PF3D7_1431900:I004_E1I	2	0	1	0	1	0	PF3D7_1431900:I004_IE2	1	0	1	0	0	0	Pf3D7_14_v3.1255491.1255612	16	7	7	21	5	13	0.0769231	0.0126582
PF3D7_1403000:I004	PF3D7_1403000	Pf3D7_14_v3:110114-112645	111309	111537	229	0.894708	0.0896247	0.99999	PF3D7_1403000:I004_E1I	0	0	0	4	0	0	PF3D7_1403000:I004_IE2	0	0	0	0	0	0	Pf3D7_14_v3.111308.111538	18	20	10	10	38	1	0	0.0392157
PF3D7_1414500:I005	PF3D7_1414500	Pf3D7_14_v3:578369-587529	587366	587493	128	0.740832	0.0898167	0.99999	PF3D7_1414500:I005_E1I	0	2	0	0	1	2	PF3D7_1414500:I005_IE2	0	0	0	1	0	0	Pf3D7_14_v3.587365.587494	399	315	194	107	276	185	0.00110011	0.00350877
PF3D7_0205200:I001	PF3D7_0205200	Pf3D7_02_v3:217882-218907	218098	218289	192	-1.10212	0.090332	0.99999	PF3D7_0205200:I001_E1I	2	1	0	0	0	1	PF3D7_0205200:I001_IE2	1	0	0	0	0	0	Pf3D7_02_v3.218097.218290	76	16	9	16	25	15	0.0194175	0.00884956
PF3D7_0414900:I004	PF3D7_0414900	Pf3D7_04_v3:665973-668147	666693	666818	126	-1.23502	0.0906434	0.99999	PF3D7_0414900:I004_E1I	10	0	0	0	2	0	PF3D7_0414900:I004_IE2	5	0	0	0	2	0	Pf3D7_04_v3.666692.666819	390	155	68	249	121	98	0.012087	0.00425532
PF3D7_1432300:I001	PF3D7_1432300	Pf3D7_14_v3:1269368-1274667	1269535	1269739	205	-0.902017	0.0918477	0.99999	PF3D7_1432300:I001_E1I	7	17	2	2	1	1	PF3D7_1432300:I001_IE2	0	0	1	0	0	1	Pf3D7_14_v3.1269534.1269740	16	6	30	24	26	21	0.206107	0.0340136
PF3D7_1439300:I001	PF3D7_1439300	Pf3D7_14_v3:1594505-1600061	1594626	1594770	145	-0.430747	0.0922687	0.99999	PF3D7_1439300:I001_E1I	14	19	4	5	5	10	PF3D7_1439300:I001_IE2	15	15	17	4	20	13	Pf3D7_14_v3.1594625.1594771	2900	2342	2472	1467	2435	2493	0.00541516	0.00443683
PF3D7_0731400:I001	PF3D7_0731400	Pf3D7_07_v3:1353758-1355482	1355282	1355401	120	0.832034	0.0937429	0.99999	PF3D7_0731400:I001_E1I	3	0	0	0	0	3	PF3D7_0731400:I001_IE2	3	0	2	0	0	5	Pf3D7_07_v3.1355281.1355402	18	46	37	38	74	45	0.0380952	0.0248447
PF3D7_0819800:I007	PF3D7_0819800	Pf3D7_08_v3:891658-898502	896251	896351	101	-0.869012	0.095572	0.99999	PF3D7_0819800:I007_E1I	4	0	0	0	0	2	PF3D7_0819800:I007_IE2	0	0	0	0	0	0	Pf3D7_08_v3.896250.896352	27	18	3	11	46	8	0.04	0.0151515
PF3D7_1238000:I001	PF3D7_1238000	Pf3D7_12_v3:1581984-1582987	1582045	1582345	301	-1.18531	0.0959066	0.99999	PF3D7_1238000:I001_E1I	0	0	1	0	0	1	PF3D7_1238000:I001_IE2	61	1	11	9	1	2	Pf3D7_12_v3.1582044.1582346	152	10	76	61	14	114	0.134545	0.0332481
PF3D7_0320600:I002	PF3D7_0320600	Pf3D7_03_v3:862741-863832	863134	863390	257	-1.22007	0.0960474	0.99999	PF3D7_0320600:I002_E1I	0	0	0	0	0	0	PF3D7_0320600:I002_IE2	0	0	1	0	0	0	Pf3D7_03_v3.863133.863391	54	47	48	66	59	71	0.00334448	0
PF3D7_1449000:I001	PF3D7_1449000	Pf3D7_14_v3:2004406-2005456	2004898	2005061	164	-1.20806	0.096423	0.99999	PF3D7_1449000:I001_E1I	0	0	0	0	0	0	PF3D7_1449000:I001_IE2	0	0	0	0	0	0	Pf3D7_14_v3.2004897.2005062	117	45	18	20	51	13	0	0
PF3D7_1136200:I004	PF3D7_1136200	Pf3D7_11_v3:1417466-1420071	1418822	1418942	121	0.877691	0.0973101	0.99999	PF3D7_1136200:I004_E1I	3	1	0	7	2	5	PF3D7_1136200:I004_IE2	2	2	3	6	2	3	Pf3D7_11_v3.1418821.1418943	209	13	178	103	16	214	0.0135635	0.0361795
PF3D7_0311700:I009	PF3D7_0311700	Pf3D7_03_v3:502698-505848	504460	504628	169	-0.841734	0.0976609	0.99999	PF3D7_0311700:I009_E1I	1	3	1	0	1	0	PF3D7_0311700:I009_IE2	1	1	2	2	0	0	Pf3D7_03_v3.504459.504629	60	67	10	17	93	22	0.0318021	0.011236
PF3D7_0931900:I001	PF3D7_0931900	Pf3D7_09_v3:1275268-1276484	1275325	1275544	220	0.662501	0.0990858	0.99999	PF3D7_0931900:I001_E1I	4	13	4	8	15	15	PF3D7_0931900:I001_IE2	0	1	0	3	1	1	NA	NA	NA	NA	NA	NA	NA	1	1
PF3D7_1229900:I009	PF3D7_1229900	Pf3D7_12_v3:1228063-1233005	1229678	1229791	114	0.902219	0.100251	0.99999	PF3D7_1229900:I009_E1I	1	0	0	1	0	1	PF3D7_1229900:I009_IE2	0	0	0	0	0	0	Pf3D7_12_v3.1229677.1229792	115	179	120	80	363	176	0.00120627	0.0016129
PF3D7_0203800:I006	PF3D7_0203800	Pf3D7_02_v3:171563-174912	173197	173358	162	-0.659578	0.100331	0.99999	PF3D7_0203800:I006_E1I	1	4	5	0	3	0	PF3D7_0203800:I006_IE2	0	3	5	1	3	2	Pf3D7_02_v3.173196.173359	405	557	333	246	624	413	0.00690184	0.00349515
PF3D7_1442500:I006	PF3D7_1442500	Pf3D7_14_v3:1724402-1727413	1725595	1725695	101	0.679941	0.100417	0.99999	PF3D7_1442500:I006_E1I	1	5	0	1	3	0	PF3D7_1442500:I006_IE2	0	2	0	2	2	0	Pf3D7_14_v3.1725594.1725696	42	89	89	62	166	85	0.0178571	0.0126183
PF3D7_1453200:I010	PF3D7_1453200	Pf3D7_14_v3:2179519-2186631	2182059	2182265	207	-0.790411	0.10075	0.99999	PF3D7_1453200:I010_E1I	1	1	0	0	0	0	PF3D7_1453200:I010_IE2	2	3	1	1	0	2	Pf3D7_14_v3.2182058.2182266	116	26	87	35	53	95	0.0171674	0.00813008
PF3D7_1114200:I003	PF3D7_1114200	Pf3D7_11_v3:542330-544765	542943	543076	134	-0.812381	0.101347	0.99999	PF3D7_1114200:I003_E1I	7	5	1	0	0	1	PF3D7_1114200:I003_IE2	3	4	2	0	1	0	Pf3D7_11_v3.542942.543077	369	723	355	135	723	269	0.00754458	0.000886525
PF3D7_1014000:I001	PF3D7_1014000	Pf3D7_10_v3:550839-552571	550895	551039	145	0.775128	0.101358	0.99999	PF3D7_1014000:I001_E1I	1	4	1	3	2	5	PF3D7_1014000:I001_IE2	1	5	7	11	8	9	NA	NA	NA	NA	NA	NA	NA	1	1
PF3D7_0522200:I003	PF3D7_0522200	Pf3D7_05_v3:901414-902173	901952	902071	120	0.63568	0.103226	0.99999	PF3D7_0522200:I003_E1I	6	1	4	5	2	8	PF3D7_0522200:I003_IE2	5	0	4	3	11	11	Pf3D7_05_v3.901951.902072	238	332	333	144	640	309	0.0109529	0.0179695
PF3D7_1368400:I005	PF3D7_1368400	Pf3D7_13_v3:2719490-2721420	2720851	2721007	157	0.539704	0.105407	0.99999	PF3D7_1368400:I005_E1I	3	3	4	6	8	8	PF3D7_1368400:I005_IE2	3	11	5	5	8	9	Pf3D7_13_v3.2720850.2721008	407	404	682	364	881	661	0.00961857	0.0114108
PF3D7_1471900:I001	PF3D7_1471900	Pf3D7_14_v3:2933162-2939779	2937455	2937685	231	0.635475	0.107041	0.99999	PF3D7_1471900:I001_E1I	9	8	7	17	9	4	PF3D7_1471900:I001_IE2	13	17	1	20	13	20	NA	NA	NA	NA	NA	NA	NA	1	1
PF3D7_1478700:I001	PF3D7_1478700	Pf3D7_14_v3:3239145-3240473	3239717	3239819	103	-1.35275	0.107221	0.99999	PF3D7_1478700:I001_E1I	2	0	0	0	0	0	PF3D7_1478700:I001_IE2	0	0	0	0	0	0	NA	NA	NA	NA	NA	NA	NA	1	NA
PF3D7_0624300:I005	PF3D7_0624300	Pf3D7_06_v3:987808-989636	988804	988958	155	-0.750073	0.107243	0.99999	PF3D7_0624300:I005_E1I	0	4	1	0	0	0	PF3D7_0624300:I005_IE2	0	0	0	0	0	0	Pf3D7_06_v3.988803.988959	116	89	54	56	96	69	0.00956023	0
PF3D7_1213500:I001	PF3D7_1213500	Pf3D7_12_v3:583089-585323	584751	584888	138	0.727825	0.108329	0.99999	PF3D7_1213500:I001_E1I	3	0	6	4	4	6	PF3D7_1213500:I001_IE2	0	0	0	0	0	2	NA	NA	NA	NA	NA	NA	NA	1	1
PF3D7_1347300:I002	PF3D7_1347300	Pf3D7_13_v3:1893613-1895023	1893858	1893942	85	-0.74476	0.109786	0.99999	PF3D7_1347300:I002_E1I	0	7	0	1	2	0	PF3D7_1347300:I002_IE2	1	14	0	2	1	1	Pf3D7_13_v3.1893857.1893943	57	29	54	57	41	84	0.0728477	0.0188679
PF3D7_1224200:I002	PF3D7_1224200	Pf3D7_12_v3:981301-984475	983844	984010	167	0.75245	0.110054	0.99999	PF3D7_1224200:I002_E1I	0	1	1	0	1	1	PF3D7_1224200:I002_IE2	0	0	0	0	0	0	Pf3D7_12_v3.983843.984011	55	80	58	60	117	60	0.00515464	0.00420168
PF3D7_1465600:I009	PF3D7_1465600	Pf3D7_14_v3:2655491-2657965	2657344	2657486	143	1.05403	0.113279	0.99999	PF3D7_1465600:I009_E1I	0	2	0	0	0	0	PF3D7_1465600:I009_IE2	0	2	2	0	13	1	NA	NA	NA	NA	NA	NA	NA	1	1
PF3D7_0724700:I004	PF3D7_0724700	Pf3D7_07_v3:1034969-1046109	1042898	1043142	245	-0.518885	0.114206	0.99999	PF3D7_0724700:I004_E1I	28	33	7	11	18	6	PF3D7_0724700:I004_IE2	6	0	1	3	0	0	Pf3D7_07_v3.1042897.1043143	595	869	413	226	942	368	0.0195874	0.0122186
PF3D7_0516500:I003	PF3D7_0516500	Pf3D7_05_v3:683708-685859	684358	684457	100	-0.605667	0.114515	0.99999	PF3D7_0516500:I003_E1I	11	8	3	3	8	1	PF3D7_0516500:I003_IE2	3	15	5	3	4	4	NA	NA	NA	NA	NA	NA	NA	1	1
PF3D7_0908700:I002	PF3D7_0908700	Pf3D7_09_v3:401495-403394	402006	402142	137	-0.682543	0.116508	0.99999	PF3D7_0908700:I002_E1I	0	2	2	1	3	0	PF3D7_0908700:I002_IE2	0	5	1	3	3	2	Pf3D7_09_v3.402005.402143	103	151	91	62	208	98	0.0142857	0.0160428
PF3D7_0206600:I001	PF3D7_0206600	Pf3D7_02_v3:270078-270619	270200	270420	221	-0.977622	0.116822	0.99999	PF3D7_0206600:I001_E1I	2	1	1	0	0	1	PF3D7_0206600:I001_IE2	1	7	0	1	1	3	Pf3D7_02_v3.270199.270421	39	41	50	32	137	27	0.0441176	0.0150754
PF3D7_1147600:I002	PF3D7_1147600	Pf3D7_11_v3:1893436-1895843	1893715	1893834	120	-0.676065	0.116854	0.99999	PF3D7_1147600:I002_E1I	2	1	1	2	0	1	PF3D7_1147600:I002_IE2	6	1	0	0	1	0	Pf3D7_11_v3.1893714.1893835	41	38	44	33	53	62	0.0428016	0.0133333
PF3D7_1432400:I007	PF3D7_1432400	Pf3D7_14_v3:1275899-1282645	1279878	1280002	125	-0.60212	0.118616	0.99999	PF3D7_1432400:I007_E1I	5	6	6	3	4	1	PF3D7_1432400:I007_IE2	7	3	8	4	4	2	Pf3D7_14_v3.1279877.1280003	10	12	1	15	14	10	0.432099	0.1875
PF3D7_1229900:I022	PF3D7_1229900	Pf3D7_12_v3:1228063-1233005	1232324	1232456	133	-0.647778	0.118635	0.99999	PF3D7_1229900:I022_E1I	3	0	1	1	0	0	PF3D7_1229900:I022_IE2	7	1	2	3	0	0	Pf3D7_12_v3.1232323.1232457	10	14	7	9	22	10	0.184211	0.0465116
PF3D7_0422000:I004	PF3D7_0422000	Pf3D7_04_v3:998647-1000185	999782	999876	95	0.554808	0.118651	0.99999	PF3D7_0422000:I004_E1I	10	3	5	4	4	8	PF3D7_0422000:I004_IE2	3	1	3	2	1	6	Pf3D7_04_v3.999781.999877	592	1053	759	361	1564	677	0.00517277	0.00478103
PF3D7_0421300:I001	PF3D7_0421300	Pf3D7_04_v3:969031-976591	970312	971290	979	0.554848	0.119131	0.99999	PF3D7_0421300:I001_E1I	24	13	15	8	12	16	PF3D7_0421300:I001_IE2	1	0	0	0	0	0	NA	NA	NA	NA	NA	NA	NA	1	1
PF3D7_0202900:I002	PF3D7_0202900	Pf3D7_02_v3:138927-141192	139173	139372	200	0.785136	0.119204	0.99999	PF3D7_0202900:I002_E1I	1	2	0	2	0	1	PF3D7_0202900:I002_IE2	1	3	1	9	3	8	Pf3D7_02_v3.139172.139373	37	19	29	29	30	31	0.0449438	0.1133
PF3D7_1413700:I010	PF3D7_1413700	Pf3D7_14_v3:540677-546046	545605	545806	202	-0.981245	0.122459	0.99999	PF3D7_1413700:I010_E1I	0	0	0	0	0	0	PF3D7_1413700:I010_IE2	1	0	2	0	0	0	Pf3D7_14_v3.545604.545807	50	21	26	22	27	27	0.0152284	0
PF3D7_1037000:I003	PF3D7_1037000	Pf3D7_10_v3:1462351-1469555	1462910	1463115	206	0.538765	0.122479	0.99999	PF3D7_1037000:I003_E1I	2	1	0	0	0	1	PF3D7_1037000:I003_IE2	6	8	4	7	13	6	Pf3D7_10_v3.1462909.1463116	394	222	257	126	320	221	0.0118846	0.0198384
PF3D7_0603600:I002	PF3D7_0603600	Pf3D7_06_v3:141418-148943	146689	146846	158	-0.78595	0.123707	0.99999	PF3D7_0603600:I002_E1I	0	2	0	0	2	0	PF3D7_0603600:I002_IE2	0	0	0	0	0	0	Pf3D7_06_v3.146688.146847	42	30	11	7	40	15	0.0119048	0.015873
PF3D7_1350200:I003	PF3D7_1350200	Pf3D7_13_v3:2009477-2010281	2009968	2010233	266	-0.490874	0.123951	0.99999	PF3D7_1350200:I003_E1I	55	38	19	22	15	22	PF3D7_1350200:I003_IE2	0	0	0	1	1	0	Pf3D7_13_v3.2009967.2010234	193	321	420	118	945	288	0.0565657	0.0220775
PF3D7_0630800:I008	PF3D7_0630800	Pf3D7_06_v3:1288237-1290805	1290051	1290155	105	0.555739	0.125594	0.99999	PF3D7_0630800:I008_E1I	3	5	6	7	6	2	PF3D7_0630800:I008_IE2	3	4	3	5	5	4	NA	NA	NA	NA	NA	NA	NA	1	1
PF3D7_1206100:I006	PF3D7_1206100	Pf3D7_12_v3:272320-274742	273936	274060	125	0.760826	0.126265	0.99999	PF3D7_1206100:I006_E1I	4	5	1	3	5	3	PF3D7_1206100:I006_IE2	1	0	0	3	4	0	Pf3D7_12_v3.273935.274061	28	32	28	13	41	15	0.0588235	0.115385
PF3D7_1303900:I004	PF3D7_1303900	Pf3D7_13_v3:215291-216331	216126	216239	114	0.799749	0.126854	0.99999	PF3D7_1303900:I004_E1I	3	2	3	11	4	5	PF3D7_1303900:I004_IE2	2	2	1	9	4	6	Pf3D7_13_v3.216125.216240	131	134	71	74	136	72	0.0189781	0.0646766
PF3D7_1403500:I006	PF3D7_1403500	Pf3D7_14_v3:130022-132100	131240	131382	143	-0.602294	0.127133	0.99999	PF3D7_1403500:I006_E1I	5	2	0	0	0	1	PF3D7_1403500:I006_IE2	4	0	3	0	0	1	Pf3D7_14_v3.131239.131383	278	194	262	122	222	241	0.00944669	0.00170648
PF3D7_1371500:I001	PF3D7_1371500	Pf3D7_13_v3:2808563-2809222	2809001	2809153	153	0.804431	0.12836	0.99999	PF3D7_1371500:I001_E1I	1	10	1	7	1	6	PF3D7_1371500:I001_IE2	5	7	3	13	3	7	Pf3D7_13_v3.2809000.2809154	116	143	83	150	100	131	0.0379747	0.0463079
PF3D7_1013400:I004	PF3D7_1013400	Pf3D7_10_v3:518542-522252	519700	519803	104	-0.702822	0.13084	0.99999	PF3D7_1013400:I004_E1I	3	2	1	0	0	0	PF3D7_1013400:I004_IE2	0	0	0	0	0	0	Pf3D7_10_v3.519699.519804	63	53	50	38	114	51	0.0177515	0
PF3D7_1427300:I005	PF3D7_1427300	Pf3D7_14_v3:1064142-1069386	1068928	1069076	149	-0.552019	0.131231	0.99999	PF3D7_1427300:I005_E1I	6	5	11	5	2	3	PF3D7_1427300:I005_IE2	5	11	9	6	13	7	Pf3D7_14_v3.1068927.1069077	335	281	383	438	585	368	0.0229829	0.012775
PF3D7_1314400:I001	PF3D7_1314400	Pf3D7_13_v3:621387-621876	621599	621719	121	0.846028	0.131753	0.99999	PF3D7_1314400:I001_E1I	1	0	2	5	1	2	PF3D7_1314400:I001_IE2	0	0	0	0	0	0	Pf3D7_13_v3.621598.621720	52	59	71	55	145	54	0.00817439	0.0155039
PF3D7_1434000:I003	PF3D7_1434000	Pf3D7_14_v3:1364749-1366113	1365234	1365345	112	0.399662	0.13265	0.99999	PF3D7_1434000:I003_E1I	8	20	22	12	30	22	PF3D7_1434000:I003_IE2	5	6	5	3	5	2	Pf3D7_14_v3.1365233.1365346	378	767	333	241	1259	310	0.0218398	0.0200325
PF3D7_0607100:I012	PF3D7_0607100	Pf3D7_06_v3:297941-301197	300339	300461	123	0.8952	0.132653	0.99999	PF3D7_0607100:I012_E1I	0	0	0	0	1	0	PF3D7_0607100:I012_IE2	0	1	1	1	3	2	NA	NA	NA	NA	NA	NA	NA	1	1
PF3D7_1472300:I005	PF3D7_1472300	Pf3D7_14_v3:2954108-2957108	2956029	2956275	247	-0.613438	0.134421	0.99999	PF3D7_1472300:I005_E1I	0	1	0	1	0	1	PF3D7_1472300:I005_IE2	3	2	2	2	0	1	Pf3D7_14_v3.2956028.2956276	73	85	110	61	147	128	0.0147059	0.00738552
PF3D7_0419000:I002	PF3D7_0419000	Pf3D7_04_v3:849793-852242	850071	850161	91	-0.860114	0.134541	0.99999	PF3D7_0419000:I002_E1I	4	6	1	1	3	2	PF3D7_0419000:I002_IE2	7	12	6	0	5	1	Pf3D7_04_v3.850070.850162	47	15	10	12	14	1	0.2	0.181818
PF3D7_1303900:I003	PF3D7_1303900	Pf3D7_13_v3:215291-216331	215859	215982	124	-0.666818	0.134566	0.99999	PF3D7_1303900:I003_E1I	9	4	4	2	6	6	PF3D7_1303900:I003_IE2	3	1	4	0	3	2	Pf3D7_13_v3.215858.215983	161	167	67	89	138	71	0.0306748	0.0308943
PF3D7_1440300:I002	PF3D7_1440300	Pf3D7_14_v3:1639477-1641760	1639729	1640078	350	0.417175	0.134789	0.99999	PF3D7_1440300:I002_E1I	6	1	2	4	4	5	PF3D7_1440300:I002_IE2	23	34	26	34	79	49	NA	NA	NA	NA	NA	NA	NA	1	1
PF3D7_0628400:I007	PF3D7_0628400	Pf3D7_06_v3:1176265-1178587	1178130	1178387	258	-0.989578	0.135251	0.99999	PF3D7_0628400:I007_E1I	0	0	0	0	0	0	PF3D7_0628400:I007_IE2	0	1	0	0	0	0	NA	NA	NA	NA	NA	NA	NA	1	NA
PF3D7_1250200:I003	PF3D7_1250200	Pf3D7_12_v3:2059108-2063227	2062186	2062363	178	-0.557212	0.135588	0.99999	PF3D7_1250200:I003_E1I	11	6	3	1	3	3	PF3D7_1250200:I003_IE2	3	2	3	2	2	0	Pf3D7_12_v3.2062185.2062364	469	571	476	393	881	477	0.00915033	0.00313123
PF3D7_1038800:I001	PF3D7_1038800	Pf3D7_10_v3:1557816-1560696	1558014	1558158	145	0.797262	0.135743	0.99999	PF3D7_1038800:I001_E1I	1	1	0	0	2	0	PF3D7_1038800:I001_IE2	0	0	1	3	4	0	NA	NA	NA	NA	NA	NA	NA	1	1
PF3D7_0816800:I002	PF3D7_0816800	Pf3D7_08_v3:767916-769792	768259	768364	106	-0.688556	0.137859	0.99999	PF3D7_0816800:I002_E1I	5	4	0	0	0	3	PF3D7_0816800:I002_IE2	0	1	2	0	0	1	Pf3D7_08_v3.768258.768365	179	121	26	26	31	17	0.0180723	0.0263158
PF3D7_1453200:I011	PF3D7_1453200	Pf3D7_14_v3:2179519-2186631	2182794	2182930	137	-0.836084	0.13792	0.99999	PF3D7_1453200:I011_E1I	0	0	0	0	0	0	PF3D7_1453200:I011_IE2	2	0	0	0	0	0	Pf3D7_14_v3.2182793.2182931	113	27	78	37	45	72	0.00456621	0
PF3D7_0409900:I003	PF3D7_0409900	Pf3D7_04_v3:461991-463957	463263	463353	91	-0.630716	0.138745	0.99999	PF3D7_0409900:I003_E1I	2	2	1	0	1	1	PF3D7_0409900:I003_IE2	1	1	1	0	1	0	Pf3D7_04_v3.463262.463354	55	29	33	24	22	39	0.0330579	0.017341
PF3D7_1401900:I001	PF3D7_1401900	Pf3D7_14_v3:74188-76793	74248	74386	139	-0.689336	0.138953	0.99999	PF3D7_1401900:I001_E1I	1	0	0	0	0	0	PF3D7_1401900:I001_IE2	0	0	0	0	0	0	Pf3D7_14_v3.74247.74387	159	119	52	69	153	42	0.00151286	0
PF3D7_1032800:I002	PF3D7_1032800	Pf3D7_10_v3:1313255-1314721	1314153	1314269	117	0.749445	0.139337	0.99999	PF3D7_1032800:I002_E1I	0	0	1	0	0	0	PF3D7_1032800:I002_IE2	3	1	8	3	10	6	Pf3D7_10_v3.1314152.1314270	109	89	98	83	89	144	0.0214876	0.0291859
PF3D7_0322200:I006	PF3D7_0322200	Pf3D7_03_v3:933188-937006	934250	934403	154	-0.742754	0.139692	0.99999	PF3D7_0322200:I006_E1I	19	1	0	1	1	1	PF3D7_0322200:I006_IE2	0	1	0	0	0	0	Pf3D7_03_v3.934249.934404	38	33	18	17	48	23	0.105528	0.0167598
PF3D7_0424300:I002	PF3D7_0424300	Pf3D7_04_v3:1093138-1097835	1094396	1094396	1	-1.1481	0.139976	0.99999	PF3D7_0424300:I002_E1I	12	1	0	1	1	0	PF3D7_0424300:I002_IE2	12	1	0	1	1	0	NA	NA	NA	NA	NA	NA	NA	1	1
PF3D7_0217000:I001	PF3D7_0217000	Pf3D7_02_v3:703090-706587	703203	703290	88	-0.661179	0.140183	0.99999	PF3D7_0217000:I001_E1I	1	3	3	0	1	2	PF3D7_0217000:I001_IE2	3	7	3	2	2	5	Pf3D7_02_v3.703202.703291	46	58	52	26	78	52	0.060241	0.037037
PF3D7_1142300:I001	PF3D7_1142300	Pf3D7_11_v3:1695507-1701258	1695624	1695765	142	-0.647463	0.140552	0.99999	PF3D7_1142300:I001_E1I	0	3	1	1	1	2	PF3D7_1142300:I001_IE2	6	2	2	1	0	1	Pf3D7_11_v3.1695623.1695766	257	139	205	50	238	211	0.0115132	0.0059761
PF3D7_0803300:I002	PF3D7_0803300	Pf3D7_08_v3:208451-210291	208879	208972	94	0.667836	0.14079	0.99999	PF3D7_0803300:I002_E1I	1	0	4	4	4	4	PF3D7_0803300:I002_IE2	0	2	2	2	2	6	Pf3D7_08_v3.208878.208973	299	219	405	113	464	406	0.00485175	0.0110664
PF3D7_1236600:I001	PF3D7_1236600	Pf3D7_12_v3:1527455-1528034	1527832	1527952	121	-0.93804	0.141153	0.99999	PF3D7_1236600:I001_E1I	13	1	0	2	5	1	PF3D7_1236600:I001_IE2	0	0	1	1	0	0	Pf3D7_12_v3.1527831.1527953	83	19	29	14	37	34	0.0541516	0.0502793
PF3D7_0922700:I004	PF3D7_0922700	Pf3D7_09_v3:919109-921302	919771	919913	143	-0.471042	0.142003	0.99999	PF3D7_0922700:I004_E1I	2	3	2	2	1	0	PF3D7_0922700:I004_IE2	16	22	15	8	21	13	Pf3D7_09_v3.919770.919914	1180	1371	1255	687	1595	1112	0.00782065	0.00658569
PF3D7_1110800:I001	PF3D7_1110800	Pf3D7_11_v3:430157-431476	430202	430323	122	0.615464	0.142113	0.99999	PF3D7_1110800:I001_E1I	16	8	14	24	9	15	PF3D7_1110800:I001_IE2	5	5	3	2	7	4	NA	NA	NA	NA	NA	NA	NA	1	1
PF3D7_1454100:I001	PF3D7_1454100	Pf3D7_14_v3:2221351-2221884	2221457	2221552	96	0.617022	0.142261	0.99999	PF3D7_1454100:I001_E1I	6	3	8	12	6	7	PF3D7_1454100:I001_IE2	6	6	5	8	7	10	Pf3D7_14_v3.2221456.2221553	61	66	59	54	161	76	0.0837438	0.0791139
PF3D7_1432100:I001	PF3D7_1432100	Pf3D7_14_v3:1260908-1262826	1260945	1261175	231	-0.52042	0.142559	0.99999	PF3D7_1432100:I001_E1I	8	8	9	10	3	6	PF3D7_1432100:I001_IE2	7	2	5	6	3	6	Pf3D7_14_v3.1260944.1261176	111	105	73	78	76	81	0.0632091	0.0674603
PF3D7_1232900:I008	PF3D7_1232900	Pf3D7_12_v3:1351482-1354104	1353366	1353568	203	0.7553	0.142666	0.99999	PF3D7_1232900:I008_E1I	0	2	0	1	0	0	PF3D7_1232900:I008_IE2	0	0	0	0	0	2	Pf3D7_12_v3.1353365.1353569	41	88	37	26	209	31	0.00598802	0.00560748
PF3D7_0417700:I002	PF3D7_0417700	Pf3D7_04_v3:784194-786430	784522	784652	131	0.75835	0.143049	0.99999	PF3D7_0417700:I002_E1I	0	0	2	2	2	1	PF3D7_0417700:I002_IE2	0	0	0	0	0	1	Pf3D7_04_v3.784521.784653	27	15	11	10	11	9	0.0185185	0.0909091
PF3D7_1461700:I003	PF3D7_1461700	Pf3D7_14_v3:2501578-2502515	2502300	2502407	108	-0.767095	0.14308	0.99999	PF3D7_1461700:I003_E1I	1	0	1	1	0	0	PF3D7_1461700:I003_IE2	1	1	0	0	0	1	Pf3D7_14_v3.2502299.2502408	31	55	30	7	73	30	0.0169492	0.00900901
PF3D7_1033800:I002	PF3D7_1033800	Pf3D7_10_v3:1351197-1353284	1351896	1351988	93	-0.867074	0.143335	0.99999	PF3D7_1033800:I002_E1I	2	0	0	0	0	0	PF3D7_1033800:I002_IE2	1	0	0	0	0	0	NA	NA	NA	NA	NA	NA	NA	1	NA
PF3D7_0406700:I006	PF3D7_0406700	Pf3D7_04_v3:347458-351499	349022	349117	96	-0.728056	0.143926	0.99999	PF3D7_0406700:I006_E1I	1	0	0	0	2	0	PF3D7_0406700:I006_IE2	0	0	1	0	0	0	Pf3D7_04_v3.349021.349118	278	138	267	89	358	266	0.00146199	0.00140056
PF3D7_0309100:I004	PF3D7_0309100	Pf3D7_03_v3:387219-388473	388159	388298	140	-0.613988	0.144029	0.99999	PF3D7_0309100:I004_E1I	26	20	6	5	4	3	PF3D7_0309100:I004_IE2	4	2	1	0	1	1	Pf3D7_03_v3.388158.388299	77	78	37	22	66	31	0.133183	0.0555556
PF3D7_1303900:I002	PF3D7_1303900	Pf3D7_13_v3:215291-216331	215589	215670	82	-0.590061	0.144965	0.99999	PF3D7_1303900:I002_E1I	2	4	0	0	1	0	PF3D7_1303900:I002_IE2	2	11	3	3	2	1	Pf3D7_13_v3.215588.215671	56	64	26	16	62	30	0.0700637	0.0313901
PF3D7_0927200:I001	PF3D7_0927200	Pf3D7_09_v3:1107143-1112656	1107145	1107314	170	-1.18414	0.145682	0.99999	PF3D7_0927200:I001_E1I	0	0	0	0	0	0	PF3D7_0927200:I001_IE2	0	0	0	0	0	0	NA	NA	NA	NA	NA	NA	NA	NA	NA
PF3D7_0814100:I005	PF3D7_0814100	Pf3D7_08_v3:682518-683572	683343	683431	89	-0.524181	0.146344	0.99999	PF3D7_0814100:I005_E1I	8	3	3	3	5	4	PF3D7_0814100:I005_IE2	5	6	3	2	4	5	Pf3D7_08_v3.683342.683432	38	68	28	52	54	72	0.0945946	0.060686
PF3D7_1126700:I005	PF3D7_1126700	Pf3D7_11_v3:1040790-1046087	1042932	1043028	97	-0.880558	0.14648	0.99999	PF3D7_1126700:I005_E1I	0	0	0	0	0	0	PF3D7_1126700:I005_IE2	0	0	0	0	0	0	Pf3D7_11_v3.1042931.1043029	61	32	12	34	14	9	0	0
PF3D7_0630200:I002	PF3D7_0630200	Pf3D7_06_v3:1258880-1259939	1259182	1259282	101	-0.845843	0.146958	0.99999	PF3D7_0630200:I002_E1I	0	1	0	0	0	1	PF3D7_0630200:I002_IE2	0	0	2	0	1	1	Pf3D7_06_v3.1259181.1259283	43	70	25	22	60	21	0.0107527	0.0143541
PF3D7_0902400:I001	PF3D7_0902400	Pf3D7_09_v3:106514-108406	106592	106667	76	0.551917	0.146987	0.99999	PF3D7_0902400:I001_E1I	2	1	0	1	1	3	PF3D7_0902400:I001_IE2	4	4	0	3	4	5	Pf3D7_09_v3.106591.106668	14	43	25	17	95	37	0.0628571	0.0539683
PF3D7_0108400:I008	PF3D7_0108400	Pf3D7_01_v3:344400-346540	345852	346014	163	-0.441931	0.1478	0.99999	PF3D7_0108400:I008_E1I	72	82	23	26	27	26	PF3D7_0108400:I008_IE2	1	2	1	1	0	1	Pf3D7_01_v3.345851.346015	150	204	180	80	263	124	0.144916	0.079803
PF3D7_1441300:I003	PF3D7_1441300	Pf3D7_14_v3:1681791-1689157	1682471	1682564	94	-0.765314	0.147836	0.99999	PF3D7_1441300:I003_E1I	0	1	1	0	0	0	PF3D7_1441300:I003_IE2	6	0	0	0	2	0	Pf3D7_14_v3.1682470.1682565	155	23	57	32	14	80	0.0167364	0.00787402
PF3D7_1444200:I001	PF3D7_1444200	Pf3D7_14_v3:1826127-1827163	1826370	1826673	304	-0.677192	0.147953	0.99999	PF3D7_1444200:I001_E1I	2	3	1	1	0	0	PF3D7_1444200:I001_IE2	0	1	1	2	0	1	Pf3D7_14_v3.1826369.1826674	35	17	23	11	27	26	0.0506329	0.030303
PF3D7_1411500:I001	PF3D7_1411500	Pf3D7_14_v3:468976-472016	468998	469194	197	-0.593297	0.148061	0.99999	PF3D7_1411500:I001_E1I	2	5	1	3	3	0	PF3D7_1411500:I001_IE2	0	2	0	0	0	0	Pf3D7_14_v3.468997.469195	90	149	49	52	215	49	0.0170648	0.00940439
PF3D7_1135600:I001	PF3D7_1135600	Pf3D7_11_v3:1390064-1396173	1390490	1390675	186	-0.498767	0.148251	0.99999	PF3D7_1135600:I001_E1I	2	8	7	3	18	16	PF3D7_1135600:I001_IE2	58	46	11	14	15	24	Pf3D7_11_v3.1390489.1390676	55	49	29	15	88	24	0.331658	0.261628
PF3D7_1220200:I006	PF3D7_1220200	Pf3D7_12_v3:804963-806698	806468	806469	2	0.764318	0.148945	0.99999	PF3D7_1220200:I006_E1I	19	17	7	38	8	51	PF3D7_1220200:I006_IE2	20	14	8	38	8	51	NA	NA	NA	NA	NA	NA	NA	1	1
PF3D7_0606400:I004	PF3D7_0606400	Pf3D7_06_v3:263936-264830	264633	264774	142	0.684599	0.151064	0.99999	PF3D7_0606400:I004_E1I	2	2	1	3	0	1	PF3D7_0606400:I004_IE2	2	3	0	6	1	5	NA	NA	NA	NA	NA	NA	NA	1	1
PF3D7_1010400:I001	PF3D7_1010400	Pf3D7_10_v3:415404-417471	415497	416026	530	0.660004	0.151369	0.99999	PF3D7_1010400:I001_E1I	456	156	455	430	230	785	PF3D7_1010400:I001_IE2	14	5	3	9	0	5	NA	NA	NA	NA	NA	NA	NA	1	1
PF3D7_0521800:I001	PF3D7_0521800	Pf3D7_05_v3:885714-888232	885966	886077	112	0.490038	0.152301	0.99999	PF3D7_0521800:I001_E1I	2	3	2	2	7	2	PF3D7_0521800:I001_IE2	3	1	6	7	5	7	Pf3D7_05_v3.885965.886078	42	25	52	25	48	45	0.0666667	0.112782
PF3D7_1450000:I001	PF3D7_1450000	Pf3D7_14_v3:2047793-2050083	2047830	2048009	180	0.621002	0.152425	0.99999	PF3D7_1450000:I001_E1I	0	0	0	0	0	0	PF3D7_1450000:I001_IE2	0	0	0	0	0	1	Pf3D7_14_v3.2047829.2048010	19	21	32	31	38	29	0	0.00507614
PF3D7_1452500:I002	PF3D7_1452500	Pf3D7_14_v3:2151823-2153614	2152060	2152195	136	-0.477893	0.152933	0.99999	PF3D7_1452500:I002_E1I	10	5	3	6	3	4	PF3D7_1452500:I002_IE2	4	1	3	2	2	2	Pf3D7_14_v3.2152059.2152196	298	307	330	148	414	307	0.0137131	0.0108139
PF3D7_0407100:I001	PF3D7_0407100	Pf3D7_04_v3:362301-363442	362328	362467	140	0.526795	0.153094	0.99999	PF3D7_0407100:I001_E1I	1	2	1	0	1	4	PF3D7_0407100:I001_IE2	5	4	2	1	3	3	Pf3D7_04_v3.362327.362468	68	87	101	54	208	130	0.028463	0.0150754
PF3D7_0921200:I002	PF3D7_0921200	Pf3D7_09_v3:862781-870491	863303	863455	153	0.675121	0.15388	0.99999	PF3D7_0921200:I002_E1I	1	8	5	2	10	3	PF3D7_0921200:I002_IE2	0	2	0	0	2	0	Pf3D7_09_v3.863302.863456	85	205	81	90	384	53	0.0211082	0.015873
PF3D7_1430000:I002	PF3D7_1430000	Pf3D7_14_v3:1181664-1182982	1182053	1182283	231	0.49996	0.154173	0.99999	PF3D7_1430000:I002_E1I	3	5	1	2	2	7	PF3D7_1430000:I002_IE2	0	1	1	0	0	0	Pf3D7_14_v3.1182052.1182284	57	102	72	106	120	138	0.0232558	0.014885
PF3D7_0103000:I001	PF3D7_0103000	Pf3D7_01_v3:132086-133624	132154	132280	127	-0.517352	0.154407	0.99999	PF3D7_0103000:I001_E1I	3	7	2	3	0	5	PF3D7_0103000:I001_IE2	1	3	7	1	0	2	Pf3D7_01_v3.132153.132281	613	437	531	305	477	561	0.00722135	0.00407861
PF3D7_0417700:I003	PF3D7_0417700	Pf3D7_04_v3:784194-786430	784737	784810	74	-0.760389	0.154884	0.99999	PF3D7_0417700:I003_E1I	1	2	0	0	1	1	PF3D7_0417700:I003_IE2	0	2	0	0	0	1	Pf3D7_04_v3.784736.784811	30	14	9	8	13	26	0.045045	0.0309278
PF3D7_1471500:I004	PF3D7_1471500	Pf3D7_14_v3:2922351-2924557	2924007	2924165	159	0.652741	0.154899	0.99999	PF3D7_1471500:I004_E1I	17	4	6	17	18	42	PF3D7_1471500:I004_IE2	3	0	2	9	0	6	NA	NA	NA	NA	NA	NA	NA	1	1
PF3D7_0708600:I001	PF3D7_0708600	Pf3D7_07_v3:389473-390365	390202	390335	134	0.740317	0.158257	0.99999	PF3D7_0708600:I001_E1I	3	7	0	8	1	0	PF3D7_0708600:I001_IE2	0	0	0	0	0	0	Pf3D7_07_v3.390201.390336	13	18	9	7	22	7	0.111111	0.111111
PF3D7_1438400:I004	PF3D7_1438400	Pf3D7_14_v3:1548918-1556721	1556203	1556298	96	0.795155	0.15842	0.99999	PF3D7_1438400:I004_E1I	2	0	0	0	2	3	PF3D7_1438400:I004_IE2	4	0	0	5	0	2	Pf3D7_14_v3.1556202.1556299	42	21	20	51	58	33	0.0348837	0.0405405
PF3D7_0109850:I012	PF3D7_0109850	Pf3D7_01_v3:383284-386632	386394	386557	164	-0.551046	0.15848	0.99999	PF3D7_0109850:I012_E1I	0	0	0	0	0	0	PF3D7_0109850:I012_IE2	13	8	2	1	2	6	Pf3D7_01_v3.386393.386558	107	38	130	91	65	168	0.0401396	0.0136986
PF3D7_0908700:I001	PF3D7_0908700	Pf3D7_09_v3:401495-403394	401754	401904	151	-0.647571	0.158898	0.99999	PF3D7_0908700:I001_E1I	109	90	19	24	19	15	PF3D7_0908700:I001_IE2	0	0	0	3	1	1	Pf3D7_09_v3.401753.401905	59	94	57	45	133	62	0.341693	0.116022
PF3D7_0905800:I001	PF3D7_0905800	Pf3D7_09_v3:289050-292897	292527	292673	147	-0.664481	0.159947	0.99999	PF3D7_0905800:I001_E1I	2	1	1	1	0	0	PF3D7_0905800:I001_IE2	4	0	1	2	1	1	Pf3D7_09_v3.292526.292674	77	95	106	79	242	93	0.0159292	0.0060024
PF3D7_1465600:I004	PF3D7_1465600	Pf3D7_14_v3:2655491-2657965	2656532	2656636	105	0.824936	0.160537	0.99999	PF3D7_1465600:I004_E1I	1	1	1	1	6	0	PF3D7_1465600:I004_IE2	1	1	1	1	3	2	Pf3D7_14_v3.2656531.2656637	33	29	7	6	27	4	0.0416667	0.149425
PF3D7_1405100:I003	PF3D7_1405100	Pf3D7_14_v3:175503-179705	175955	176096	142	-0.680858	0.16064	0.99999	PF3D7_1405100:I003_E1I	3	1	1	5	2	0	PF3D7_1405100:I003_IE2	1	1	0	0	0	0	Pf3D7_14_v3.175954.176097	52	49	27	35	52	18	0.026616	0.0322581
PF3D7_0404800:I001	PF3D7_0404800	Pf3D7_04_v3:264305-266170	264414	264575	162	0.625828	0.160918	0.99999	PF3D7_0404800:I001_E1I	11	4	6	7	1	6	PF3D7_0404800:I001_IE2	12	5	1	15	16	12	Pf3D7_04_v3.264413.264576	24	15	24	47	41	26	0.236364	0.2
PF3D7_1301500:I001	PF3D7_1301500	Pf3D7_13_v3:85563-86624	86301	86435	135	0.60592	0.161894	0.99999	PF3D7_1301500:I001_E1I	4	9	5	3	9	3	PF3D7_1301500:I001_IE2	0	4	0	2	2	2	Pf3D7_13_v3.86300.86436	6	10	6	15	9	6	0.333333	0.259259
PF3D7_0932500:I007	PF3D7_0932500	Pf3D7_09_v3:1293832-1296644	1296365	1296477	113	0.53742	0.162167	0.99999	PF3D7_0932500:I007_E1I	40	18	38	41	39	112	PF3D7_0932500:I007_IE2	19	10	13	15	18	39	Pf3D7_09_v3.1296364.1296478	253	80	150	113	201	259	0.125	0.187234
PF3D7_0924900:I004	PF3D7_0924900	Pf3D7_09_v3:1010380-1011822	1010963	1011096	134	-0.870401	0.162992	0.99999	PF3D7_0924900:I004_E1I	0	0	0	0	0	0	PF3D7_0924900:I004_IE2	1	0	0	1	0	0	Pf3D7_09_v3.1010962.1011097	22	14	9	10	12	6	0.010989	0.0175439
PF3D7_1110800:I002	PF3D7_1110800	Pf3D7_11_v3:430157-431476	430450	430570	121	0.459442	0.163088	0.99999	PF3D7_1110800:I002_E1I	5	12	3	5	14	21	PF3D7_1110800:I002_IE2	5	5	0	2	5	8	Pf3D7_11_v3.430449.430571	65	68	31	13	93	20	0.0837989	0.179153
PF3D7_1432400:I010	PF3D7_1432400	Pf3D7_14_v3:1275899-1282645	1280576	1280684	109	0.601131	0.163622	0.99999	PF3D7_1432400:I010_E1I	3	2	4	5	10	4	PF3D7_1432400:I010_IE2	1	0	0	0	2	1	NA	NA	NA	NA	NA	NA	NA	1	1
PF3D7_0607100:I010	PF3D7_0607100	Pf3D7_06_v3:297941-301197	299843	300037	195	0.936622	0.164032	0.99999	PF3D7_0607100:I010_E1I	1	1	0	0	0	1	PF3D7_0607100:I010_IE2	0	1	0	1	2	0	Pf3D7_06_v3.299842.300038	41	9	10	5	26	4	0.0243902	0.0540541
PF3D7_0720500:I001	PF3D7_0720500	Pf3D7_07_v3:886346-887487	886404	886516	113	0.525645	0.164449	0.99999	PF3D7_0720500:I001_E1I	3	0	3	5	0	4	PF3D7_0720500:I001_IE2	3	1	3	8	5	12	Pf3D7_07_v3.886403.886517	325	292	420	156	490	369	0.00622904	0.0164729
PF3D7_1136000:I001	PF3D7_1136000	Pf3D7_11_v3:1403906-1414512	1404048	1404247	200	-0.774476	0.164548	0.99999	PF3D7_1136000:I001_E1I	0	1	0	0	0	0	PF3D7_1136000:I001_IE2	3	2	0	0	2	1	Pf3D7_11_v3.1404047.1404248	149	37	64	15	46	52	0.0118577	0.0131004
PF3D7_0422800:I004	PF3D7_0422800	Pf3D7_04_v3:1042564-1044896	1044226	1044388	163	-0.61658	0.165555	0.99999	PF3D7_0422800:I004_E1I	0	0	0	1	0	1	PF3D7_0422800:I004_IE2	2	0	3	0	0	2	Pf3D7_04_v3.1044225.1044389	57	35	83	47	72	89	0.0140845	0.00952381
PF3D7_1403500:I002	PF3D7_1403500	Pf3D7_14_v3:130022-132100	130238	130464	227	0.599931	0.1665	0.99999	PF3D7_1403500:I002_E1I	0	0	0	0	1	9	PF3D7_1403500:I002_IE2	4	1	2	4	1	6	Pf3D7_14_v3.130237.130465	67	41	44	35	109	51	0.022508	0.0510949
PF3D7_1412200:I001	PF3D7_1412200	Pf3D7_14_v3:487776-490380	488074	488212	139	0.568904	0.166819	0.99999	PF3D7_1412200:I001_E1I	0	1	0	1	2	0	PF3D7_1412200:I001_IE2	5	3	2	5	3	5	Pf3D7_14_v3.488073.488213	16	51	19	29	85	33	0.0601093	0.0516129
PF3D7_0613000:I007	PF3D7_0613000	Pf3D7_06_v3:533907-535364	535247	535332	86	0.419271	0.166956	0.99999	PF3D7_0613000:I007_E1I	6	6	5	4	7	12	PF3D7_0613000:I007_IE2	6	6	3	7	5	8	Pf3D7_06_v3.535246.535333	358	314	481	334	683	488	0.0136869	0.0140845
PF3D7_0313700:I015	PF3D7_0313700	Pf3D7_03_v3:555035-558684	558038	558157	120	-0.473981	0.168341	0.99999	PF3D7_0313700:I015_E1I	8	7	4	3	0	1	PF3D7_0313700:I015_IE2	1	1	0	3	1	1	Pf3D7_03_v3.558037.558158	306	208	230	151	348	342	0.0139165	0.00532229
PF3D7_1204000:I003	PF3D7_1204000	Pf3D7_12_v3:197509-198830	198054	198214	161	0.642897	0.168806	0.99999	PF3D7_1204000:I003_E1I	0	0	0	0	5	0	PF3D7_1204000:I003_IE2	4	3	0	2	2	0	NA	NA	NA	NA	NA	NA	NA	1	1
PF3D7_0926300:I007	PF3D7_0926300	Pf3D7_09_v3:1064752-1070317	1068231	1068493	263	0.375676	0.16916	0.99999	PF3D7_0926300:I007_E1I	4	1	0	1	1	0	PF3D7_0926300:I007_IE2	51	79	68	64	185	141	Pf3D7_09_v3.1068230.1068494	121	181	98	78	446	138	0.202393	0.228438
PF3D7_1038300:I004	PF3D7_1038300	Pf3D7_10_v3:1512190-1514416	1513094	1513207	114	0.904448	0.169352	0.99999	PF3D7_1038300:I004_E1I	0	2	0	5	1	2	PF3D7_1038300:I004_IE2	2	1	0	1	3	3	NA	NA	NA	NA	NA	NA	NA	1	1
PF3D7_0317900:I001	PF3D7_0317900	Pf3D7_03_v3:739428-741733	739491	739726	236	-0.36578	0.170153	0.99999	PF3D7_0317900:I001_E1I	33	28	29	13	28	17	PF3D7_0317900:I001_IE2	122	75	53	26	53	57	Pf3D7_03_v3.739490.739727	985	1227	873	431	1278	750	0.0522273	0.0379499
PF3D7_1330700:I003	PF3D7_1330700	Pf3D7_13_v3:1290118-1292954	1291745	1291839	95	-0.520572	0.171245	0.99999	PF3D7_1330700:I003_E1I	4	3	0	0	2	2	PF3D7_1330700:I003_IE2	10	6	0	5	5	6	Pf3D7_13_v3.1291744.1291840	90	92	155	82	217	204	0.0329986	0.0194932
PF3D7_1357900:I002	PF3D7_1357900	Pf3D7_13_v3:2295637-2297156	2295963	2296050	88	0.442873	0.171674	0.99999	PF3D7_1357900:I002_E1I	7	10	2	8	2	3	PF3D7_1357900:I002_IE2	8	10	1	6	8	5	Pf3D7_13_v3.2295962.2296051	1413	3289	1125	852	2900	916	0.00325009	0.00341588
PF3D7_1212300:I007	PF3D7_1212300	Pf3D7_12_v3:543518-548532	547987	548083	97	-0.386154	0.172213	0.99999	PF3D7_1212300:I007_E1I	7	11	14	12	25	15	PF3D7_1212300:I007_IE2	56	64	30	26	61	30	Pf3D7_12_v3.547986.548084	305	522	238	149	1025	381	0.0787197	0.0515401
PF3D7_1105200:I010	PF3D7_1105200	Pf3D7_11_v3:228159-231014	229995	230117	123	-0.713918	0.174954	0.99999	PF3D7_1105200:I010_E1I	0	0	0	1	0	0	PF3D7_1105200:I010_IE2	3	4	1	0	4	1	NA	NA	NA	NA	NA	NA	NA	1	1
PF3D7_0510000:I002	PF3D7_0510000	Pf3D7_05_v3:418136-421425	419858	420020	163	0.447411	0.175129	0.99999	PF3D7_0510000:I002_E1I	8	6	1	15	16	7	PF3D7_0510000:I002_IE2	5	8	2	8	15	5	Pf3D7_05_v3.419857.420021	21	18	13	21	36	20	0.223881	0.3
PF3D7_1429300:I006	PF3D7_1429300	Pf3D7_14_v3:1150475-1153387	1151537	1151646	110	-0.690231	0.177015	0.99999	PF3D7_1429300:I006_E1I	5	3	3	2	4	0	PF3D7_1429300:I006_IE2	2	0	1	1	1	0	Pf3D7_14_v3.1151536.1151647	482	371	262	272	456	384	0.00623886	0.00358423
PF3D7_1412400:I002	PF3D7_1412400	Pf3D7_14_v3:493971-504345	503011	503218	208	-0.813455	0.177359	0.99999	PF3D7_1412400:I002_E1I	14	0	0	3	0	0	PF3D7_1412400:I002_IE2	0	0	0	1	2	2	Pf3D7_14_v3.503010.503219	51	26	13	52	21	31	0.0721649	0.037037
PF3D7_0824600:I004	PF3D7_0824600	Pf3D7_08_v3:1068563-1069902	1069771	1069887	117	-0.432741	0.17751	0.99999	PF3D7_0824600:I004_E1I	10	12	8	4	1	7	PF3D7_0824600:I004_IE2	15	11	7	5	3	13	Pf3D7_08_v3.1069770.1069888	853	1282	846	547	1198	742	0.0104564	0.00659077
PF3D7_0607400:I011	PF3D7_0607400	Pf3D7_06_v3:306384-309961	308692	308832	141	0.500723	0.177621	0.99999	PF3D7_0607400:I011_E1I	0	0	2	0	5	2	PF3D7_0607400:I011_IE2	0	0	1	1	0	0	Pf3D7_06_v3.308691.308833	70	89	55	71	107	108	0.00696056	0.0137931
PF3D7_0718600:I006	PF3D7_0718600	Pf3D7_07_v3:826837-831305	827782	827893	112	-0.658377	0.178122	0.99999	PF3D7_0718600:I006_E1I	0	1	1	2	0	0	PF3D7_0718600:I006_IE2	1	2	2	0	1	0	Pf3D7_07_v3.827781.827894	24	40	7	13	55	9	0.0469799	0.0191083
PF3D7_0903600:I007	PF3D7_0903600	Pf3D7_09_v3:168493-172887	170149	170270	122	-0.694626	0.178369	0.99999	PF3D7_0903600:I007_E1I	0	0	0	0	0	0	PF3D7_0903600:I007_IE2	0	1	0	0	0	0	Pf3D7_09_v3.170148.170271	142	61	16	55	53	20	0.0022779	0
PF3D7_0510800:I008	PF3D7_0510800	Pf3D7_05_v3:461017-464399	463674	463780	107	0.713152	0.178997	0.99999	PF3D7_0510800:I008_E1I	1	0	0	0	0	1	PF3D7_0510800:I008_IE2	0	0	0	0	0	1	Pf3D7_05_v3.463673.463781	120	80	24	37	85	12	0.00222717	0.00740741
PF3D7_1220600:I001	PF3D7_1220600	Pf3D7_12_v3:820586-822198	820815	821073	259	-0.488205	0.179311	0.99999	PF3D7_1220600:I001_E1I	5	1	2	6	0	8	PF3D7_1220600:I001_IE2	5	2	12	2	5	3	Pf3D7_12_v3.820814.821074	70	65	36	58	49	76	0.0731707	0.0615385
PF3D7_1037200:I006	PF3D7_1037200	Pf3D7_10_v3:1473514-1476860	1474893	1474983	91	0.495798	0.179658	0.99999	PF3D7_1037200:I006_E1I	4	6	3	7	7	5	PF3D7_1037200:I006_IE2	1	5	3	8	4	0	NA	NA	NA	NA	NA	NA	NA	1	1
PF3D7_1345000:I004	PF3D7_1345000	Pf3D7_13_v3:1807159-1809617	1807792	1807947	156	0.529866	0.180593	0.99999	PF3D7_1345000:I004_E1I	2	4	2	3	3	8	PF3D7_1345000:I004_IE2	8	17	8	10	22	13	Pf3D7_13_v3.1807791.1807948	11	20	15	3	21	2	0.308271	0.531532
PF3D7_0312900:I003	PF3D7_0312900	Pf3D7_03_v3:536043-537274	536965	537111	147	-0.54765	0.181046	0.99999	PF3D7_0312900:I003_E1I	1	5	1	2	2	4	PF3D7_0312900:I003_IE2	8	12	4	4	5	4	Pf3D7_03_v3.536964.537112	111	409	139	112	488	152	0.02298	0.0137705
PF3D7_1114800:I004	PF3D7_1114800	Pf3D7_11_v3:558924-561032	559919	560091	173	0.67465	0.181525	0.99999	PF3D7_1114800:I004_E1I	1	0	1	0	0	0	PF3D7_1114800:I004_IE2	0	0	1	1	0	2	Pf3D7_11_v3.559918.560092	130	53	60	40	89	100	0.00613497	0.00650759
PF3D7_0715100:I001	PF3D7_0715100	Pf3D7_07_v3:674610-675130	674768	674961	194	-1.078	0.182395	0.99999	PF3D7_0715100:I001_E1I	10	2	0	4	0	0	PF3D7_0715100:I001_IE2	0	0	0	0	0	0	Pf3D7_07_v3.674767.674962	165	92	24	41	66	7	0.0209059	0.0172414
PF3D7_0309000:I001	PF3D7_0309000	Pf3D7_03_v3:384375-386879	385686	385925	240	0.439581	0.182913	0.99999	PF3D7_0309000:I001_E1I	13	21	19	36	28	32	PF3D7_0309000:I001_IE2	10	11	11	19	12	15	Pf3D7_03_v3.385685.385926	50	90	116	79	206	91	0.142379	0.158837
PF3D7_1453200:I006	PF3D7_1453200	Pf3D7_14_v3:2179519-2186631	2180896	2180970	75	0.956377	0.184245	0.99999	PF3D7_1453200:I006_E1I	0	0	0	2	0	3	PF3D7_1453200:I006_IE2	0	0	0	2	0	3	Pf3D7_14_v3.2180895.2180971	84	12	49	32	34	70	0	0.035461
PF3D7_1474700:I002	PF3D7_1474700	Pf3D7_14_v3:3063191-3065763	3063471	3063679	209	0.655292	0.18456	0.99999	PF3D7_1474700:I002_E1I	0	2	0	1	3	1	PF3D7_1474700:I002_IE2	1	1	1	1	0	2	Pf3D7_14_v3.3063470.3063680	41	67	29	33	172	28	0.0179211	0.0168776
PF3D7_0723200:I003	PF3D7_0723200	Pf3D7_07_v3:972658-974272	973472	973653	182	0.735135	0.185464	0.99999	PF3D7_0723200:I003_E1I	0	0	1	0	2	0	PF3D7_0723200:I003_IE2	0	0	0	0	0	4	NA	NA	NA	NA	NA	NA	NA	1	1
PF3D7_0420500:I004	PF3D7_0420500	Pf3D7_04_v3:930404-931608	931089	931259	171	-0.909745	0.186382	0.99999	PF3D7_0420500:I004_E1I	5	2	1	0	0	0	PF3D7_0420500:I004_IE2	1	0	0	2	0	0	NA	NA	NA	NA	NA	NA	NA	1	1
PF3D7_0908500:I015	PF3D7_0908500	Pf3D7_09_v3:389605-397843	396989	397127	139	0.863648	0.186389	0.99999	PF3D7_0908500:I015_E1I	3	1	0	1	2	4	PF3D7_0908500:I015_IE2	2	2	0	3	1	4	Pf3D7_09_v3.396988.397128	94	8	7	11	22	11	0.0353982	0.145631
PF3D7_0405600:I006	PF3D7_0405600	Pf3D7_04_v3:303329-305343	304845	304928	84	-0.472846	0.186577	0.99999	PF3D7_0405600:I006_E1I	5	8	7	7	1	3	PF3D7_0405600:I006_IE2	4	7	3	3	1	3	Pf3D7_04_v3.304844.304929	207	247	233	238	380	245	0.0241477	0.0103211
PF3D7_0903600:I001	PF3D7_0903600	Pf3D7_09_v3:168493-172887	168739	168925	187	0.711506	0.18718	0.99999	PF3D7_0903600:I001_E1I	0	0	0	0	0	0	PF3D7_0903600:I001_IE2	0	0	0	3	8	1	Pf3D7_09_v3.168738.168926	35	8	8	12	12	6	0	0.166667
PF3D7_1037200:I009	PF3D7_1037200	Pf3D7_10_v3:1473514-1476860	1475599	1475731	133	-0.852004	0.187689	0.99999	PF3D7_1037200:I009_E1I	0	4	0	0	0	0	PF3D7_1037200:I009_IE2	0	2	1	0	0	1	Pf3D7_10_v3.1475598.1475732	19	23	14	9	66	16	0.0588235	0.00546448
PF3D7_1326400:I002	PF3D7_1326400	Pf3D7_13_v3:1095553-1098464	1096006	1096111	106	0.427789	0.188876	0.99999	PF3D7_1326400:I002_E1I	6	10	4	6	18	11	PF3D7_1326400:I002_IE2	7	3	3	5	5	3	Pf3D7_13_v3.1096005.1096112	125	151	117	106	289	166	0.040293	0.0410256
PF3D7_1455900:I002	PF3D7_1455900	Pf3D7_14_v3:2290887-2292691	2291068	2291155	88	0.470279	0.189074	0.99999	PF3D7_1455900:I002_E1I	1	2	4	5	7	7	PF3D7_1455900:I002_IE2	6	6	5	7	7	12	Pf3D7_14_v3.2291067.2291156	105	123	183	95	197	235	0.0283688	0.0409463
PF3D7_1207300:I003	PF3D7_1207300	Pf3D7_12_v3:343326-344361	343671	343764	94	0.659779	0.189228	0.99999	PF3D7_1207300:I003_E1I	3	4	3	7	5	6	PF3D7_1207300:I003_IE2	1	2	3	7	5	7	NA	NA	NA	NA	NA	NA	NA	1	1
PF3D7_1440300:I001	PF3D7_1440300	Pf3D7_14_v3:1639477-1641760	1639594	1639680	87	0.606311	0.190098	0.99999	PF3D7_1440300:I001_E1I	2	1	4	7	4	2	PF3D7_1440300:I001_IE2	6	1	0	8	2	6	NA	NA	NA	NA	NA	NA	NA	1	1
PF3D7_0819800:I008	PF3D7_0819800	Pf3D7_08_v3:891658-898502	896430	896547	118	-0.660554	0.192337	0.99999	PF3D7_0819800:I008_E1I	0	1	0	0	0	0	PF3D7_0819800:I008_IE2	1	2	0	0	0	0	Pf3D7_08_v3.896429.896548	25	17	3	10	42	7	0.0425532	0
PF3D7_1007000:I002	PF3D7_1007000	Pf3D7_10_v3:284577-286302	284955	285092	138	-0.347337	0.192611	0.99999	PF3D7_1007000:I002_E1I	4	6	4	1	4	5	PF3D7_1007000:I002_IE2	2	3	1	5	1	12	Pf3D7_10_v3.284954.285093	218	369	390	174	682	395	0.0101317	0.0110672
PF3D7_1405400:I003	PF3D7_1405400	Pf3D7_14_v3:185437-190368	187518	187650	133	-0.415085	0.193363	0.99999	PF3D7_1405400:I003_E1I	7	12	3	0	8	2	PF3D7_1405400:I003_IE2	2	1	2	1	3	1	Pf3D7_14_v3.187517.187651	470	669	343	262	825	333	0.00902708	0.00525394
PF3D7_1126700:I008	PF3D7_1126700	Pf3D7_11_v3:1040790-1046087	1043371	1043455	85	1.11682	0.194021	0.99999	PF3D7_1126700:I008_E1I	0	0	0	2	0	0	PF3D7_1126700:I008_IE2	0	0	0	4	0	0	Pf3D7_11_v3.1043370.1043456	61	23	11	42	19	7	0	0.0422535
PF3D7_1220200:I007	PF3D7_1220200	Pf3D7_12_v3:804963-806698	806583	806583	1	0.747275	0.194655	0.99999	PF3D7_1220200:I007_E1I	25	14	18	63	10	80	PF3D7_1220200:I007_IE2	25	14	18	63	10	80	NA	NA	NA	NA	NA	NA	NA	1	1
PF3D7_1432400:I003	PF3D7_1432400	Pf3D7_14_v3:1275899-1282645	1276675	1276943	269	0.691907	0.195149	0.99999	PF3D7_1432400:I003_E1I	0	1	1	0	1	3	PF3D7_1432400:I003_IE2	1	0	2	1	0	5	Pf3D7_14_v3.1276674.1276944	12	23	14	22	31	20	0.0485437	0.0641026
PF3D7_0831600:I001	PF3D7_0831600	Pf3D7_08_v3:1358314-1363618	1359143	1359286	144	-0.906597	0.195291	0.99999	PF3D7_0831600:I001_E1I	0	0	0	0	0	0	PF3D7_0831600:I001_IE2	1	0	0	0	0	0	Pf3D7_08_v3.1359142.1359287	235	20	138	108	22	198	0.00127065	0
PF3D7_1104200:I004	PF3D7_1104200	Pf3D7_11_v3:182383-187223	183262	183428	167	0.560969	0.195973	0.99999	PF3D7_1104200:I004_E1I	0	0	3	2	2	1	PF3D7_1104200:I004_IE2	0	0	1	2	1	1	Pf3D7_11_v3.183261.183429	433	235	278	402	380	355	0.0021097	0.00394218
PF3D7_0927500:I004	PF3D7_0927500	Pf3D7_09_v3:1120100-1121331	1121115	1121307	193	0.636396	0.196767	0.99999	PF3D7_0927500:I004_E1I	0	1	1	4	2	1	PF3D7_0927500:I004_IE2	1	0	2	1	3	1	NA	NA	NA	NA	NA	NA	NA	1	1
PF3D7_0812200:I001	PF3D7_0812200	Pf3D7_08_v3:614919-617821	614931	615242	312	0.47888	0.196997	0.99999	PF3D7_0812200:I001_E1I	2	1	1	1	1	4	PF3D7_0812200:I001_IE2	0	0	0	2	1	1	Pf3D7_08_v3.614930.615243	33	30	38	37	82	68	0.0194175	0.0260417
PF3D7_1401600:I001	PF3D7_1401600	Pf3D7_14_v3:61364-62988	62612	62799	188	0.513294	0.197383	0.99999	PF3D7_1401600:I001_E1I	5	1	2	8	3	12	PF3D7_1401600:I001_IE2	6	0	4	3	2	2	Pf3D7_14_v3.62611.62800	845	547	479	421	554	732	0.00478723	0.0087108
PF3D7_1451700:I004	PF3D7_1451700	Pf3D7_14_v3:2118947-2120280	2119718	2119923	206	0.592881	0.19768	0.99999	PF3D7_1451700:I004_E1I	7	3	14	12	9	23	PF3D7_1451700:I004_IE2	16	10	15	19	8	31	Pf3D7_14_v3.2119717.2119924	429	213	560	267	431	606	0.0263264	0.0376384
PF3D7_1452800:I002	PF3D7_1452800	Pf3D7_14_v3:2170461-2171690	2171049	2171188	140	-0.488535	0.198489	0.99999	PF3D7_1452800:I002_E1I	2	0	2	0	0	1	PF3D7_1452800:I002_IE2	0	0	0	0	1	1	Pf3D7_14_v3.2171048.2171189	59	176	57	50	262	65	0.00680272	0.00396301
PF3D7_0628400:I003	PF3D7_0628400	Pf3D7_06_v3:1176265-1178587	1177050	1177151	102	-0.799049	0.198834	0.99999	PF3D7_0628400:I003_E1I	0	5	0	0	1	0	PF3D7_0628400:I003_IE2	2	0	0	0	1	0	NA	NA	NA	NA	NA	NA	NA	1	1
PF3D7_1231000:I001	PF3D7_1231000	Pf3D7_12_v3:1271140-1274855	1271155	1271253	99	0.441637	0.199165	0.99999	PF3D7_1231000:I001_E1I	8	4	3	4	6	5	PF3D7_1231000:I001_IE2	15	13	6	13	11	20	NA	NA	NA	NA	NA	NA	NA	1	1
PF3D7_0907000:I001	PF3D7_0907000	Pf3D7_09_v3:337564-337920	337701	337814	114	0.398684	0.199251	0.99999	PF3D7_0907000:I001_E1I	1	1	0	0	2	2	PF3D7_0907000:I001_IE2	6	3	1	3	1	2	Pf3D7_09_v3.337700.337815	145	152	207	144	431	229	0.0117647	0.00618047
PF3D7_1430100:I002	PF3D7_1430100	Pf3D7_14_v3:1184910-1187042	1186332	1186485	154	-0.418257	0.199508	0.99999	PF3D7_1430100:I002_E1I	13	17	5	8	4	3	PF3D7_1430100:I002_IE2	3	3	0	0	1	2	Pf3D7_14_v3.1186331.1186486	873	1492	722	495	1609	529	0.00659694	0.00340651
PF3D7_0730400:I001	PF3D7_0730400	Pf3D7_07_v3:1304347-1305096	1304527	1304671	145	0.467663	0.200124	0.99999	PF3D7_0730400:I001_E1I	5	1	1	5	6	0	PF3D7_0730400:I001_IE2	6	1	1	3	1	1	Pf3D7_07_v3.1304526.1304672	192	138	104	120	162	126	0.0169875	0.0192308
PF3D7_0704600:I001	PF3D7_0704600	Pf3D7_07_v3:216024-229072	216050	216363	314	0.323756	0.200259	0.99999	PF3D7_0704600:I001_E1I	2	0	0	0	0	2	PF3D7_0704600:I001_IE2	4	5	1	7	3	2	Pf3D7_07_v3.216049.216364	1126	965	606	649	1070	533	0.00221976	0.00309872
PF3D7_0506600:I004	PF3D7_0506600	Pf3D7_05_v3:278774-279495	279154	279155	2	0.604107	0.200356	0.99999	PF3D7_0506600:I004_E1I	4	2	6	14	5	5	PF3D7_0506600:I004_IE2	4	2	6	14	5	5	NA	NA	NA	NA	NA	NA	NA	1	1
PF3D7_1411200:I002	PF3D7_1411200	Pf3D7_14_v3:452175-454879	452727	452959	233	-0.329462	0.200468	0.99999	PF3D7_1411200:I002_E1I	126	77	55	60	40	53	PF3D7_1411200:I002_IE2	8	2	8	4	2	3	Pf3D7_14_v3.452726.452960	313	486	416	193	845	362	0.101996	0.0546928
PF3D7_0720500:I003	PF3D7_0720500	Pf3D7_07_v3:886346-887487	886821	886998	178	0.457127	0.200763	0.99999	PF3D7_0720500:I003_E1I	2	1	0	4	1	2	PF3D7_0720500:I003_IE2	4	5	3	11	6	7	Pf3D7_07_v3.886820.886999	218	184	208	174	228	292	0.0121457	0.0218464
PF3D7_0723200:I002	PF3D7_0723200	Pf3D7_07_v3:972658-974272	973176	973408	233	0.50988	0.200768	0.99999	PF3D7_0723200:I002_E1I	0	4	2	2	2	2	PF3D7_0723200:I002_IE2	1	0	0	0	2	1	NA	NA	NA	NA	NA	NA	NA	1	1
PF3D7_1467800:I001	PF3D7_1467800	Pf3D7_14_v3:2767400-2767935	2767403	2767558	156	0.352522	0.201947	0.99999	PF3D7_1467800:I001_E1I	18	9	26	11	12	30	PF3D7_1467800:I001_IE2	56	81	87	78	94	99	Pf3D7_14_v3.2767402.2767559	468	501	531	309	746	550	0.0845285	0.0916808
PF3D7_1028000:I006	PF3D7_1028000	Pf3D7_10_v3:1160031-1163421	1161667	1161764	98	0.482125	0.202745	0.99999	PF3D7_1028000:I006_E1I	2	0	2	1	0	2	PF3D7_1028000:I006_IE2	3	1	2	9	5	5	Pf3D7_10_v3.1161666.1161765	124	370	165	85	709	150	0.00753012	0.0115183
PF3D7_1327100:I015	PF3D7_1327100	Pf3D7_13_v3:1138558-1141561	1141208	1141323	116	0.751996	0.20294	0.99999	PF3D7_1327100:I015_E1I	2	2	0	1	4	3	PF3D7_1327100:I015_IE2	2	0	0	0	4	2	NA	NA	NA	NA	NA	NA	NA	1	1
PF3D7_1147700:I001	PF3D7_1147700	Pf3D7_11_v3:1897204-1897884	1897328	1897415	88	0.376457	0.204238	0.99999	PF3D7_1147700:I001_E1I	5	2	6	10	1	4	PF3D7_1147700:I001_IE2	11	4	9	11	7	7	Pf3D7_11_v3.1897327.1897416	313	303	584	267	971	465	0.0151826	0.0116077
PF3D7_0730200:I001	PF3D7_0730200	Pf3D7_07_v3:1286057-1289399	1287602	1287991	390	-0.511881	0.204285	0.99999	PF3D7_0730200:I001_E1I	2	5	5	1	6	1	PF3D7_0730200:I001_IE2	0	0	0	0	0	1	Pf3D7_07_v3.1287601.1287992	121	103	144	76	169	165	0.0160428	0.0108565
PF3D7_1465600:I002	PF3D7_1465600	Pf3D7_14_v3:2655491-2657965	2656063	2656161	99	-0.675136	0.204981	0.99999	PF3D7_1465600:I002_E1I	1	1	0	1	3	0	PF3D7_1465600:I002_IE2	0	1	0	2	0	0	Pf3D7_14_v3.2656062.2656162	23	50	11	6	46	2	0.0175439	0.0526316
PF3D7_1423500:I001	PF3D7_1423500	Pf3D7_14_v3:947387-952348	947479	947574	96	0.720096	0.205086	0.99999	PF3D7_1423500:I001_E1I	8	1	4	25	2	12	PF3D7_1423500:I001_IE2	2	1	0	11	0	3	Pf3D7_14_v3.947478.947575	210	71	124	90	145	152	0.0193705	0.0640871
PF3D7_1250500:I001	PF3D7_1250500	Pf3D7_12_v3:2070094-2071073	2070163	2070244	82	0.42523	0.20581	0.99999	PF3D7_1250500:I001_E1I	6	14	18	18	29	22	PF3D7_1250500:I001_IE2	14	36	21	34	61	32	Pf3D7_12_v3.2070162.2070245	757	802	1152	300	1421	1097	0.0197071	0.0336077
PF3D7_0811900:I002	PF3D7_0811900	Pf3D7_08_v3:596190-600328	596588	596714	127	-0.407545	0.206307	0.99999	PF3D7_0811900:I002_E1I	14	6	7	6	11	5	PF3D7_0811900:I002_IE2	16	14	30	6	15	19	Pf3D7_08_v3.596587.596715	1224	591	800	474	687	979	0.0163626	0.0142791
PF3D7_0822500:I005	PF3D7_0822500	Pf3D7_08_v3:992655-993965	993796	993898	103	0.771048	0.206782	0.99999	PF3D7_0822500:I005_E1I	2	13	1	5	13	3	PF3D7_0822500:I005_IE2	1	14	2	3	19	2	Pf3D7_08_v3.993795.993899	20	26	6	2	13	2	0.240876	0.56962
PF3D7_1115900:I002	PF3D7_1115900	Pf3D7_11_v3:600176-602215	600523	600651	129	-0.399526	0.207698	0.99999	PF3D7_1115900:I002_E1I	7	2	6	6	2	1	PF3D7_1115900:I002_IE2	2	8	3	1	3	2	Pf3D7_11_v3.600522.600652	250	112	108	116	74	123	0.0289256	0.0234009
PF3D7_1205100:I003	PF3D7_1205100	Pf3D7_12_v3:222695-224991	224561	224699	139	0.458028	0.208754	0.99999	PF3D7_1205100:I003_E1I	1	2	1	2	0	1	PF3D7_1205100:I003_IE2	2	7	0	1	0	1	Pf3D7_12_v3.224560.224700	406	759	303	174	786	300	0.00440827	0.0019802
PF3D7_0406700:I005	PF3D7_0406700	Pf3D7_04_v3:347458-351499	348729	348814	86	-0.497415	0.208961	0.99999	PF3D7_0406700:I005_E1I	2	0	3	0	1	2	PF3D7_0406700:I005_IE2	3	2	2	1	2	3	Pf3D7_04_v3.348728.348815	163	104	190	87	201	212	0.012959	0.00891972
PF3D7_1419600:I003	PF3D7_1419600	Pf3D7_14_v3:815324-818245	816063	816164	102	0.661352	0.209224	0.99999	PF3D7_1419600:I003_E1I	0	2	2	0	2	1	PF3D7_1419600:I003_IE2	0	1	1	1	1	1	Pf3D7_14_v3.816062.816165	48	56	89	48	111	83	0.0153061	0.0122449
PF3D7_0310100:I003	PF3D7_0310100	Pf3D7_03_v3:422379-424680	424317	424435	119	-0.460174	0.209408	0.99999	PF3D7_0310100:I003_E1I	7	2	2	3	3	3	PF3D7_0310100:I003_IE2	6	4	3	3	2	1	Pf3D7_03_v3.424316.424436	51	65	63	80	60	61	0.0628272	0.0359712
PF3D7_1141500:I011	PF3D7_1141500	Pf3D7_11_v3:1665761-1668162	1667619	1667738	120	-0.521269	0.20957	0.99999	PF3D7_1141500:I011_E1I	4	3	4	1	1	1	PF3D7_1141500:I011_IE2	11	5	2	2	1	2	NA	NA	NA	NA	NA	NA	NA	1	1
PF3D7_1027600:I005	PF3D7_1027600	Pf3D7_10_v3:1148316-1150168	1149469	1149560	92	0.466259	0.210035	0.99999	PF3D7_1027600:I005_E1I	3	2	2	2	4	2	PF3D7_1027600:I005_IE2	1	10	1	6	8	4	Pf3D7_10_v3.1149468.1149561	35	26	31	20	85	42	0.0935961	0.08125
PF3D7_0722900:I003	PF3D7_0722900	Pf3D7_07_v3:965664-967782	966151	966225	75	-0.789369	0.210159	0.99999	PF3D7_0722900:I003_E1I	1	1	2	0	0	0	PF3D7_0722900:I003_IE2	1	0	2	0	0	0	Pf3D7_07_v3.966150.966226	59	19	51	46	21	82	0.0264151	0
PF3D7_1018400:I002	PF3D7_1018400	Pf3D7_10_v3:734722-735738	734935	735072	138	-0.68895	0.210947	0.99999	PF3D7_1018400:I002_E1I	1	1	1	0	0	0	PF3D7_1018400:I002_IE2	2	1	0	2	0	1	Pf3D7_10_v3.734934.735073	3	16	5	7	13	9	0.111111	0.0491803
PF3D7_1231000:I005	PF3D7_1231000	Pf3D7_12_v3:1271140-1274855	1271859	1271958	100	0.669795	0.210989	0.99999	PF3D7_1231000:I005_E1I	1	3	4	8	1	1	PF3D7_1231000:I005_IE2	3	2	1	11	2	6	Pf3D7_12_v3.1271858.1271959	35	37	28	36	60	48	0.0654206	0.0914826
PF3D7_1401900:I009	PF3D7_1401900	Pf3D7_14_v3:74188-76793	76423	76639	217	0.556838	0.211173	0.99999	PF3D7_1401900:I009_E1I	0	1	0	4	5	1	PF3D7_1401900:I009_IE2	1	0	2	0	1	1	Pf3D7_14_v3.76422.76640	27	29	8	18	29	16	0.030303	0.0869565
PF3D7_1429300:I003	PF3D7_1429300	Pf3D7_14_v3:1150475-1153387	1150942	1151052	111	-0.570497	0.211437	0.99999	PF3D7_1429300:I003_E1I	0	0	0	0	0	0	PF3D7_1429300:I003_IE2	0	0	0	0	0	0	Pf3D7_14_v3.1150941.1151053	163	192	166	115	280	228	0	0
PF3D7_1450000:I005	PF3D7_1450000	Pf3D7_14_v3:2047793-2050083	2049132	2049283	152	-0.450338	0.211634	0.99999	PF3D7_1450000:I005_E1I	0	0	1	0	1	0	PF3D7_1450000:I005_IE2	0	0	0	0	0	1	Pf3D7_14_v3.2049131.2049284	177	180	218	149	278	153	0.00086881	0.00172117
PF3D7_0828600:I001	PF3D7_0828600	Pf3D7_08_v3:1229899-1232132	1231158	1231240	83	0.415308	0.212021	0.99999	PF3D7_0828600:I001_E1I	21	9	13	10	22	24	PF3D7_0828600:I001_IE2	6	5	5	7	8	9	Pf3D7_08_v3.1231157.1231241	112	15	61	39	29	86	0.135632	0.206186
PF3D7_1316000:I001	PF3D7_1316000	Pf3D7_13_v3:668360-670745	668430	668599	170	0.863646	0.212525	0.99999	PF3D7_1316000:I001_E1I	0	1	0	2	1	0	PF3D7_1316000:I001_IE2	0	1	0	0	1	0	NA	NA	NA	NA	NA	NA	NA	1	1
PF3D7_1238400:I001	PF3D7_1238400	Pf3D7_12_v3:1592402-1593632	1592453	1592567	115	-0.812365	0.212575	0.99999	PF3D7_1238400:I001_E1I	1	0	0	0	0	0	PF3D7_1238400:I001_IE2	1	1	0	0	1	0	NA	NA	NA	NA	NA	NA	NA	1	1
PF3D7_1447500:I001	PF3D7_1447500	Pf3D7_14_v3:1941056-1941686	1941114	1941309	196	0.722322	0.212932	0.99999	PF3D7_1447500:I001_E1I	1	0	0	0	2	0	PF3D7_1447500:I001_IE2	8	6	3	0	11	2	NA	NA	NA	NA	NA	NA	NA	1	1
PF3D7_1337700:I001	PF3D7_1337700	Pf3D7_13_v3:1525562-1527814	1525928	1526124	197	0.960325	0.214243	0.99999	PF3D7_1337700:I001_E1I	0	0	0	0	0	0	PF3D7_1337700:I001_IE2	1	0	2	1	1	2	NA	NA	NA	NA	NA	NA	NA	1	1
PF3D7_1416400:I002	PF3D7_1416400	Pf3D7_14_v3:661098-665098	661490	661610	121	0.449946	0.214751	0.99999	PF3D7_1416400:I002_E1I	3	5	4	8	9	7	PF3D7_1416400:I002_IE2	3	5	3	2	6	3	NA	NA	NA	NA	NA	NA	NA	1	1
PF3D7_1032200:I001	PF3D7_1032200	Pf3D7_10_v3:1298327-1299141	1298355	1298519	165	-0.631161	0.215028	0.99999	PF3D7_1032200:I001_E1I	1	1	0	0	0	0	PF3D7_1032200:I001_IE2	3	1	0	1	0	1	Pf3D7_10_v3.1298354.1298520	21	158	24	15	166	26	0.0145631	0.00480769
PF3D7_1329200:I001	PF3D7_1329200	Pf3D7_13_v3:1237200-1238429	1237739	1238155	417	0.359287	0.215155	0.99999	PF3D7_1329200:I001_E1I	13	12	10	12	2	11	PF3D7_1329200:I001_IE2	6	3	5	1	10	4	Pf3D7_13_v3.1237738.1238156	243	235	205	139	251	298	0.034629	0.0282486
PF3D7_1472300:I002	PF3D7_1472300	Pf3D7_14_v3:2954108-2957108	2955346	2955518	173	-0.366318	0.215943	0.99999	PF3D7_1472300:I002_E1I	0	0	0	0	0	0	PF3D7_1472300:I002_IE2	1	0	0	1	0	1	Pf3D7_14_v3.2955345.2955519	77	122	142	109	269	180	0.00146413	0.00178891
PF3D7_1339000:I003	PF3D7_1339000	Pf3D7_13_v3:1572631-1573723	1573444	1573621	178	-0.797521	0.216049	0.99999	PF3D7_1339000:I003_E1I	2	1	0	0	2	0	PF3D7_1339000:I003_IE2	0	0	2	0	1	0	NA	NA	NA	NA	NA	NA	NA	1	1
PF3D7_1118800:I006	PF3D7_1118800	Pf3D7_11_v3:714117-716287	715916	716101	186	0.61892	0.216148	0.99999	PF3D7_1118800:I006_E1I	2	3	2	2	8	4	PF3D7_1118800:I006_IE2	0	1	0	0	0	0	Pf3D7_11_v3.715915.716102	104	130	88	27	291	91	0.0122699	0.0168269
PF3D7_1034100:I001	PF3D7_1034100	Pf3D7_10_v3:1362149-1363069	1362249	1362349	101	-0.360935	0.216584	0.99999	PF3D7_1034100:I001_E1I	57	76	24	23	43	40	PF3D7_1034100:I001_IE2	2	5	6	0	9	0	Pf3D7_10_v3.1362248.1362350	91	136	69	13	269	75	0.223097	0.138721
PF3D7_1231000:I004	PF3D7_1231000	Pf3D7_12_v3:1271140-1274855	1271713	1271808	96	0.397644	0.216848	0.99999	PF3D7_1231000:I004_E1I	23	28	22	36	47	34	PF3D7_1231000:I004_IE2	15	21	16	38	29	27	Pf3D7_12_v3.1271712.1271809	34	37	26	36	69	48	0.39185	0.408124
PF3D7_1455000:I005	PF3D7_1455000	Pf3D7_14_v3:2247245-2249750	2248805	2248907	103	-0.996675	0.217425	0.99999	PF3D7_1455000:I005_E1I	0	2	0	0	0	0	PF3D7_1455000:I005_IE2	0	0	0	0	0	0	Pf3D7_14_v3.2248804.2248908	127	43	13	22	46	5	0.00543478	0
PF3D7_0419000:I005	PF3D7_0419000	Pf3D7_04_v3:849793-852242	851081	851233	153	0.525401	0.217884	0.99999	PF3D7_0419000:I005_E1I	3	0	1	3	0	2	PF3D7_0419000:I005_IE2	9	5	3	7	4	10	Pf3D7_04_v3.851080.851234	72	37	7	21	23	32	0.083004	0.146067
PF3D7_0602600:I002	PF3D7_0602600	Pf3D7_06_v3:107037-111664	108061	108162	102	0.447229	0.218909	0.99999	PF3D7_0602600:I002_E1I	6	4	1	6	5	10	PF3D7_0602600:I002_IE2	4	3	1	7	6	3	Pf3D7_06_v3.108060.108163	48	49	54	59	79	53	0.05919	0.0883055
PF3D7_0209200:I007	PF3D7_0209200	Pf3D7_02_v3:384865-386580	386303	386447	145	-0.319005	0.219037	0.99999	PF3D7_0209200:I007_E1I	23	8	5	2	5	9	PF3D7_0209200:I007_IE2	2	0	1	1	4	2	Pf3D7_02_v3.386302.386448	1675	2724	2269	809	3658	1981	0.00291589	0.00178032
PF3D7_1206100:I007	PF3D7_1206100	Pf3D7_12_v3:272320-274742	274189	274273	85	0.676754	0.219263	0.99999	PF3D7_1206100:I007_E1I	0	1	0	3	2	0	PF3D7_1206100:I007_IE2	1	1	0	3	2	2	Pf3D7_12_v3.274188.274274	15	20	17	5	19	10	0.0280374	0.15
PF3D7_1356700:I004	PF3D7_1356700	Pf3D7_13_v3:2245189-2246512	2246037	2246130	94	0.438658	0.219618	0.99999	PF3D7_1356700:I004_E1I	10	9	8	6	7	9	PF3D7_1356700:I004_IE2	1	3	5	1	6	1	Pf3D7_13_v3.2246036.2246131	42	42	36	32	49	30	0.130435	0.119048
PF3D7_1463900:I003	PF3D7_1463900	Pf3D7_14_v3:2584575-2589782	2585366	2585479	114	-0.529851	0.220421	0.99999	PF3D7_1463900:I003_E1I	1	3	1	0	5	2	PF3D7_1463900:I003_IE2	0	7	4	0	1	1	Pf3D7_14_v3.2585365.2585480	829	67	408	418	87	623	0.00609756	0.00397351
PF3D7_0924900:I001	PF3D7_0924900	Pf3D7_09_v3:1010380-1011822	1010462	1010564	103	0.516813	0.220778	0.99999	PF3D7_0924900:I001_E1I	3	3	0	0	2	0	PF3D7_0924900:I001_IE2	0	2	0	0	0	0	NA	NA	NA	NA	NA	NA	NA	1	1
PF3D7_0933700:I001	PF3D7_0933700	Pf3D7_09_v3:1334115-1334794	1334301	1334425	125	0.456677	0.221408	0.99999	PF3D7_0933700:I001_E1I	0	0	0	0	0	3	PF3D7_0933700:I001_IE2	1	0	2	0	0	0	Pf3D7_09_v3.1334300.1334426	173	170	336	193	375	299	0.00220426	0.00172712
PF3D7_0407200:I001	PF3D7_0407200	Pf3D7_04_v3:363599-364933	363649	363804	156	0.354054	0.221955	0.99999	PF3D7_0407200:I001_E1I	17	13	16	23	16	31	PF3D7_0407200:I001_IE2	38	43	25	30	33	37	Pf3D7_04_v3.363648.363805	1027	2065	928	769	1910	648	0.0185547	0.0249121
PF3D7_0622000:I001	PF3D7_0622000	Pf3D7_06_v3:896989-897968	897218	897328	111	-0.456322	0.222342	0.99999	PF3D7_0622000:I001_E1I	3	5	5	2	3	4	PF3D7_0622000:I001_IE2	1	3	3	1	0	4	Pf3D7_06_v3.897217.897329	218	217	109	85	261	105	0.0180505	0.0152838
PF3D7_0924400:I001	PF3D7_0924400	Pf3D7_09_v3:988977-992915	989191	989391	201	-0.362741	0.222452	0.99999	PF3D7_0924400:I001_E1I	1	1	0	0	1	0	PF3D7_0924400:I001_IE2	2	1	1	1	3	2	Pf3D7_09_v3.989190.989392	2344	1438	1099	931	1298	1185	0.000614251	0.00102414
PF3D7_1463900:I001	PF3D7_1463900	Pf3D7_14_v3:2584575-2589782	2584596	2584811	216	0.810951	0.22304	0.99999	PF3D7_1463900:I001_E1I	0	0	0	0	0	0	PF3D7_1463900:I001_IE2	9	1	6	16	5	17	Pf3D7_14_v3.2584595.2584812	190	18	92	126	39	200	0.025974	0.0494792
PF3D7_1416400:I006	PF3D7_1416400	Pf3D7_14_v3:661098-665098	662568	662809	242	0.559228	0.22311	0.99999	PF3D7_1416400:I006_E1I	3	3	1	3	1	2	PF3D7_1416400:I006_IE2	0	1	0	5	2	0	Pf3D7_14_v3.662567.662810	74	84	30	25	138	28	0.0208333	0.0329114
PF3D7_1232700:I001	PF3D7_1232700	Pf3D7_12_v3:1346052-1350512	1346304	1346399	96	0.628768	0.223386	0.99999	PF3D7_1232700:I001_E1I	1	2	6	5	2	5	PF3D7_1232700:I001_IE2	1	4	0	4	2	3	Pf3D7_12_v3.1346303.1346400	102	20	96	66	49	147	0.0311111	0.0385321
PF3D7_0609500:I003	PF3D7_0609500	Pf3D7_06_v3:402722-407242	403350	403548	199	-0.827344	0.223447	0.99999	PF3D7_0609500:I003_E1I	2	2	1	1	0	0	PF3D7_0609500:I003_IE2	5	3	1	2	2	0	Pf3D7_06_v3.403349.403549	16	3	5	6	9	9	0.225806	0.0943396
PF3D7_0922000:I001	PF3D7_0922000	Pf3D7_09_v3:890057-893267	890177	890277	101	-0.790059	0.223662	0.99999	PF3D7_0922000:I001_E1I	3	3	0	2	0	0	PF3D7_0922000:I001_IE2	4	3	0	2	0	0	NA	NA	NA	NA	NA	NA	NA	1	1
PF3D7_1006100:I004	PF3D7_1006100	Pf3D7_10_v3:259060-260304	260021	260207	187	-0.598531	0.223908	0.99999	PF3D7_1006100:I004_E1I	58	14	5	9	12	4	PF3D7_1006100:I004_IE2	0	0	0	0	3	0	Pf3D7_10_v3.260020.260208	200	301	155	91	392	192	0.0554356	0.0203193
PF3D7_1138700:I003	PF3D7_1138700	Pf3D7_11_v3:1525654-1531744	1531517	1531662	146	0.52881	0.22406	0.99999	PF3D7_1138700:I003_E1I	0	0	0	0	0	0	PF3D7_1138700:I003_IE2	0	0	0	2	0	0	Pf3D7_11_v3.1531516.1531663	189	150	101	52	137	78	0	0.00373134
PF3D7_1220200:I005	PF3D7_1220200	Pf3D7_12_v3:804963-806698	806423	806424	2	0.618884	0.22418	0.99999	PF3D7_1220200:I005_E1I	15	17	12	46	13	48	PF3D7_1220200:I005_IE2	15	17	12	46	13	48	NA	NA	NA	NA	NA	NA	NA	1	1
PF3D7_1356300:I002	PF3D7_1356300	Pf3D7_13_v3:2231883-2233248	2232255	2232401	147	-0.357805	0.22451	0.99999	PF3D7_1356300:I002_E1I	8	6	5	4	0	8	PF3D7_1356300:I002_IE2	36	4	5	6	0	9	Pf3D7_13_v3.2232254.2232402	3933	1288	2800	2243	1393	3454	0.00397367	0.00190047
PF3D7_0903100:I001	PF3D7_0903100	Pf3D7_09_v3:130140-130937	130193	130384	192	0.3662	0.224584	0.99999	PF3D7_0903100:I001_E1I	7	11	16	12	27	10	PF3D7_0903100:I001_IE2	4	3	3	6	3	3	Pf3D7_09_v3.130192.130385	422	395	560	432	686	550	0.0157255	0.017957
PF3D7_1232700:I010	PF3D7_1232700	Pf3D7_12_v3:1346052-1350512	1348053	1348169	117	0.486642	0.22484	0.99999	PF3D7_1232700:I010_E1I	1	0	0	1	0	0	PF3D7_1232700:I010_IE2	4	0	1	3	0	4	Pf3D7_12_v3.1348052.1348170	269	98	210	93	129	265	0.00517241	0.00814664
PF3D7_1139900:I002	PF3D7_1139900	Pf3D7_11_v3:1593966-1594951	1594515	1594630	116	0.839529	0.225014	0.99999	PF3D7_1139900:I002_E1I	1	4	0	5	0	2	PF3D7_1139900:I002_IE2	0	2	0	7	0	1	Pf3D7_11_v3.1594514.1594631	55	59	55	80	63	81	0.0202899	0.0323974
PF3D7_0109850:I006	PF3D7_0109850	Pf3D7_01_v3:383284-386632	385100	385263	164	0.410323	0.225361	0.99999	PF3D7_0109850:I006_E1I	1	2	3	0	2	3	PF3D7_0109850:I006_IE2	4	7	4	3	9	9	Pf3D7_01_v3.385099.385264	37	10	44	30	15	66	0.103448	0.104839
PF3D7_0509700:I001	PF3D7_0509700	Pf3D7_05_v3:405961-407897	406099	406199	101	0.607615	0.225419	0.99999	PF3D7_0509700:I001_E1I	0	2	0	0	2	0	PF3D7_0509700:I001_IE2	1	1	2	1	5	0	Pf3D7_05_v3.406098.406200	141	221	92	71	246	67	0.00656455	0.0103093
PF3D7_1233200:I001	PF3D7_1233200	Pf3D7_12_v3:1360631-1370637	1363576	1363865	290	-0.590662	0.225905	0.99999	PF3D7_1233200:I001_E1I	15	6	3	9	9	5	PF3D7_1233200:I001_IE2	1	0	0	0	0	0	NA	NA	NA	NA	NA	NA	NA	1	1
PF3D7_1106800:I003	PF3D7_1106800	Pf3D7_11_v3:283869-289224	288333	288433	101	0.530615	0.226673	0.99999	PF3D7_1106800:I003_E1I	2	0	2	0	0	0	PF3D7_1106800:I003_IE2	1	0	0	0	0	0	Pf3D7_11_v3.288332.288434	159	199	124	76	260	113	0.00515996	0
PF3D7_1131700:I001	PF3D7_1131700	Pf3D7_11_v3:1225688-1226474	1225787	1225880	94	-0.667787	0.226758	0.99999	PF3D7_1131700:I001_E1I	2	0	0	0	0	0	PF3D7_1131700:I001_IE2	0	1	0	0	0	0	Pf3D7_11_v3.1225786.1225881	14	18	10	3	47	9	0.0344828	0
PF3D7_0726400:I002	PF3D7_0726400	Pf3D7_07_v3:1108831-1124492	1121818	1122012	195	-0.560201	0.226771	0.99999	PF3D7_0726400:I002_E1I	0	0	0	0	0	1	PF3D7_0726400:I002_IE2	0	0	0	0	2	1	Pf3D7_07_v3.1121817.1122013	371	220	188	48	279	199	0	0.00378788
PF3D7_1347600:I009	PF3D7_1347600	Pf3D7_13_v3:1902723-1905355	1904551	1904658	108	-0.545205	0.227129	0.99999	PF3D7_1347600:I009_E1I	3	8	2	2	1	1	PF3D7_1347600:I009_IE2	9	14	7	4	3	7	Pf3D7_13_v3.1904550.1904659	64	85	42	17	91	61	0.101176	0.0505618
PF3D7_1339000:I001	PF3D7_1339000	Pf3D7_13_v3:1572631-1573723	1572925	1573058	134	-0.753166	0.227221	0.99999	PF3D7_1339000:I001_E1I	3	7	1	0	4	1	PF3D7_1339000:I001_IE2	4	6	0	0	1	0	NA	NA	NA	NA	NA	NA	NA	1	1
PF3D7_1140500:I003	PF3D7_1140500	Pf3D7_11_v3:1610100-1615809	1615392	1615544	153	0.568462	0.227434	0.99999	PF3D7_1140500:I003_E1I	1	1	0	0	0	2	PF3D7_1140500:I003_IE2	0	0	0	0	0	0	Pf3D7_11_v3.1615391.1615545	110	202	96	57	242	76	0.00244499	0.00265957
PF3D7_1036800:I005	PF3D7_1036800	Pf3D7_10_v3:1448692-1451646	1450489	1450651	163	-0.386526	0.227568	0.99999	PF3D7_1036800:I005_E1I	4	2	3	1	2	5	PF3D7_1036800:I005_IE2	15	28	12	5	12	15	Pf3D7_10_v3.1450488.1450652	1173	644	973	620	678	1132	0.0113395	0.00816327
PF3D7_1435700:I008	PF3D7_1435700	Pf3D7_14_v3:1445085-1449491	1447362	1447972	611	0.305984	0.228578	0.99999	PF3D7_1435700:I008_E1I	150	147	110	141	263	180	PF3D7_1435700:I008_IE2	81	104	46	68	129	90	Pf3D7_14_v3.1447361.1447973	786	1359	679	342	1619	686	0.101495	0.141281
PF3D7_1126400:I001	PF3D7_1126400	Pf3D7_11_v3:1030679-1031481	1030763	1030906	144	0.318249	0.229056	0.99999	PF3D7_1126400:I001_E1I	8	14	22	18	25	25	PF3D7_1126400:I001_IE2	10	14	9	13	15	7	Pf3D7_11_v3.1030762.1030907	414	676	575	193	1056	409	0.0226005	0.0301258
PF3D7_0514000:I004	PF3D7_0514000	Pf3D7_05_v3:588921-590769	590586	590731	146	-0.974467	0.229553	0.99999	PF3D7_0514000:I004_E1I	4	1	0	0	0	0	PF3D7_0514000:I004_IE2	8	2	1	1	0	2	NA	NA	NA	NA	NA	NA	NA	1	1
PF3D7_1114800:I006	PF3D7_1114800	Pf3D7_11_v3:558924-561032	560544	560696	153	0.617422	0.229741	0.99999	PF3D7_1114800:I006_E1I	0	0	0	1	0	0	PF3D7_1114800:I006_IE2	0	0	0	0	0	0	Pf3D7_11_v3.560543.560697	63	32	58	20	64	47	0	0.00380228
PF3D7_0104300:I002	PF3D7_0104300	Pf3D7_01_v3:190269-201230	200662	200890	229	0.479871	0.230126	0.99999	PF3D7_0104300:I002_E1I	1	3	0	0	1	0	PF3D7_0104300:I002_IE2	12	5	4	9	3	2	Pf3D7_01_v3.200661.200891	260	207	203	119	365	122	0.018315	0.0122249
PF3D7_1361400:I001	PF3D7_1361400	Pf3D7_13_v3:2464135-2464718	2464350	2464501	152	0.619509	0.230426	0.99999	PF3D7_1361400:I001_E1I	1	1	0	1	3	3	PF3D7_1361400:I001_IE2	1	5	0	2	0	1	Pf3D7_13_v3.2464349.2464502	29	26	21	37	59	25	0.05	0.0396825
PF3D7_1204400:I001	PF3D7_1204400	Pf3D7_12_v3:208165-210893	208218	208397	180	-0.727216	0.230965	0.99999	PF3D7_1204400:I001_E1I	0	0	0	0	0	0	PF3D7_1204400:I001_IE2	4	6	0	3	2	1	NA	NA	NA	NA	NA	NA	NA	1	1
PF3D7_1004200:I001	PF3D7_1004200	Pf3D7_10_v3:187669-196954	194373	194616	244	-0.445802	0.231903	0.99999	PF3D7_1004200:I001_E1I	2	3	2	0	0	2	PF3D7_1004200:I001_IE2	1	2	0	1	3	2	Pf3D7_10_v3.194372.194617	1399	715	725	460	627	827	0.00175809	0.00208551
PF3D7_0408400:I002	PF3D7_0408400	Pf3D7_04_v3:406233-407909	406660	406788	129	0.532984	0.23202	0.99999	PF3D7_0408400:I002_E1I	2	3	0	7	0	1	PF3D7_0408400:I002_IE2	1	3	2	2	4	4	Pf3D7_04_v3.406659.406789	38	31	29	30	65	40	0.0531401	0.0625
PF3D7_1463500:I001	PF3D7_1463500	Pf3D7_14_v3:2577974-2579379	2578238	2578480	243	0.389086	0.232099	0.99999	PF3D7_1463500:I001_E1I	2	0	3	10	6	5	PF3D7_1463500:I001_IE2	6	1	2	4	4	5	Pf3D7_14_v3.2578237.2578481	651	702	1049	295	1384	900	0.00290577	0.00654854
PF3D7_1235200:I001	PF3D7_1235200	Pf3D7_12_v3:1464219-1467572	1464270	1464449	180	0.621942	0.233354	0.99999	PF3D7_1235200:I001_E1I	12	2	4	14	2	13	PF3D7_1235200:I001_IE2	27	6	14	22	31	36	Pf3D7_12_v3.1464269.1464450	569	17	325	377	27	497	0.0344462	0.0614583
PF3D7_1206900:I002	PF3D7_1206900	Pf3D7_12_v3:310831-313239	311173	311273	101	0.492862	0.233939	0.99999	PF3D7_1206900:I002_E1I	1	4	5	3	4	1	PF3D7_1206900:I002_IE2	10	10	12	9	16	3	NA	NA	NA	NA	NA	NA	NA	1	1
PF3D7_1206200:I001	PF3D7_1206200	Pf3D7_12_v3:275744-279336	275913	276188	276	0.322819	0.233997	0.99999	PF3D7_1206200:I001_E1I	99	148	106	117	226	85	PF3D7_1206200:I001_IE2	18	29	16	17	19	17	Pf3D7_12_v3.275912.276189	8679	11889	5873	6128	12797	5003	0.00780517	0.00995097
PF3D7_1124700:I001	PF3D7_1124700	Pf3D7_11_v3:974493-975538	974524	974663	140	-0.389027	0.234346	0.99999	PF3D7_1124700:I001_E1I	5	3	0	1	1	0	PF3D7_1124700:I001_IE2	13	41	14	11	18	6	Pf3D7_11_v3.974523.974664	2169	5760	1706	1552	4769	1381	0.00392846	0.00239622
PF3D7_0506600:I001	PF3D7_0506600	Pf3D7_05_v3:278774-279495	278878	278879	2	0.559437	0.235675	0.99999	PF3D7_0506600:I001_E1I	6	4	3	7	6	4	PF3D7_0506600:I001_IE2	6	4	3	7	6	4	NA	NA	NA	NA	NA	NA	NA	1	1
PF3D7_0515600:I009	PF3D7_0515600	Pf3D7_05_v3:646659-652106	651740	651846	107	0.406828	0.236673	0.99999	PF3D7_0515600:I009_E1I	6	10	6	8	6	10	PF3D7_0515600:I009_IE2	17	11	10	12	11	13	Pf3D7_05_v3.651739.651847	90	78	48	42	90	54	0.121951	0.138889
PF3D7_0508400:I003	PF3D7_0508400	Pf3D7_05_v3:344931-346744	345599	345970	372	-0.5055	0.237308	0.99999	PF3D7_0508400:I003_E1I	2	1	0	0	0	0	PF3D7_0508400:I003_IE2	3	15	2	2	11	6	Pf3D7_05_v3.345598.345971	30	100	31	15	198	25	0.0666667	0.0383838
PF3D7_0822400:I004	PF3D7_0822400	Pf3D7_08_v3:990250-992608	991848	992015	168	-0.49465	0.238215	0.99999	PF3D7_0822400:I004_E1I	3	5	0	4	6	0	PF3D7_0822400:I004_IE2	4	13	2	2	4	4	Pf3D7_08_v3.991847.992016	49	78	31	19	135	27	0.0787172	0.052356
PF3D7_1204400:I004	PF3D7_1204400	Pf3D7_12_v3:208165-210893	208804	209127	324	-0.633817	0.238403	0.99999	PF3D7_1204400:I004_E1I	4	7	0	1	1	1	PF3D7_1204400:I004_IE2	2	4	0	0	0	0	NA	NA	NA	NA	NA	NA	NA	1	1
PF3D7_0719200:I003	PF3D7_0719200	Pf3D7_07_v3:841108-842830	841603	841760	158	0.65994	0.239119	0.99999	PF3D7_0719200:I003_E1I	0	1	0	0	0	0	PF3D7_0719200:I003_IE2	0	0	0	0	3	0	Pf3D7_07_v3.841602.841761	31	16	24	12	49	21	0.00699301	0.0179641
PF3D7_1204400:I011	PF3D7_1204400	Pf3D7_12_v3:208165-210893	210434	210524	91	-0.731791	0.240023	0.99999	PF3D7_1204400:I011_E1I	2	1	0	0	0	1	PF3D7_1204400:I011_IE2	3	2	0	4	0	1	NA	NA	NA	NA	NA	NA	NA	1	1
PF3D7_0618900:I002	PF3D7_0618900	Pf3D7_06_v3:784354-788027	786233	786368	136	-0.501919	0.240342	0.99999	PF3D7_0618900:I002_E1I	8	8	0	3	6	0	PF3D7_0618900:I002_IE2	2	1	1	0	0	2	Pf3D7_06_v3.786232.786369	252	162	501	189	525	482	0.0108108	0.00457761
PF3D7_0210300:I001	PF3D7_0210300	Pf3D7_02_v3:423063-424654	424005	424222	218	0.345998	0.240626	0.99999	PF3D7_0210300:I001_E1I	163	94	111	213	165	271	PF3D7_0210300:I001_IE2	82	56	69	51	57	99	Pf3D7_02_v3.424004.424223	2282	2192	2445	1383	2435	2427	0.0398945	0.0641391
PF3D7_1202000:I001	PF3D7_1202000	Pf3D7_12_v3:109247-112758	109350	109501	152	0.632949	0.240709	0.99999	PF3D7_1202000:I001_E1I	0	1	0	0	0	0	PF3D7_1202000:I001_IE2	0	0	0	2	3	0	Pf3D7_12_v3.109349.109502	100	129	114	35	262	78	0.0014556	0.00662252
PF3D7_1450500:I005	PF3D7_1450500	Pf3D7_14_v3:2067739-2073656	2073268	2073472	205	-1.10082	0.241679	0.99999	PF3D7_1450500:I005_E1I	1	0	0	0	3	0	PF3D7_1450500:I005_IE2	0	0	0	0	0	0	Pf3D7_14_v3.2073267.2073473	85	20	54	27	32	76	0.0031348	0.010989
PF3D7_1114200:I002	PF3D7_1114200	Pf3D7_11_v3:542330-544765	542761	542872	112	-0.478422	0.242042	0.99999	PF3D7_1114200:I002_E1I	1	2	2	0	3	3	PF3D7_1114200:I002_IE2	0	0	0	0	0	0	Pf3D7_11_v3.542760.542873	503	962	431	190	1040	334	0.00131683	0.00191449
PF3D7_1235800:I004	PF3D7_1235800	Pf3D7_12_v3:1489319-1497065	1490776	1490945	170	-0.571387	0.24206	0.99999	PF3D7_1235800:I004_E1I	4	2	0	1	1	0	PF3D7_1235800:I004_IE2	0	1	1	1	1	1	Pf3D7_12_v3.1490775.1490946	8	11	12	4	48	12	0.114286	0.037594
PF3D7_1127900:I002	PF3D7_1127900	Pf3D7_11_v3:1083321-1085062	1084728	1085029	302	-0.592219	0.242229	0.99999	PF3D7_1127900:I002_E1I	1	1	0	0	0	0	PF3D7_1127900:I002_IE2	2	2	1	0	0	0	Pf3D7_11_v3.1084727.1085030	46	42	39	29	60	31	0.0268199	0
PF3D7_0816800:I001	PF3D7_0816800	Pf3D7_08_v3:767916-769792	767950	768131	182	0.420955	0.242297	0.99999	PF3D7_0816800:I001_E1I	42	28	15	20	4	16	PF3D7_0816800:I001_IE2	61	35	24	23	22	18	Pf3D7_08_v3.767949.768132	55	40	10	20	15	4	0.493976	0.569061
PF3D7_0709900:I002	PF3D7_0709900	Pf3D7_07_v3:438557-445881	442515	442670	156	-0.466466	0.24232	0.99999	PF3D7_0709900:I002_E1I	0	0	1	0	0	0	PF3D7_0709900:I002_IE2	0	0	0	0	0	0	Pf3D7_07_v3.442514.442671	276	141	109	99	145	122	0.000949668	0
PF3D7_0807400:I002	PF3D7_0807400	Pf3D7_08_v3:384298-385797	385074	385253	180	0.422045	0.24249	0.99999	PF3D7_0807400:I002_E1I	1	0	2	2	1	6	PF3D7_0807400:I002_IE2	3	2	0	2	1	2	Pf3D7_08_v3.385073.385254	94	88	102	134	107	90	0.0138889	0.0207101
PF3D7_0619000:I005	PF3D7_0619000	Pf3D7_06_v3:788707-796025	790004	790108	105	-0.349968	0.242664	0.99999	PF3D7_0619000:I005_E1I	1	2	0	2	0	0	PF3D7_0619000:I005_IE2	0	0	1	0	0	0	Pf3D7_06_v3.790003.790109	1323	957	742	407	1318	782	0.000661376	0.000398724
PF3D7_0828600:I003	PF3D7_0828600	Pf3D7_08_v3:1229899-1232132	1231595	1232065	471	0.555879	0.242859	0.99999	PF3D7_0828600:I003_E1I	19	8	5	9	1	7	PF3D7_0828600:I003_IE2	4	2	0	4	0	0	Pf3D7_08_v3.1231594.1232066	434	70	212	133	53	310	0.0258503	0.0207305
PF3D7_1327100:I013	PF3D7_1327100	Pf3D7_13_v3:1138558-1141561	1140722	1140879	158	-0.709775	0.242904	0.99999	PF3D7_1327100:I013_E1I	0	0	0	0	2	1	PF3D7_1327100:I013_IE2	5	7	1	0	0	0	NA	NA	NA	NA	NA	NA	NA	1	1
PF3D7_0213300:I001	PF3D7_0213300	Pf3D7_02_v3:541086-541548	541132	541223	92	-0.281717	0.242989	0.99999	PF3D7_0213300:I001_E1I	63	57	52	29	26	52	PF3D7_0213300:I001_IE2	81	65	84	48	69	59	Pf3D7_02_v3.541131.541224	1178	1306	955	571	1323	1043	0.0552198	0.0459639
PF3D7_0520100:I003	PF3D7_0520100	Pf3D7_05_v3:831617-834343	833606	833707	102	-0.301509	0.243407	0.99999	PF3D7_0520100:I003_E1I	25	48	34	7	32	13	PF3D7_0520100:I003_IE2	12	23	10	6	19	8	Pf3D7_05_v3.833605.833708	1385	1731	1072	808	1639	1031	0.0178236	0.0120721
PF3D7_0530300:I001	PF3D7_0530300	Pf3D7_05_v3:1233401-1238086	1237463	1237587	125	-0.518334	0.244343	0.99999	PF3D7_0530300:I001_E1I	0	0	0	1	0	0	PF3D7_0530300:I001_IE2	0	0	0	0	0	0	Pf3D7_05_v3.1237462.1237588	19	6	22	26	22	25	0	0.00680272
PF3D7_1126700:I012	PF3D7_1126700	Pf3D7_11_v3:1040790-1046087	1044467	1044565	99	-0.901512	0.244852	0.99999	PF3D7_1126700:I012_E1I	3	0	0	0	0	0	PF3D7_1126700:I012_IE2	2	0	0	2	0	0	Pf3D7_11_v3.1044466.1044566	779	173	88	315	161	74	0.00239808	0.00181488
PF3D7_1112900:I008	PF3D7_1112900	Pf3D7_11_v3:487822-490154	489930	490049	120	1.07627	0.245162	0.99999	PF3D7_1112900:I008_E1I	5	0	0	7	1	2	PF3D7_1112900:I008_IE2	2	0	0	3	0	2	NA	NA	NA	NA	NA	NA	NA	1	1
PF3D7_1336200:I002	PF3D7_1336200	Pf3D7_13_v3:1474274-1475661	1475055	1475214	160	-0.326898	0.245394	0.99999	PF3D7_1336200:I002_E1I	4	2	5	3	3	4	PF3D7_1336200:I002_IE2	5	4	4	3	1	2	Pf3D7_13_v3.1475054.1475215	1330	1064	1587	814	1910	1614	0.00300526	0.00184077
PF3D7_1372500:I002	PF3D7_1372500	Pf3D7_13_v3:2854544-2855568	2855404	2855520	117	0.488402	0.245549	0.99999	PF3D7_1372500:I002_E1I	11	27	2	3	6	7	PF3D7_1372500:I002_IE2	6	4	0	3	3	3	Pf3D7_13_v3.2855403.2855521	75	160	29	20	86	21	0.0865052	0.0896057
PF3D7_1352200:I006	PF3D7_1352200	Pf3D7_13_v3:2080764-2083152	2082714	2082881	168	-0.381515	0.245802	0.99999	PF3D7_1352200:I006_E1I	7	19	2	11	10	11	PF3D7_1352200:I006_IE2	10	14	4	6	7	8	Pf3D7_13_v3.2082713.2082882	174	362	138	143	478	132	0.039886	0.0339962
PF3D7_0706100:I007	PF3D7_0706100	Pf3D7_07_v3:297506-303059	301232	301323	92	0.676218	0.245888	0.99999	PF3D7_0706100:I007_E1I	1	0	0	1	0	0	PF3D7_0706100:I007_IE2	0	0	0	0	0	0	Pf3D7_07_v3.301231.301324	36	20	33	24	40	46	0.00558659	0.00452489
PF3D7_1038300:I003	PF3D7_1038300	Pf3D7_10_v3:1512190-1514416	1512830	1512973	144	0.624736	0.246043	0.99999	PF3D7_1038300:I003_E1I	0	0	0	0	0	1	PF3D7_1038300:I003_IE2	1	1	2	7	3	4	NA	NA	NA	NA	NA	NA	NA	1	1
PF3D7_0806200:I003	PF3D7_0806200	Pf3D7_08_v3:333379-337727	333982	334079	98	0.606403	0.247044	0.99999	PF3D7_0806200:I003_E1I	2	0	2	1	0	0	PF3D7_0806200:I003_IE2	2	0	1	3	0	1	Pf3D7_08_v3.333981.334080	122	20	122	34	56	148	0.0130841	0.010395
PF3D7_0103700:I001	PF3D7_0103700	Pf3D7_01_v3:166513-168687	167558	167657	100	0.564936	0.247868	0.99999	PF3D7_0103700:I001_E1I	3	3	5	8	5	7	PF3D7_0103700:I001_IE2	0	0	2	3	3	1	Pf3D7_01_v3.167557.167658	105	200	92	74	204	122	0.016109	0.0326481
PF3D7_1235000:I002	PF3D7_1235000	Pf3D7_12_v3:1459834-1461486	1461062	1461239	178	0.512568	0.248228	0.99999	PF3D7_1235000:I002_E1I	0	2	1	1	2	1	PF3D7_1235000:I002_IE2	0	0	0	0	0	1	Pf3D7_12_v3.1461061.1461240	84	16	17	30	37	32	0.0126582	0.0246305
PF3D7_1220200:I002	PF3D7_1220200	Pf3D7_12_v3:804963-806698	805413	805413	1	0.516289	0.248355	0.99999	PF3D7_1220200:I002_E1I	32	13	38	65	30	99	PF3D7_1220200:I002_IE2	32	13	38	65	30	99	NA	NA	NA	NA	NA	NA	NA	1	1
PF3D7_1365600:I005	PF3D7_1365600	Pf3D7_13_v3:2621261-2624000	2622847	2622980	134	-0.522709	0.248589	0.99999	PF3D7_1365600:I005_E1I	0	2	0	0	0	0	PF3D7_1365600:I005_IE2	17	9	4	5	4	0	Pf3D7_13_v3.2622846.2622981	101	73	13	40	102	38	0.0788177	0.0243902
PF3D7_1427400:I001	PF3D7_1427400	Pf3D7_14_v3:1077357-1079721	1077485	1077602	118	-0.650691	0.24972	0.99999	PF3D7_1427400:I001_E1I	2	2	0	1	0	2	PF3D7_1427400:I001_IE2	0	0	1	1	0	0	Pf3D7_14_v3.1077484.1077603	101	112	115	186	140	177	0.0075643	0.0039604
PF3D7_1360500:I008	PF3D7_1360500	Pf3D7_13_v3:2413324-2425261	2415916	2416038	123	0.848641	0.249838	0.99999	PF3D7_1360500:I008_E1I	0	6	0	1	8	1	PF3D7_1360500:I008_IE2	2	2	0	0	10	0	NA	NA	NA	NA	NA	NA	NA	1	1
PF3D7_1430000:I001	PF3D7_1430000	Pf3D7_14_v3:1181664-1182982	1181721	1181818	98	0.425816	0.250037	0.99999	PF3D7_1430000:I001_E1I	20	6	7	21	3	20	PF3D7_1430000:I001_IE2	12	17	23	26	13	17	Pf3D7_14_v3.1181720.1181819	92	146	103	108	247	123	0.110821	0.094697
PF3D7_1027600:I006	PF3D7_1027600	Pf3D7_10_v3:1148316-1150168	1149645	1149719	75	0.316332	0.250091	0.99999	PF3D7_1027600:I006_E1I	23	24	19	25	30	29	PF3D7_1027600:I006_IE2	9	3	8	5	10	11	NA	NA	NA	NA	NA	NA	NA	1	1
PF3D7_1116200:I005	PF3D7_1116200	Pf3D7_11_v3:615744-617186	616550	616699	150	-0.447792	0.250287	0.99999	PF3D7_1116200:I005_E1I	3	1	6	1	4	4	PF3D7_1116200:I005_IE2	2	0	0	1	0	2	Pf3D7_11_v3.616549.616700	14	39	13	8	34	9	0.0833333	0.105263
PF3D7_0513200:I003	PF3D7_0513200	Pf3D7_05_v3:559513-568384	568254	568342	89	0.442603	0.250359	0.99999	PF3D7_0513200:I003_E1I	3	14	7	9	11	9	PF3D7_0513200:I003_IE2	0	7	0	5	4	0	Pf3D7_05_v3.568253.568343	251	426	329	135	698	249	0.0151738	0.017257
PF3D7_1122200:I008	PF3D7_1122200	Pf3D7_11_v3:842991-845547	844628	844732	105	0.575192	0.252362	0.99999	PF3D7_1122200:I008_E1I	0	0	1	0	0	2	PF3D7_1122200:I008_IE2	0	1	0	1	5	1	Pf3D7_11_v3.844627.844733	44	83	32	47	116	43	0.00625	0.0213777
PF3D7_1231000:I003	PF3D7_1231000	Pf3D7_12_v3:1271140-1274855	1271567	1271650	84	0.362196	0.252974	0.99999	PF3D7_1231000:I003_E1I	2	5	6	9	6	5	PF3D7_1231000:I003_IE2	9	13	8	7	15	12	Pf3D7_12_v3.1271566.1271651	26	16	10	21	33	31	0.292517	0.241071
PF3D7_0722900:I004	PF3D7_0722900	Pf3D7_07_v3:965664-967782	966307	966420	114	0.769754	0.254032	0.99999	PF3D7_0722900:I004_E1I	0	0	1	0	0	0	PF3D7_0722900:I004_IE2	0	0	0	0	0	0	Pf3D7_07_v3.966306.966421	70	8	35	33	8	65	0.00440529	0
PF3D7_1131200:I002	PF3D7_1131200	Pf3D7_11_v3:1199253-1201805	1199821	1200147	327	-0.403591	0.254391	0.99999	PF3D7_1131200:I002_E1I	3	2	0	1	0	2	PF3D7_1131200:I002_IE2	26	32	13	8	7	16	Pf3D7_11_v3.1199820.1200148	139	64	103	71	133	132	0.110465	0.0481586
PF3D7_0930200:I002	PF3D7_0930200	Pf3D7_09_v3:1195693-1198462	1196627	1196840	214	0.406482	0.254781	0.99999	PF3D7_0930200:I002_E1I	12	11	3	10	7	8	PF3D7_0930200:I002_IE2	15	14	6	5	24	17	NA	NA	NA	NA	NA	NA	NA	1	1
PF3D7_0903600:I015	PF3D7_0903600	Pf3D7_09_v3:168493-172887	172202	172432	231	-0.564981	0.255704	0.99999	PF3D7_0903600:I015_E1I	4	1	0	3	0	0	PF3D7_0903600:I015_IE2	0	0	0	0	0	0	Pf3D7_09_v3.172201.172433	193	153	47	87	146	59	0.00632111	0.00511073
PF3D7_0722900:I002	PF3D7_0722900	Pf3D7_07_v3:965664-967782	965955	966075	121	0.754523	0.256084	0.99999	PF3D7_0722900:I002_E1I	0	0	0	2	0	0	PF3D7_0722900:I002_IE2	1	0	0	0	0	0	Pf3D7_07_v3.965954.966076	84	17	70	33	27	73	0.00291545	0.00746269
PF3D7_0630800:I004	PF3D7_0630800	Pf3D7_06_v3:1288237-1290805	1288964	1289157	194	0.482371	0.256336	0.99999	PF3D7_0630800:I004_E1I	2	0	1	5	4	1	PF3D7_0630800:I004_IE2	7	0	5	1	2	2	Pf3D7_06_v3.1288963.1289158	39	6	6	11	25	0	0.128205	0.172414
PF3D7_0318400:I016	PF3D7_0318400	Pf3D7_03_v3:761693-765439	764963	765082	120	-0.860788	0.256712	0.99999	PF3D7_0318400:I016_E1I	1	0	0	0	1	0	PF3D7_0318400:I016_IE2	0	0	0	0	0	0	NA	NA	NA	NA	NA	NA	NA	1	1
PF3D7_0311600:I001	PF3D7_0311600	Pf3D7_03_v3:499602-502353	499905	500066	162	-0.400548	0.256787	0.99999	PF3D7_0311600:I001_E1I	0	2	0	0	0	1	PF3D7_0311600:I001_IE2	0	2	0	0	2	1	Pf3D7_03_v3.499904.500067	744	1717	618	360	1506	520	0.00064914	0.000837521
PF3D7_0613100:I002	PF3D7_0613100	Pf3D7_06_v3:537778-538585	538067	538365	299	0.319014	0.25687	0.99999	PF3D7_0613100:I002_E1I	7	7	2	13	2	2	PF3D7_0613100:I002_IE2	4	7	2	9	4	10	Pf3D7_06_v3.538066.538366	975	1245	1330	403	2316	1060	0.00406789	0.00526454
PF3D7_1210900:I001	PF3D7_1210900	Pf3D7_12_v3:480593-482806	481390	481539	150	-0.564802	0.257731	0.99999	PF3D7_1210900:I001_E1I	1	0	0	0	0	2	PF3D7_1210900:I001_IE2	1	2	0	0	0	0	Pf3D7_12_v3.481389.481540	18	19	31	36	23	30	0.0285714	0.0111111
PF3D7_0910600:I006	PF3D7_0910600	Pf3D7_09_v3:489467-490865	490674	490797	124	-0.476702	0.258525	0.99999	PF3D7_0910600:I006_E1I	7	4	7	3	6	1	PF3D7_0910600:I006_IE2	1	0	2	0	0	0	Pf3D7_09_v3.490673.490798	662	929	573	424	950	559	0.0048287	0.00257998
PF3D7_0921100:I001	PF3D7_0921100	Pf3D7_09_v3:861392-862784	861744	861926	183	-0.574522	0.258576	0.99999	PF3D7_0921100:I001_E1I	0	0	0	1	0	1	PF3D7_0921100:I001_IE2	8	3	0	0	0	1	Pf3D7_09_v3.861743.861927	52	81	16	33	89	42	0.0355987	0.00906344
PF3D7_1419800:I001	PF3D7_1419800	Pf3D7_14_v3:822423-824340	823779	823940	162	0.310428	0.259257	0.99999	PF3D7_1419800:I001_E1I	12	6	14	12	7	8	PF3D7_1419800:I001_IE2	1	1	3	0	3	3	Pf3D7_14_v3.823778.823941	1926	2247	1865	1298	2506	1693	0.00305457	0.00299265
PF3D7_1432100:I006	PF3D7_1432100	Pf3D7_14_v3:1260908-1262826	1262594	1262757	164	-0.376769	0.261349	0.99999	PF3D7_1432100:I006_E1I	7	3	8	2	3	3	PF3D7_1432100:I006_IE2	5	3	2	3	0	1	Pf3D7_14_v3.1262593.1262758	214	325	361	161	677	310	0.0153173	0.00519931
PF3D7_0216700:I007	PF3D7_0216700	Pf3D7_02_v3:690311-695783	692402	692804	403	-0.314672	0.26229	0.99999	PF3D7_0216700:I007_E1I	6	5	3	6	2	9	PF3D7_0216700:I007_IE2	136	103	61	92	123	64	Pf3D7_02_v3.692401.692805	1715	1288	692	1924	2138	1527	0.040758	0.0257975
PF3D7_1229900:I010	PF3D7_1229900	Pf3D7_12_v3:1228063-1233005	1229833	1229988	156	-0.426834	0.262811	0.99999	PF3D7_1229900:I010_E1I	0	0	0	0	0	0	PF3D7_1229900:I010_IE2	0	1	0	0	0	0	Pf3D7_12_v3.1229832.1229989	78	129	90	66	266	125	0.00168067	0
PF3D7_1013400:I008	PF3D7_1013400	Pf3D7_10_v3:518542-522252	520732	520867	136	0.494937	0.263306	0.99999	PF3D7_1013400:I008_E1I	3	2	1	3	7	2	PF3D7_1013400:I008_IE2	2	1	1	1	2	1	Pf3D7_10_v3.520731.520868	42	53	44	35	96	47	0.0347222	0.0430108
PF3D7_1122800:I003	PF3D7_1122800	Pf3D7_11_v3:872031-877678	877016	877195	180	-0.600585	0.263635	0.99999	PF3D7_1122800:I003_E1I	2	0	1	0	3	1	PF3D7_1122800:I003_IE2	0	0	0	0	0	0	Pf3D7_11_v3.877015.877196	255	192	133	175	193	83	0.00257954	0.00441501
PF3D7_1471500:I005	PF3D7_1471500	Pf3D7_14_v3:2922351-2924557	2924214	2924407	194	0.763463	0.263661	0.99999	PF3D7_1471500:I005_E1I	2	0	1	10	0	6	PF3D7_1471500:I005_IE2	4	0	0	3	0	0	NA	NA	NA	NA	NA	NA	NA	1	1
PF3D7_1360500:I009	PF3D7_1360500	Pf3D7_13_v3:2413324-2425261	2417115	2417268	154	-0.928915	0.263976	0.99999	PF3D7_1360500:I009_E1I	0	0	0	0	0	0	PF3D7_1360500:I009_IE2	0	0	0	0	0	0	Pf3D7_13_v3.2417114.2417269	40	46	11	4	48	5	0	0
PF3D7_1419600:I005	PF3D7_1419600	Pf3D7_14_v3:815324-818245	816386	816522	137	0.536519	0.26438	0.99999	PF3D7_1419600:I005_E1I	0	0	0	0	0	0	PF3D7_1419600:I005_IE2	1	0	0	0	0	0	Pf3D7_14_v3.816385.816523	58	45	53	48	105	74	0.00319489	0
PF3D7_0812220:I001	PF3D7_0812220	Pf3D7_08_v3:613325-614862	613374	613542	169	0.381297	0.26465	0.99999	PF3D7_0812220:I001_E1I	3	3	2	9	1	5	PF3D7_0812220:I001_IE2	12	6	15	10	22	16	Pf3D7_08_v3.613373.613543	410	638	611	293	924	607	0.012206	0.0169766
PF3D7_0806200:I002	PF3D7_0806200	Pf3D7_08_v3:333379-337727	333780	333907	128	0.767208	0.264675	0.99999	PF3D7_0806200:I002_E1I	0	0	0	0	0	0	PF3D7_0806200:I002_IE2	0	0	0	0	0	0	Pf3D7_08_v3.333779.333908	99	10	77	36	53	108	0	0
PF3D7_1222900:I001	PF3D7_1222900	Pf3D7_12_v3:923527-925198	924924	925089	166	0.463327	0.265169	0.99999	PF3D7_1222900:I001_E1I	1	1	0	2	3	2	PF3D7_1222900:I001_IE2	0	0	0	0	2	1	Pf3D7_12_v3.924923.925090	68	145	110	104	286	85	0.00308642	0.0104167
PF3D7_0522700:I003	PF3D7_0522700	Pf3D7_05_v3:942767-943873	943321	943444	124	0.625492	0.266502	0.99999	PF3D7_0522700:I003_E1I	0	0	1	2	0	0	PF3D7_0522700:I003_IE2	5	0	1	0	1	1	Pf3D7_05_v3.943320.943445	124	87	175	104	166	138	0.00898588	0.00487805
PF3D7_1014800:I002	PF3D7_1014800	Pf3D7_10_v3:596497-600413	596758	596887	130	0.528975	0.266525	0.99999	PF3D7_1014800:I002_E1I	0	0	0	0	0	0	PF3D7_1014800:I002_IE2	0	1	0	3	0	0	Pf3D7_10_v3.596757.596888	21	24	11	26	76	10	0.00884956	0.0132159
PF3D7_1228900:I014	PF3D7_1228900	Pf3D7_12_v3:1180670-1185483	1183633	1183732	100	-0.381323	0.267366	0.99999	PF3D7_1228900:I014_E1I	6	8	0	0	3	4	PF3D7_1228900:I014_IE2	8	7	0	2	2	1	Pf3D7_12_v3.1183632.1183733	1811	2565	914	1041	3045	777	0.00273353	0.00123229
PF3D7_1472400:I001	PF3D7_1472400	Pf3D7_14_v3:2957474-2961618	2957548	2957708	161	-0.451424	0.268107	0.99999	PF3D7_1472400:I001_E1I	13	5	1	3	5	2	PF3D7_1472400:I001_IE2	14	5	1	5	5	4	Pf3D7_14_v3.2957547.2957709	55	88	19	25	51	33	0.107438	0.0991736
PF3D7_1412400:I004	PF3D7_1412400	Pf3D7_14_v3:493971-504345	504083	504233	151	-0.467684	0.268413	0.99999	PF3D7_1412400:I004_E1I	2	1	3	2	1	4	PF3D7_1412400:I004_IE2	1	0	0	0	2	1	Pf3D7_14_v3.504082.504234	120	77	106	61	190	111	0.0114192	0.013624
PF3D7_0203800:I003	PF3D7_0203800	Pf3D7_02_v3:171563-174912	172533	172664	132	-0.327307	0.269799	0.99999	PF3D7_0203800:I003_E1I	7	8	5	0	3	5	PF3D7_0203800:I003_IE2	1	0	1	0	1	0	Pf3D7_02_v3.172532.172665	479	603	559	402	918	696	0.0066586	0.00222717
PF3D7_1241200:I001	PF3D7_1241200	Pf3D7_12_v3:1748873-1756237	1755645	1755865	221	-0.4265	0.270187	0.99999	PF3D7_1241200:I001_E1I	0	0	0	0	0	0	PF3D7_1241200:I001_IE2	1	0	0	0	0	4	Pf3D7_12_v3.1755644.1755866	249	258	230	61	378	224	0.000677966	0.00300752
PF3D7_0109950:I002	PF3D7_0109950	Pf3D7_01_v3:386708-387940	387043	387213	171	0.373305	0.270193	0.99999	PF3D7_0109950:I002_E1I	4	0	2	1	0	5	PF3D7_0109950:I002_IE2	2	0	1	7	3	7	Pf3D7_01_v3.387042.387214	253	303	382	172	637	380	0.00477454	0.00957934
PF3D7_0921200:I004	PF3D7_0921200	Pf3D7_09_v3:862781-870491	863857	863956	100	-0.50061	0.271611	0.99999	PF3D7_0921200:I004_E1I	0	0	0	0	0	0	PF3D7_0921200:I004_IE2	0	0	0	0	0	1	Pf3D7_09_v3.863856.863957	39	113	33	47	160	32	0	0.00208768
PF3D7_1037800:I002	PF3D7_1037800	Pf3D7_10_v3:1497096-1502155	1497371	1497515	145	0.703985	0.271901	0.99999	PF3D7_1037800:I002_E1I	0	0	0	0	0	0	PF3D7_1037800:I002_IE2	0	1	0	0	2	0	Pf3D7_10_v3.1497370.1497516	50	44	9	5	68	5	0.00483092	0.0126582
PF3D7_0302500:I006	PF3D7_0302500	Pf3D7_03_v3:135418-140660	137820	137899	80	0.309134	0.272273	0.99999	PF3D7_0302500:I006_E1I	36	19	27	45	45	48	PF3D7_0302500:I006_IE2	44	9	19	39	23	39	Pf3D7_03_v3.137819.137900	859	30	564	457	29	962	0.0503268	0.076236
PF3D7_0617100:I003	PF3D7_0617100	Pf3D7_06_v3:710059-714576	713728	713847	120	-0.354194	0.272519	0.99999	PF3D7_0617100:I003_E1I	3	6	8	2	5	4	PF3D7_0617100:I003_IE2	5	11	4	1	1	1	Pf3D7_06_v3.713727.713848	615	1063	582	393	1315	517	0.00811938	0.0031362
PF3D7_0902600:I002	PF3D7_0902600	Pf3D7_09_v3:113409-115549	115389	115522	134	-0.50507	0.272597	0.99999	PF3D7_0902600:I002_E1I	7	7	0	1	2	2	PF3D7_0902600:I002_IE2	0	0	0	0	0	0	NA	NA	NA	NA	NA	NA	NA	1	1
PF3D7_0513400:I005	PF3D7_0513400	Pf3D7_05_v3:571058-572661	572504	572609	106	-0.473256	0.27273	0.99999	PF3D7_0513400:I005_E1I	0	4	0	0	1	0	PF3D7_0513400:I005_IE2	0	2	0	0	0	0	Pf3D7_05_v3.572503.572610	96	139	62	42	138	72	0.01	0.0019802
PF3D7_0303200:I001	PF3D7_0303200	Pf3D7_03_v3:169571-174300	169573	169788	216	-0.47836	0.272833	0.99999	PF3D7_0303200:I001_E1I	5	2	3	1	1	3	PF3D7_0303200:I001_IE2	1	0	1	0	0	0	Pf3D7_03_v3.169572.169789	512	209	253	165	236	294	0.00612245	0.00358423
PF3D7_1435700:I004	PF3D7_1435700	Pf3D7_14_v3:1445085-1449491	1446485	1446583	99	-0.368026	0.273109	0.99999	PF3D7_1435700:I004_E1I	8	7	4	4	5	6	PF3D7_1435700:I004_IE2	9	26	2	5	6	5	Pf3D7_14_v3.1446484.1446584	730	914	425	365	966	526	0.0133524	0.0082777
PF3D7_0406700:I003	PF3D7_0406700	Pf3D7_04_v3:347458-351499	348048	348229	182	-0.459635	0.273558	0.99999	PF3D7_0406700:I003_E1I	8	4	9	0	4	6	PF3D7_0406700:I003_IE2	0	0	0	0	0	0	Pf3D7_04_v3.348047.348230	601	318	570	206	573	632	0.00700233	0.00353107
PF3D7_1121000:I003	PF3D7_1121000	Pf3D7_11_v3:792197-793945	793293	793475	183	0.43924	0.275104	0.99999	PF3D7_1121000:I003_E1I	1	2	2	0	4	5	PF3D7_1121000:I003_IE2	4	1	2	2	5	4	Pf3D7_11_v3.793292.793476	515	289	690	279	588	644	0.004	0.00657462
PF3D7_1128300:I004	PF3D7_1128300	Pf3D7_11_v3:1098167-1103555	1101472	1101674	203	0.605435	0.275458	0.99999	PF3D7_1128300:I004_E1I	0	0	0	0	0	1	PF3D7_1128300:I004_IE2	0	0	0	0	1	1	Pf3D7_11_v3.1101471.1101675	64	117	46	38	170	28	0	0.00631579
PF3D7_1433100:I001	PF3D7_1433100	Pf3D7_14_v3:1299894-1303726	1300132	1300279	148	0.575345	0.275601	0.99999	PF3D7_1433100:I001_E1I	2	1	0	1	1	1	PF3D7_1433100:I001_IE2	1	4	1	1	0	3	Pf3D7_14_v3.1300131.1300280	19	11	11	12	19	10	0.0989011	0.0786517
PF3D7_0408900:I004	PF3D7_0408900	Pf3D7_04_v3:424300-427194	426610	426828	219	-0.25696	0.275694	0.99999	PF3D7_0408900:I004_E1I	0	1	0	0	0	1	PF3D7_0408900:I004_IE2	50	27	34	25	20	27	Pf3D7_04_v3.426609.426829	807	1040	736	641	1450	1037	0.0212202	0.0115342
PF3D7_0816700:I001	PF3D7_0816700	Pf3D7_08_v3:767110-767880	767240	767322	83	0.398291	0.276075	0.99999	PF3D7_0816700:I001_E1I	10	9	6	9	11	7	PF3D7_0816700:I001_IE2	7	11	7	7	3	4	Pf3D7_08_v3.767239.767323	442	608	289	271	428	318	0.0183284	0.019759
PF3D7_0806200:I009	PF3D7_0806200	Pf3D7_08_v3:333379-337727	336117	336343	227	-0.540872	0.276509	0.99999	PF3D7_0806200:I009_E1I	1	0	0	0	1	2	PF3D7_0806200:I009_IE2	7	1	3	2	1	1	Pf3D7_08_v3.336116.336344	392	67	420	127	125	534	0.00677966	0.00443319
PF3D7_1020600:I001	PF3D7_1020600	Pf3D7_10_v3:827488-834231	827554	827659	106	-0.370614	0.276589	0.99999	PF3D7_1020600:I001_E1I	3	21	6	11	5	2	PF3D7_1020600:I001_IE2	7	15	2	6	9	0	Pf3D7_10_v3.827553.827660	496	585	289	299	642	269	0.0193271	0.0134529
PF3D7_1110500:I001	PF3D7_1110500	Pf3D7_11_v3:422057-425418	422189	422397	209	-0.27874	0.276836	0.99999	PF3D7_1110500:I001_E1I	17	6	10	6	4	16	PF3D7_1110500:I001_IE2	83	38	37	36	49	49	Pf3D7_11_v3.422188.422398	2209	1895	1441	755	1764	1701	0.0169311	0.0186047
PF3D7_1122200:I009	PF3D7_1122200	Pf3D7_11_v3:842991-845547	845018	845252	235	-0.466031	0.277625	0.99999	PF3D7_1122200:I009_E1I	0	0	0	0	3	1	PF3D7_1122200:I009_IE2	0	1	0	0	0	0	Pf3D7_11_v3.845017.845253	33	92	25	26	111	27	0.00332226	0.0120482
PF3D7_1431800:I002	PF3D7_1431800	Pf3D7_14_v3:1249328-1252167	1251931	1252040	110	-0.381094	0.277787	0.99999	PF3D7_1431800:I002_E1I	2	7	5	6	5	4	PF3D7_1431800:I002_IE2	10	11	8	6	13	9	Pf3D7_14_v3.1251930.1252041	17	38	26	26	36	19	0.209756	0.209756
PF3D7_1130600:I001	PF3D7_1130600	Pf3D7_11_v3:1176441-1179705	1178630	1178794	165	0.436566	0.278191	0.99999	PF3D7_1130600:I001_E1I	0	2	2	0	1	0	PF3D7_1130600:I001_IE2	3	4	1	2	6	5	Pf3D7_11_v3.1178629.1178795	225	420	171	108	536	162	0.00729927	0.00861009
PF3D7_0709000:I008	PF3D7_0709000	Pf3D7_07_v3:403222-406317	405197	405333	137	-0.341659	0.278377	0.99999	PF3D7_0709000:I008_E1I	4	10	4	5	13	6	PF3D7_0709000:I008_IE2	3	2	2	4	1	2	Pf3D7_07_v3.405196.405334	1090	2168	1021	1174	2330	861	0.00291273	0.00353841
PF3D7_1339000:I002	PF3D7_1339000	Pf3D7_13_v3:1572631-1573723	1573190	1573388	199	0.646394	0.278872	0.99999	PF3D7_1339000:I002_E1I	0	2	0	0	7	0	PF3D7_1339000:I002_IE2	1	1	0	0	0	0	Pf3D7_13_v3.1573189.1573389	20	35	9	6	29	1	0.030303	0.0886076
PF3D7_0726600:I001	PF3D7_0726600	Pf3D7_07_v3:1140479-1142754	1142133	1142341	209	-0.343464	0.278998	0.99999	PF3D7_0726600:I001_E1I	4	1	0	0	1	3	PF3D7_0726600:I001_IE2	12	15	5	6	4	8	Pf3D7_07_v3.1142132.1142342	429	534	519	219	898	470	0.0123292	0.0068836
PF3D7_1141500:I009	PF3D7_1141500	Pf3D7_11_v3:1665761-1668162	1667311	1667421	111	-0.444444	0.279071	0.99999	PF3D7_1141500:I009_E1I	4	6	4	3	6	1	PF3D7_1141500:I009_IE2	4	4	0	1	4	1	NA	NA	NA	NA	NA	NA	NA	1	1
PF3D7_1322200:I009	PF3D7_1322200	Pf3D7_13_v3:931314-943825	943563	943808	246	0.429332	0.279444	0.99999	PF3D7_1322200:I009_E1I	3	3	5	8	3	4	PF3D7_1322200:I009_IE2	13	8	15	36	11	25	Pf3D7_13_v3.943562.943809	489	316	323	432	447	308	0.0204082	0.0353515
PF3D7_0514000:I001	PF3D7_0514000	Pf3D7_05_v3:588921-590769	588992	589186	195	0.418888	0.2797	0.99999	PF3D7_0514000:I001_E1I	0	0	0	1	0	1	PF3D7_0514000:I001_IE2	0	5	0	2	5	2	Pf3D7_05_v3.588991.589187	131	222	112	79	308	112	0.00534759	0.0109019
PF3D7_0321200:I001	PF3D7_0321200	Pf3D7_03_v3:886962-888976	887442	887591	150	-0.323798	0.280116	0.99999	PF3D7_0321200:I001_E1I	20	13	7	5	0	13	PF3D7_0321200:I001_IE2	0	1	0	1	2	3	Pf3D7_03_v3.887441.887592	331	432	289	165	586	243	0.0191142	0.0119284
PF3D7_0315300:I013	PF3D7_0315300	Pf3D7_03_v3:623446-630360	630149	630303	155	-0.459961	0.280187	0.99999	PF3D7_0315300:I013_E1I	6	10	2	2	2	6	PF3D7_0315300:I013_IE2	2	1	0	3	1	1	Pf3D7_03_v3.630148.630304	24	34	21	12	83	26	0.117318	0.0583658
PF3D7_0217600:I006	PF3D7_0217600	Pf3D7_02_v3:723747-729932	729563	729743	181	0.485092	0.280231	0.99999	PF3D7_0217600:I006_E1I	0	0	0	0	0	1	PF3D7_0217600:I006_IE2	0	0	0	0	0	1	Pf3D7_02_v3.729562.729744	160	152	209	49	317	155	0	0.00191571
PF3D7_0703600:I005	PF3D7_0703600	Pf3D7_07_v3:144019-145953	144956	145045	90	0.411397	0.280307	0.99999	PF3D7_0703600:I005_E1I	0	1	2	1	1	2	PF3D7_0703600:I005_IE2	2	3	1	1	1	3	Pf3D7_07_v3.144955.145046	1521	627	1386	789	1005	1729	0.00127173	0.00127569
PF3D7_0103000:I006	PF3D7_0103000	Pf3D7_01_v3:132086-133624	133357	133512	156	0.460023	0.280441	0.99999	PF3D7_0103000:I006_E1I	0	2	0	1	2	1	PF3D7_0103000:I006_IE2	1	2	1	3	1	4	Pf3D7_01_v3.133356.133513	70	49	55	61	81	75	0.0169492	0.0269058
PF3D7_1204000:I004	PF3D7_1204000	Pf3D7_12_v3:197509-198830	198280	198412	133	0.518133	0.280451	0.99999	PF3D7_1204000:I004_E1I	2	3	1	2	2	0	PF3D7_1204000:I004_IE2	0	0	1	3	2	0	Pf3D7_12_v3.198279.198413	30	19	9	7	27	2	0.0569106	0.111111
PF3D7_1416400:I001	PF3D7_1416400	Pf3D7_14_v3:661098-665098	661209	661366	158	-0.429365	0.281005	0.99999	PF3D7_1416400:I001_E1I	11	13	3	4	4	4	PF3D7_1416400:I001_IE2	7	9	6	1	3	4	NA	NA	NA	NA	NA	NA	NA	1	1
PF3D7_0309900:I001	PF3D7_0309900	Pf3D7_03_v3:414234-419673	418925	419192	268	-0.379551	0.281111	0.99999	PF3D7_0309900:I001_E1I	6	5	2	0	0	1	PF3D7_0309900:I001_IE2	1	0	0	1	1	6	Pf3D7_03_v3.418924.419193	93	97	111	47	129	110	0.0227273	0.0154905
PF3D7_0821100:I001	PF3D7_0821100	Pf3D7_08_v3:953448-956314	955666	955775	110	0.256097	0.28136	0.99999	PF3D7_0821100:I001_E1I	8	4	7	3	5	16	PF3D7_0821100:I001_IE2	47	41	44	33	50	52	Pf3D7_08_v3.955665.955776	1833	1778	1587	1375	1898	1960	0.0143169	0.0149647
PF3D7_1471300:I001	PF3D7_1471300	Pf3D7_14_v3:2915747-2918006	2915829	2915916	88	0.327353	0.281482	0.99999	PF3D7_1471300:I001_E1I	18	23	17	30	21	27	PF3D7_1471300:I001_IE2	13	16	11	12	18	19	Pf3D7_14_v3.2915828.2915917	455	878	931	414	2360	655	0.0211846	0.0181818
PF3D7_1403400:I006	PF3D7_1403400	Pf3D7_14_v3:125986-129877	127338	127516	179	-0.378563	0.282215	0.99999	PF3D7_1403400:I006_E1I	0	0	0	0	0	0	PF3D7_1403400:I006_IE2	0	0	0	0	0	0	NA	NA	NA	NA	NA	NA	NA	NA	NA
PF3D7_1473300:I001	PF3D7_1473300	Pf3D7_14_v3:2984062-2987932	2985187	2985335	149	-0.552656	0.283091	0.99999	PF3D7_1473300:I001_E1I	0	0	0	1	2	1	PF3D7_1473300:I001_IE2	1	1	0	0	0	0	NA	NA	NA	NA	NA	NA	NA	1	1
PF3D7_1117000:I002	PF3D7_1117000	Pf3D7_11_v3:646922-651343	647340	647469	130	0.708572	0.283268	0.99999	PF3D7_1117000:I002_E1I	0	0	0	4	2	0	PF3D7_1117000:I002_IE2	1	0	0	0	1	2	Pf3D7_11_v3.647339.647470	143	149	187	95	217	148	0.00104275	0.00968784
PF3D7_1465300:I001	PF3D7_1465300	Pf3D7_14_v3:2643004-2646192	2644902	2645056	155	-0.406968	0.283585	0.99999	PF3D7_1465300:I001_E1I	2	2	0	0	1	0	PF3D7_1465300:I001_IE2	8	5	3	4	1	4	Pf3D7_14_v3.2644901.2645057	49	100	64	51	184	58	0.044843	0.0167785
PF3D7_0630800:I006	PF3D7_0630800	Pf3D7_06_v3:1288237-1290805	1289606	1289717	112	0.466801	0.283803	0.99999	PF3D7_0630800:I006_E1I	11	2	3	4	9	10	PF3D7_0630800:I006_IE2	8	5	4	2	13	4	Pf3D7_06_v3.1289605.1289718	118	41	13	25	27	13	0.0875332	0.244186
PF3D7_1242400:I001	PF3D7_1242400	Pf3D7_12_v3:1795845-1797860	1796010	1796154	145	-0.378547	0.284118	0.99999	PF3D7_1242400:I001_E1I	19	5	4	8	8	7	PF3D7_1242400:I001_IE2	4	7	4	8	5	6	NA	NA	NA	NA	NA	NA	NA	1	1
PF3D7_1416400:I012	PF3D7_1416400	Pf3D7_14_v3:661098-665098	664117	664341	225	-0.580981	0.284568	0.99999	PF3D7_1416400:I012_E1I	6	7	1	1	6	0	PF3D7_1416400:I012_IE2	0	0	0	0	0	0	NA	NA	NA	NA	NA	NA	NA	1	1
PF3D7_0529800:I001	PF3D7_0529800	Pf3D7_05_v3:1213533-1219376	1214884	1215006	123	-0.366758	0.284902	0.99999	PF3D7_0529800:I001_E1I	42	19	14	11	17	11	PF3D7_0529800:I001_IE2	35	13	9	11	6	4	Pf3D7_05_v3.1214883.1215007	1313	535	386	457	472	421	0.0286957	0.0217391
PF3D7_1443200:I001	PF3D7_1443200	Pf3D7_14_v3:1773276-1775197	1773649	1773779	131	0.518186	0.285336	0.99999	PF3D7_1443200:I001_E1I	0	3	1	4	1	1	PF3D7_1443200:I001_IE2	3	6	3	8	7	10	Pf3D7_14_v3.1773648.1773780	21	66	29	19	53	21	0.0645161	0.142857
PF3D7_1315900:I003	PF3D7_1315900	Pf3D7_13_v3:663741-667929	667729	667869	141	0.361632	0.285672	0.99999	PF3D7_1315900:I003_E1I	4	5	3	4	2	8	PF3D7_1315900:I003_IE2	5	6	7	4	7	4	Pf3D7_13_v3.667728.667870	1010	1379	1228	527	2319	980	0.00412996	0.00377555
PF3D7_0311700:I001	PF3D7_0311700	Pf3D7_03_v3:502698-505848	503096	503290	195	-0.431843	0.285963	0.99999	PF3D7_0311700:I001_E1I	23	34	12	7	20	6	PF3D7_0311700:I001_IE2	0	0	0	0	0	1	Pf3D7_03_v3.503095.503291	56	27	7	11	31	15	0.277108	0.22973
PF3D7_1365800:I003	PF3D7_1365800	Pf3D7_13_v3:2629861-2631442	2630956	2631118	163	0.399338	0.286675	0.99999	PF3D7_1365800:I003_E1I	9	6	6	16	11	4	PF3D7_1365800:I003_IE2	13	6	7	20	7	5	Pf3D7_13_v3.2630955.2631119	1151	1003	1111	727	1092	1011	0.00714612	0.0110082
PF3D7_0205800:I001	PF3D7_0205800	Pf3D7_02_v3:232729-233476	232782	233010	229	-0.389714	0.287758	0.99999	PF3D7_0205800:I001_E1I	79	60	22	35	14	28	PF3D7_0205800:I001_IE2	31	27	9	17	4	19	Pf3D7_02_v3.232781.233011	712	397	787	391	572	819	0.0567164	0.0317848
PF3D7_1455000:I007	PF3D7_1455000	Pf3D7_14_v3:2247245-2249750	2249126	2249322	197	-0.790821	0.287961	0.99999	PF3D7_1455000:I007_E1I	0	0	0	0	0	0	PF3D7_1455000:I007_IE2	0	0	0	0	0	0	Pf3D7_14_v3.2249125.2249323	187	74	12	38	47	13	0	0
PF3D7_0214900:I001	PF3D7_0214900	Pf3D7_02_v3:610625-615372	610686	610871	186	1.17919	0.28802	0.99999	PF3D7_0214900:I001_E1I	4	0	0	10	0	1	PF3D7_0214900:I001_IE2	3	0	1	7	0	3	Pf3D7_02_v3.610685.610872	91	1	22	79	8	41	0.0338983	0.0758123
PF3D7_0922300:I008	PF3D7_0922300	Pf3D7_09_v3:905998-908357	907433	907556	124	0.583276	0.288271	0.99999	PF3D7_0922300:I008_E1I	1	0	0	0	0	0	PF3D7_0922300:I008_IE2	0	4	2	0	6	6	Pf3D7_09_v3.907432.907557	33	58	32	35	102	30	0.027668	0.0346821
PF3D7_1225000:I002	PF3D7_1225000	Pf3D7_12_v3:1012310-1017848	1014200	1014394	195	0.535823	0.28838	0.99999	PF3D7_1225000:I002_E1I	0	1	0	1	5	0	PF3D7_1225000:I002_IE2	0	0	0	0	1	0	Pf3D7_12_v3.1014199.1014395	17	27	16	7	49	15	0.00826446	0.0469799
PF3D7_0708300:I001	PF3D7_0708300	Pf3D7_07_v3:378031-379305	378052	378225	174	0.515488	0.288411	0.99999	PF3D7_0708300:I001_E1I	5	13	5	5	24	8	PF3D7_0708300:I001_IE2	3	12	10	7	22	4	Pf3D7_07_v3.378051.378226	285	512	261	176	451	238	0.0221811	0.0388889
PF3D7_1138200:I001	PF3D7_1138200	Pf3D7_11_v3:1498208-1498969	1498422	1498622	201	0.297122	0.289017	0.99999	PF3D7_1138200:I001_E1I	117	127	140	136	185	159	PF3D7_1138200:I001_IE2	45	32	40	32	38	68	Pf3D7_11_v3.1498421.1498623	244	74	159	159	64	242	0.34433	0.399225
PF3D7_1021700:I001	PF3D7_1021700	Pf3D7_10_v3:873208-894869	873467	873596	130	-0.508972	0.289302	0.99999	PF3D7_1021700:I001_E1I	0	0	0	1	1	0	PF3D7_1021700:I001_IE2	0	0	0	0	0	0	Pf3D7_10_v3.873466.873597	70	41	34	44	60	40	0	0.00689655
PF3D7_0509700:I004	PF3D7_0509700	Pf3D7_05_v3:405961-407897	407162	407252	91	0.422	0.289554	0.99999	PF3D7_0509700:I004_E1I	3	5	1	4	6	2	PF3D7_0509700:I004_IE2	1	4	0	2	5	1	Pf3D7_05_v3.407161.407253	25	48	17	7	61	10	0.0721649	0.113636
PF3D7_1139900:I003	PF3D7_1139900	Pf3D7_11_v3:1593966-1594951	1594729	1594863	135	-0.621953	0.289638	0.99999	PF3D7_1139900:I003_E1I	1	0	0	2	0	0	PF3D7_1139900:I003_IE2	3	1	0	1	0	3	Pf3D7_11_v3.1594728.1594864	49	61	29	84	39	72	0.0176678	0.0151515
PF3D7_1234300:I001	PF3D7_1234300	Pf3D7_12_v3:1433820-1435995	1434727	1435027	301	0.407379	0.290359	0.99999	PF3D7_1234300:I001_E1I	4	5	4	3	1	1	PF3D7_1234300:I001_IE2	1	3	13	7	10	7	Pf3D7_12_v3.1434726.1435028	343	458	524	163	1025	471	0.011194	0.00866448
PF3D7_0518800:I001	PF3D7_0518800	Pf3D7_05_v3:783638-784991	783655	783761	107	-0.901406	0.291106	0.99999	PF3D7_0518800:I001_E1I	0	0	1	0	0	0	PF3D7_0518800:I001_IE2	2	0	0	0	0	0	NA	NA	NA	NA	NA	NA	NA	1	NA
PF3D7_0519500:I001	PF3D7_0519500	Pf3D7_05_v3:801450-809127	802413	802623	211	-0.289777	0.292539	0.99999	PF3D7_0519500:I001_E1I	24	26	16	9	16	12	PF3D7_0519500:I001_IE2	15	25	6	13	43	11	Pf3D7_05_v3.802412.802624	725	1090	515	519	1026	428	0.0234702	0.025679
PF3D7_0802400:I002	PF3D7_0802400	Pf3D7_08_v3:171865-174385	174212	174333	122	0.345505	0.29266	0.99999	PF3D7_0802400:I002_E1I	4	2	1	8	0	2	PF3D7_0802400:I002_IE2	0	2	2	2	1	1	Pf3D7_08_v3.174211.174334	313	573	319	195	648	299	0.00454358	0.00609225
PF3D7_1347300:I005	PF3D7_1347300	Pf3D7_13_v3:1893613-1895023	1894638	1894882	245	-0.564683	0.293122	0.99999	PF3D7_1347300:I005_E1I	17	21	6	0	22	3	PF3D7_1347300:I005_IE2	6	17	1	5	4	3	Pf3D7_13_v3.1894637.1894883	85	51	58	43	63	75	0.149123	0.0927318
PF3D7_0815700:I001	PF3D7_0815700	Pf3D7_08_v3:733279-734573	733332	733504	173	0.461544	0.293431	0.99999	PF3D7_0815700:I001_E1I	1	0	0	2	0	0	PF3D7_0815700:I001_IE2	0	0	0	0	1	0	Pf3D7_08_v3.733331.733505	11	19	9	9	7	9	0.0126582	0.0566038
PF3D7_1103500:I002	PF3D7_1103500	Pf3D7_11_v3:151196-154519	152036	152159	124	-0.644699	0.293474	0.99999	PF3D7_1103500:I002_E1I	6	0	3	0	6	0	PF3D7_1103500:I002_IE2	1	0	0	1	0	0	Pf3D7_11_v3.152035.152160	129	49	5	29	37	9	0.0265957	0.044586
PF3D7_1402700:I001	PF3D7_1402700	Pf3D7_14_v3:94980-98404	95595	95716	122	-0.318408	0.293941	0.99999	PF3D7_1402700:I001_E1I	35	46	27	14	15	32	PF3D7_1402700:I001_IE2	0	3	1	1	1	3	Pf3D7_14_v3.95594.95717	341	603	325	212	733	347	0.0422642	0.0249057
PF3D7_0318400:I005	PF3D7_0318400	Pf3D7_03_v3:761693-765439	762623	762706	84	0.403073	0.294293	0.99999	PF3D7_0318400:I005_E1I	6	6	4	3	8	0	PF3D7_0318400:I005_IE2	7	14	4	5	12	4	NA	NA	NA	NA	NA	NA	NA	1	1
PF3D7_1440000:I002	PF3D7_1440000	Pf3D7_14_v3:1624187-1631367	1624501	1624649	149	-0.399076	0.295788	0.99999	PF3D7_1440000:I002_E1I	3	4	0	0	0	0	PF3D7_1440000:I002_IE2	1	1	1	1	0	0	Pf3D7_14_v3.1624500.1624650	149	65	100	123	170	95	0.015674	0.001287
PF3D7_1037800:I011	PF3D7_1037800	Pf3D7_10_v3:1497096-1502155	1499761	1499885	125	0.565422	0.296564	0.99999	PF3D7_1037800:I011_E1I	1	2	0	2	0	1	PF3D7_1037800:I011_IE2	3	1	1	4	5	0	Pf3D7_10_v3.1499760.1499886	49	43	8	14	35	3	0.0384615	0.103448
PF3D7_1138600:I002	PF3D7_1138600	Pf3D7_11_v3:1522359-1524346	1524033	1524277	245	0.2741	0.296816	0.99999	PF3D7_1138600:I002_E1I	63	53	49	50	78	49	PF3D7_1138600:I002_IE2	0	1	0	0	1	1	Pf3D7_11_v3.1524032.1524278	3314	4156	2728	1554	4253	2733	0.00807314	0.0103714
PF3D7_1440600:I009	PF3D7_1440600	Pf3D7_14_v3:1656434-1659740	1658275	1658393	119	-0.649484	0.297105	0.99999	PF3D7_1440600:I009_E1I	0	1	0	0	0	0	PF3D7_1440600:I009_IE2	0	0	0	0	0	1	Pf3D7_14_v3.1658274.1658394	53	82	24	20	115	11	0.0031348	0.00341297
PF3D7_1312100:I001	PF3D7_1312100	Pf3D7_13_v3:513068-517326	516800	517056	257	-0.495852	0.297253	0.99999	PF3D7_1312100:I001_E1I	0	0	2	0	0	1	PF3D7_1312100:I001_IE2	1	0	1	3	3	1	Pf3D7_13_v3.516799.517057	55	12	43	23	28	48	0.0178571	0.038835
PF3D7_0112000:I003	PF3D7_0112000	Pf3D7_01_v3:450831-453118	452441	452589	149	-0.390252	0.297993	0.99999	PF3D7_0112000:I003_E1I	4	0	0	1	2	5	PF3D7_0112000:I003_IE2	0	3	0	0	1	0	Pf3D7_01_v3.452440.452590	68	87	78	51	138	108	0.0147992	0.0149254
PF3D7_0814100:I002	PF3D7_0814100	Pf3D7_08_v3:682518-683572	682729	682873	145	0.522305	0.298099	0.99999	PF3D7_0814100:I002_E1I	1	2	2	1	2	1	PF3D7_0814100:I002_IE2	1	0	0	0	1	3	Pf3D7_08_v3.682728.682874	94	229	112	90	254	129	0.00684932	0.00838574
PF3D7_0609700:I001	PF3D7_0609700	Pf3D7_06_v3:413652-419781	413950	414123	174	-0.492262	0.29819	0.99999	PF3D7_0609700:I001_E1I	3	0	1	3	1	0	PF3D7_0609700:I001_IE2	1	1	0	0	0	0	Pf3D7_06_v3.413949.414124	332	292	88	233	221	122	0.0041958	0.00346021
PF3D7_0503600:I003	PF3D7_0503600	Pf3D7_05_v3:146639-150131	147854	148064	211	-0.357963	0.298503	0.99999	PF3D7_0503600:I003_E1I	37	20	18	7	8	13	PF3D7_0503600:I003_IE2	4	4	0	4	0	0	Pf3D7_05_v3.147853.148065	35	20	17	22	50	5	0.365639	0.172043
PF3D7_1036600:I001	PF3D7_1036600	Pf3D7_10_v3:1444441-1445529	1444551	1444757	207	-0.413725	0.299263	0.99999	PF3D7_1036600:I001_E1I	1	3	8	6	3	6	PF3D7_1036600:I001_IE2	21	16	0	7	3	4	Pf3D7_10_v3.1444550.1444758	246	314	400	128	615	344	0.0248857	0.0131639
PF3D7_0303900:I002	PF3D7_0303900	Pf3D7_03_v3:196570-197438	197186	197350	165	0.526801	0.300107	0.99999	PF3D7_0303900:I002_E1I	0	0	0	0	1	0	PF3D7_0303900:I002_IE2	3	0	0	1	0	1	Pf3D7_03_v3.197185.197351	71	31	49	22	64	58	0.00983607	0.0103093
PF3D7_1458200:I001	PF3D7_1458200	Pf3D7_14_v3:2391118-2391601	2391293	2391443	151	0.59248	0.30012	0.99999	PF3D7_1458200:I001_E1I	6	2	4	16	3	8	PF3D7_1458200:I001_IE2	11	5	3	18	3	7	Pf3D7_14_v3.2391292.2391444	67	53	67	62	50	106	0.0765432	0.112016
PF3D7_1229900:I016	PF3D7_1229900	Pf3D7_12_v3:1228063-1233005	1231181	1231268	88	-0.396901	0.301074	0.99999	PF3D7_1229900:I016_E1I	9	5	3	2	1	2	PF3D7_1229900:I016_IE2	2	0	1	0	1	1	Pf3D7_12_v3.1231180.1231269	22	30	21	4	50	21	0.120482	0.044586
PF3D7_0515600:I005	PF3D7_0515600	Pf3D7_05_v3:646659-652106	647849	648067	219	-0.60051	0.301395	0.99999	PF3D7_0515600:I005_E1I	5	1	2	0	5	0	PF3D7_0515600:I005_IE2	6	3	0	0	1	0	NA	NA	NA	NA	NA	NA	NA	1	1
PF3D7_1405900:I001	PF3D7_1405900	Pf3D7_14_v3:205559-209003	208838	208952	115	-0.393658	0.301727	0.99999	PF3D7_1405900:I001_E1I	21	8	4	5	13	7	PF3D7_1405900:I001_IE2	4	4	5	5	6	3	Pf3D7_14_v3.208837.208953	451	690	273	249	899	266	0.0160056	0.0136031
PF3D7_0504500:I005	PF3D7_0504500	Pf3D7_05_v3:174989-176433	176178	176329	152	0.623743	0.301767	0.99999	PF3D7_0504500:I005_E1I	3	2	1	2	1	0	PF3D7_0504500:I005_IE2	0	0	0	1	0	2	NA	NA	NA	NA	NA	NA	NA	1	1
PF3D7_0515600:I001	PF3D7_0515600	Pf3D7_05_v3:646659-652106	646937	647064	128	-0.743892	0.3021	0.99999	PF3D7_0515600:I001_E1I	0	0	0	0	0	0	PF3D7_0515600:I001_IE2	0	0	0	0	0	0	Pf3D7_05_v3.646936.647065	105	36	7	7	19	3	0	0
PF3D7_0414100:I003	PF3D7_0414100	Pf3D7_04_v3:634029-638905	634716	634873	158	0.654533	0.302327	0.99999	PF3D7_0414100:I003_E1I	1	0	0	4	0	0	PF3D7_0414100:I003_IE2	0	2	0	3	1	1	Pf3D7_04_v3.634715.634874	32	34	12	27	27	14	0.0188679	0.062069
PF3D7_1338000:I017	PF3D7_1338000	Pf3D7_13_v3:1536463-1540353	1539800	1539983	184	-0.478733	0.302352	0.99999	PF3D7_1338000:I017_E1I	1	3	1	3	0	0	PF3D7_1338000:I017_IE2	1	2	1	1	0	1	Pf3D7_13_v3.1539799.1539984	140	134	154	122	185	193	0.0104046	0.00497512
PF3D7_1115500:I001	PF3D7_1115500	Pf3D7_11_v3:588169-589400	588450	588686	237	-0.248736	0.302859	0.99999	PF3D7_1115500:I001_E1I	12	13	11	13	12	11	PF3D7_1115500:I001_IE2	27	17	4	9	5	20	Pf3D7_11_v3.588449.588687	1633	1736	1922	839	2409	1660	0.00787549	0.00708072
PF3D7_1364700:I005	PF3D7_1364700	Pf3D7_13_v3:2601801-2603107	2602975	2602975	1	0.628256	0.302926	0.99999	PF3D7_1364700:I005_E1I	3	1	1	4	3	0	PF3D7_1364700:I005_IE2	3	1	1	4	3	0	NA	NA	NA	NA	NA	NA	NA	1	1
PF3D7_0607100:I015	PF3D7_0607100	Pf3D7_06_v3:297941-301197	300993	301149	157	0.559784	0.302975	0.99999	PF3D7_0607100:I015_E1I	0	0	1	0	2	0	PF3D7_0607100:I015_IE2	2	1	0	0	3	0	Pf3D7_06_v3.300992.301150	69	76	14	6	64	11	0.0124224	0.0299401
PF3D7_1413700:I005	PF3D7_1413700	Pf3D7_14_v3:540677-546046	544259	544426	168	-0.518354	0.303212	0.99999	PF3D7_1413700:I005_E1I	5	1	1	1	2	4	PF3D7_1413700:I005_IE2	3	2	2	1	1	1	Pf3D7_14_v3.544258.544427	64	17	26	18	32	31	0.0614035	0.0581395
PF3D7_0722900:I010	PF3D7_0722900	Pf3D7_07_v3:965664-967782	967604	967726	123	-0.362404	0.303562	0.99999	PF3D7_0722900:I010_E1I	13	12	3	1	8	9	PF3D7_0722900:I010_IE2	6	3	6	2	1	3	Pf3D7_07_v3.967603.967727	136	5	55	61	11	76	0.0988506	0.075
PF3D7_0510800:I003	PF3D7_0510800	Pf3D7_05_v3:461017-464399	461966	462109	144	0.641561	0.303843	0.99999	PF3D7_0510800:I003_E1I	2	1	0	3	6	1	PF3D7_0510800:I003_IE2	2	0	0	0	2	0	NA	NA	NA	NA	NA	NA	NA	1	1
PF3D7_1241200:I002	PF3D7_1241200	Pf3D7_12_v3:1748873-1756237	1755969	1756182	214	-0.38313	0.304112	0.99999	PF3D7_1241200:I002_E1I	1	0	0	0	0	0	PF3D7_1241200:I002_IE2	3	8	2	1	6	5	Pf3D7_12_v3.1755968.1756183	386	376	315	75	523	272	0.00645756	0.00684932
PF3D7_0626100:I003	PF3D7_0626100	Pf3D7_06_v3:1056052-1058529	1056819	1056947	129	-0.456148	0.304521	0.99999	PF3D7_0626100:I003_E1I	5	20	8	4	12	6	PF3D7_0626100:I003_IE2	5	3	1	1	4	2	Pf3D7_06_v3.1056818.1056948	881	1444	838	530	1496	775	0.00659548	0.00515006
PF3D7_0515600:I003	PF3D7_0515600	Pf3D7_05_v3:646659-652106	647330	647535	206	-0.807551	0.305293	0.99999	PF3D7_0515600:I003_E1I	0	0	0	0	0	0	PF3D7_0515600:I003_IE2	0	0	0	0	0	0	Pf3D7_05_v3.647329.647536	65	32	8	7	14	4	0	0
PF3D7_0823000:I003	PF3D7_0823000	Pf3D7_08_v3:1012927-1017376	1017039	1017208	170	-0.441331	0.305672	0.99999	PF3D7_0823000:I003_E1I	1	0	0	0	0	1	PF3D7_0823000:I003_IE2	1	1	0	1	0	0	Pf3D7_08_v3.1017038.1017209	76	57	31	21	48	37	0.00906344	0.00934579
PF3D7_1014800:I007	PF3D7_1014800	Pf3D7_10_v3:596497-600413	599425	599553	129	-0.764052	0.305831	0.99999	PF3D7_1014800:I007_E1I	4	4	0	0	3	0	PF3D7_1014800:I007_IE2	1	0	0	0	1	0	NA	NA	NA	NA	NA	NA	NA	1	1
PF3D7_1433300:I002	PF3D7_1433300	Pf3D7_14_v3:1310041-1311834	1310538	1310659	122	-0.391199	0.305883	0.99999	PF3D7_1433300:I002_E1I	0	0	0	0	0	0	PF3D7_1433300:I002_IE2	6	1	4	3	3	0	Pf3D7_14_v3.1310537.1310660	380	298	389	252	338	441	0.00512821	0.00290135
PF3D7_1029000:I005	PF3D7_1029000	Pf3D7_10_v3:1187503-1189589	1188766	1188766	1	0.448493	0.30592	0.99999	PF3D7_1029000:I005_E1I	10	5	10	12	18	5	PF3D7_1029000:I005_IE2	10	5	10	12	18	5	NA	NA	NA	NA	NA	NA	NA	1	1
PF3D7_1312200:I001	PF3D7_1312200	Pf3D7_13_v3:518107-519367	518829	519013	185	0.456794	0.305933	0.99999	PF3D7_1312200:I001_E1I	0	2	1	1	2	4	PF3D7_1312200:I001_IE2	2	1	2	3	2	5	Pf3D7_13_v3.518828.519014	106	160	142	144	218	193	0.00970874	0.0150843
PF3D7_1420000:I002	PF3D7_1420000	Pf3D7_14_v3:828904-830773	830470	830700	231	-0.274377	0.306226	0.99999	PF3D7_1420000:I002_E1I	5	0	0	2	0	0	PF3D7_1420000:I002_IE2	0	2	0	0	2	0	Pf3D7_14_v3.830469.830701	1806	2619	1624	700	2747	1637	0.000578273	0.000393236
PF3D7_0318400:I002	PF3D7_0318400	Pf3D7_03_v3:761693-765439	761996	762095	100	-0.70791	0.306814	0.99999	PF3D7_0318400:I002_E1I	2	1	0	0	0	0	PF3D7_0318400:I002_IE2	2	1	1	0	1	1	Pf3D7_03_v3.761995.762096	93	56	9	25	51	7	0.0216718	0.0119048
PF3D7_1437000:I001	PF3D7_1437000	Pf3D7_14_v3:1502648-1504861	1502706	1502895	190	-0.303323	0.307183	0.99999	PF3D7_1437000:I001_E1I	8	6	3	3	2	4	PF3D7_1437000:I001_IE2	21	12	10	11	18	11	Pf3D7_14_v3.1502705.1502896	3378	4287	3065	1680	3637	3066	0.0027881	0.00291406
PF3D7_0503600:I007	PF3D7_0503600	Pf3D7_05_v3:146639-150131	149361	149480	120	-0.482059	0.307992	0.99999	PF3D7_0503600:I007_E1I	0	1	0	1	0	0	PF3D7_0503600:I007_IE2	3	2	0	2	2	0	Pf3D7_05_v3.149360.149481	41	45	22	36	33	22	0.027027	0.026738
PF3D7_1336000:I001	PF3D7_1336000	Pf3D7_13_v3:1469844-1471453	1470202	1470347	146	0.39035	0.308546	0.99999	PF3D7_1336000:I001_E1I	3	2	5	3	6	17	PF3D7_1336000:I001_IE2	4	7	10	6	10	14	Pf3D7_13_v3.1470201.1470348	136	190	234	159	390	242	0.0269331	0.034188
PF3D7_0320600:I003	PF3D7_0320600	Pf3D7_03_v3:862741-863832	863425	863526	102	0.445491	0.30869	0.99999	PF3D7_0320600:I003_E1I	0	1	1	0	0	0	PF3D7_0320600:I003_IE2	0	1	0	1	1	0	Pf3D7_03_v3.863424.863527	41	40	37	50	44	47	0.0125523	0.00704225
PF3D7_1440200:I004	PF3D7_1440200	Pf3D7_14_v3:1639477-1647167	1645699	1645877	179	-0.428762	0.30871	0.99999	PF3D7_1440200:I004_E1I	0	1	0	1	0	2	PF3D7_1440200:I004_IE2	0	0	0	0	0	0	Pf3D7_14_v3.1645698.1645878	201	213	200	85	241	138	0.00081367	0.00322234
PF3D7_0824700:I005	PF3D7_0824700	Pf3D7_08_v3:1070988-1074417	1072330	1072499	170	-0.529984	0.308799	0.99999	PF3D7_0824700:I005_E1I	1	0	2	1	0	2	PF3D7_0824700:I005_IE2	5	1	3	3	0	1	Pf3D7_08_v3.1072329.1072500	78	63	81	52	65	135	0.0263158	0.0136986
PF3D7_1336400:I001	PF3D7_1336400	Pf3D7_13_v3:1477961-1480024	1478168	1478266	99	0.340254	0.309818	0.99999	PF3D7_1336400:I001_E1I	3	6	1	4	1	4	PF3D7_1336400:I001_IE2	1	2	1	2	0	2	Pf3D7_13_v3.1478167.1478267	294	307	407	290	504	372	0.00689655	0.00554371
PF3D7_1459700:I007	PF3D7_1459700	Pf3D7_14_v3:2444473-2446179	2445817	2445993	177	0.281579	0.310086	0.99999	PF3D7_1459700:I007_E1I	38	43	39	32	60	57	PF3D7_1459700:I007_IE2	21	24	17	14	27	33	Pf3D7_14_v3.2445816.2445994	827	1874	895	413	2265	762	0.0246813	0.0313952
PF3D7_0509700:I003	PF3D7_0509700	Pf3D7_05_v3:405961-407897	406698	406813	116	0.499735	0.310245	0.99999	PF3D7_0509700:I003_E1I	0	0	0	0	0	0	PF3D7_0509700:I003_IE2	0	3	0	1	3	1	Pf3D7_05_v3.406697.406814	103	172	103	50	210	69	0.00395257	0.00754148
PF3D7_0307600:I001	PF3D7_0307600	Pf3D7_03_v3:325922-328383	326031	326128	98	-0.435851	0.310348	0.99999	PF3D7_0307600:I001_E1I	7	2	3	1	3	5	PF3D7_0307600:I001_IE2	1	0	0	0	0	0	Pf3D7_03_v3.326030.326129	551	519	623	197	948	675	0.00382465	0.00246643
PF3D7_0515600:I002	PF3D7_0515600	Pf3D7_05_v3:646659-652106	647117	647235	119	-0.810883	0.311087	0.99999	PF3D7_0515600:I002_E1I	0	1	0	0	0	0	PF3D7_0515600:I002_IE2	0	0	0	0	0	0	Pf3D7_05_v3.647116.647236	105	53	10	8	22	5	0.00296736	0
PF3D7_1103500:I010	PF3D7_1103500	Pf3D7_11_v3:151196-154519	153634	153745	112	0.595146	0.311195	0.99999	PF3D7_1103500:I010_E1I	2	2	1	4	0	2	PF3D7_1103500:I010_IE2	0	0	0	1	1	0	NA	NA	NA	NA	NA	NA	NA	1	1
PF3D7_0103000:I004	PF3D7_0103000	Pf3D7_01_v3:132086-133624	132930	133016	87	0.458347	0.311308	0.99999	PF3D7_0103000:I004_E1I	0	5	1	0	3	5	PF3D7_0103000:I004_IE2	1	2	0	0	1	1	Pf3D7_01_v3.132929.133017	121	81	135	77	151	131	0.0131772	0.0137363
PF3D7_1442500:I001	PF3D7_1442500	Pf3D7_14_v3:1724402-1727413	1724526	1724631	106	-0.344265	0.311378	0.99999	PF3D7_1442500:I001_E1I	6	2	3	2	1	3	PF3D7_1442500:I001_IE2	3	1	4	1	1	0	Pf3D7_14_v3.1724525.1724632	268	391	280	284	549	269	0.0100158	0.00361664
PF3D7_0902200:I001	PF3D7_0902200	Pf3D7_09_v3:98175-100339	98253	98410	158	0.333856	0.311552	0.99999	PF3D7_0902200:I001_E1I	3	3	2	1	1	2	PF3D7_0902200:I001_IE2	0	0	1	0	0	0	Pf3D7_09_v3.98252.98411	223	333	202	125	356	206	0.00590164	0.00290276
PF3D7_1341700:I002	PF3D7_1341700	Pf3D7_13_v3:1645066-1645666	1645385	1645544	160	-0.571807	0.312618	0.99999	PF3D7_1341700:I002_E1I	1	3	0	1	1	0	PF3D7_1341700:I002_IE2	1	2	2	0	4	0	NA	NA	NA	NA	NA	NA	NA	1	1
PF3D7_1440000:I003	PF3D7_1440000	Pf3D7_14_v3:1624187-1631367	1624725	1624876	152	-0.441752	0.313088	0.99999	PF3D7_1440000:I003_E1I	0	0	0	0	0	0	PF3D7_1440000:I003_IE2	0	0	0	0	0	0	Pf3D7_14_v3.1624724.1624877	121	47	78	148	67	60	0	0
PF3D7_0214700:I004	PF3D7_0214700	Pf3D7_02_v3:599829-601712	600453	600561	109	0.596593	0.31323	0.99999	PF3D7_0214700:I004_E1I	3	0	3	7	0	2	PF3D7_0214700:I004_IE2	6	0	2	7	3	3	Pf3D7_02_v3.600452.600562	80	38	15	23	69	14	0.05	0.0940171
PF3D7_0930700:I002	PF3D7_0930700	Pf3D7_09_v3:1221987-1223606	1223392	1223495	104	-0.541897	0.313547	0.99999	PF3D7_0930700:I002_E1I	0	1	0	1	0	0	PF3D7_0930700:I002_IE2	0	1	1	0	0	2	Pf3D7_09_v3.1223391.1223496	80	135	98	86	240	97	0.00476948	0.00353357
PF3D7_0509800:I003	PF3D7_0509800	Pf3D7_05_v3:410268-415308	415095	415209	115	-0.326331	0.313883	0.99999	PF3D7_0509800:I003_E1I	8	6	10	4	8	7	PF3D7_0509800:I003_IE2	5	13	9	9	6	10	Pf3D7_05_v3.415094.415210	559	565	490	233	594	447	0.0155535	0.0169753
PF3D7_0522700:I002	PF3D7_0522700	Pf3D7_05_v3:942767-943873	943124	943218	95	0.335349	0.315387	0.99999	PF3D7_0522700:I002_E1I	4	5	3	7	2	3	PF3D7_0522700:I002_IE2	5	1	0	6	3	6	Pf3D7_05_v3.943123.943219	239	168	263	156	241	288	0.0132548	0.0193271
PF3D7_0618800:I001	PF3D7_0618800	Pf3D7_06_v3:779849-783296	781311	781680	370	-0.38968	0.315626	0.99999	PF3D7_0618800:I001_E1I	0	2	0	0	0	0	PF3D7_0618800:I001_IE2	1	1	3	0	0	1	Pf3D7_06_v3.781310.781681	57	82	79	64	119	116	0.0158014	0.00166945
PF3D7_1013400:I002	PF3D7_1013400	Pf3D7_10_v3:518542-522252	518787	518875	89	-0.464475	0.315829	0.99999	PF3D7_1013400:I002_E1I	4	1	0	0	2	0	PF3D7_1013400:I002_IE2	3	3	2	2	0	1	Pf3D7_10_v3.518786.518876	4	10	9	13	19	14	0.220339	0.0515464
PF3D7_0916200:I001	PF3D7_0916200	Pf3D7_09_v3:675922-679632	676096	676371	276	-0.321244	0.315832	0.99999	PF3D7_0916200:I001_E1I	1	3	2	0	4	5	PF3D7_0916200:I001_IE2	31	50	22	8	64	27	Pf3D7_09_v3.676095.676372	641	905	283	215	974	323	0.0289355	0.0344828
PF3D7_0521800:I005	PF3D7_0521800	Pf3D7_05_v3:885714-888232	887980	888165	186	0.541022	0.31613	0.99999	PF3D7_0521800:I005_E1I	0	1	0	1	1	4	PF3D7_0521800:I005_IE2	1	1	1	0	0	1	Pf3D7_05_v3.887979.888166	348	300	391	199	508	437	0.00192123	0.00305011
PF3D7_1440600:I010	PF3D7_1440600	Pf3D7_14_v3:1656434-1659740	1658484	1658595	112	0.366996	0.316178	0.99999	PF3D7_1440600:I010_E1I	0	2	0	3	0	3	PF3D7_1440600:I010_IE2	2	4	7	3	4	7	Pf3D7_14_v3.1658483.1658596	58	80	28	19	113	20	0.0432277	0.0617284
PF3D7_0213600:I008	PF3D7_0213600	Pf3D7_02_v3:546482-555294	548432	548582	151	-0.588865	0.316287	0.99999	PF3D7_0213600:I008_E1I	5	0	0	2	2	0	PF3D7_0213600:I008_IE2	0	1	0	0	1	0	NA	NA	NA	NA	NA	NA	NA	1	1
PF3D7_1351000:I003	PF3D7_1351000	Pf3D7_13_v3:2033838-2039882	2039757	2039866	110	-0.292319	0.316663	0.99999	PF3D7_1351000:I003_E1I	113	164	52	62	72	60	PF3D7_1351000:I003_IE2	106	126	38	42	58	54	Pf3D7_13_v3.2039756.2039867	70	77	54	53	103	62	0.598402	0.443878
PF3D7_0615700:I002	PF3D7_0615700	Pf3D7_06_v3:656376-657636	656558	656709	152	0.257561	0.317287	0.99999	PF3D7_0615700:I002_E1I	16	17	10	7	9	14	PF3D7_0615700:I002_IE2	16	14	10	8	13	7	Pf3D7_06_v3.656557.656710	2141	3278	2215	1047	3844	2103	0.00540681	0.00412929
PF3D7_1013400:I006	PF3D7_1013400	Pf3D7_10_v3:518542-522252	520130	520236	107	0.560776	0.317463	0.99999	PF3D7_1013400:I006_E1I	0	0	0	0	0	0	PF3D7_1013400:I006_IE2	0	0	0	1	0	0	Pf3D7_10_v3.520129.520237	37	34	28	24	73	54	0	0.00330033
PF3D7_0818600:I003	PF3D7_0818600	Pf3D7_08_v3:845253-847380	845914	846010	97	-0.274357	0.317577	0.99999	PF3D7_0818600:I003_E1I	33	21	16	11	9	7	PF3D7_0818600:I003_IE2	7	6	2	0	5	2	Pf3D7_08_v3.845913.846011	732	869	488	497	962	564	0.019939	0.00833333
PF3D7_0315300:I012	PF3D7_0315300	Pf3D7_03_v3:623446-630360	629158	629335	178	0.388937	0.317847	0.99999	PF3D7_0315300:I012_E1I	0	0	0	1	3	1	PF3D7_0315300:I012_IE2	4	4	1	3	9	9	Pf3D7_03_v3.629157.629336	10	8	6	11	22	5	0.157895	0.254902
PF3D7_0313300:I001	PF3D7_0313300	Pf3D7_03_v3:544055-545194	544145	544341	197	-0.23814	0.318386	0.99999	PF3D7_0313300:I001_E1I	39	36	36	26	20	32	PF3D7_0313300:I001_IE2	67	56	59	31	68	34	Pf3D7_03_v3.544144.544342	178	203	220	174	290	267	0.195987	0.126121
PF3D7_1318500:I004	PF3D7_1318500	Pf3D7_13_v3:766140-767770	766848	766973	126	0.621142	0.318532	0.99999	PF3D7_1318500:I004_E1I	0	1	2	4	2	4	PF3D7_1318500:I004_IE2	0	5	1	1	2	4	NA	NA	NA	NA	NA	NA	NA	1	1
PF3D7_0409900:I001	PF3D7_0409900	Pf3D7_04_v3:461991-463957	462722	462855	134	0.460683	0.318589	0.99999	PF3D7_0409900:I001_E1I	12	18	10	18	8	7	PF3D7_0409900:I001_IE2	5	0	3	11	2	5	Pf3D7_04_v3.462721.462856	158	62	70	85	40	87	0.0764331	0.107368
PF3D7_1139300:I002	PF3D7_1139300	Pf3D7_11_v3:1556744-1565045	1563787	1563934	148	-0.444596	0.31869	0.99999	PF3D7_1139300:I002_E1I	0	0	0	0	0	0	PF3D7_1139300:I002_IE2	1	5	7	1	9	2	Pf3D7_11_v3.1563786.1563935	163	271	110	66	247	91	0.0118074	0.0146341
PF3D7_1222500:I003	PF3D7_1222500	Pf3D7_12_v3:899198-901076	899742	899861	120	-0.396211	0.319529	0.99999	PF3D7_1222500:I003_E1I	1	0	3	2	3	3	PF3D7_1222500:I003_IE2	6	0	2	3	2	3	Pf3D7_12_v3.899741.899862	970	657	980	580	977	1046	0.00229621	0.00306396
PF3D7_1009500:I001	PF3D7_1009500	Pf3D7_10_v3:383044-384793	383136	383397	262	0.239226	0.320089	0.99999	PF3D7_1009500:I001_E1I	35	18	18	24	19	14	PF3D7_1009500:I001_IE2	22	44	36	46	100	42	Pf3D7_10_v3.383135.383398	242	325	311	180	698	294	0.0896838	0.0946311
PF3D7_1122400:I002	PF3D7_1122400	Pf3D7_11_v3:849335-852570	851515	851632	118	-0.397887	0.320237	0.99999	PF3D7_1122400:I002_E1I	0	2	0	0	2	0	PF3D7_1122400:I002_IE2	7	3	0	0	3	1	Pf3D7_11_v3.851514.851633	731	761	1040	370	1633	774	0.00236407	0.00107914
PF3D7_1409000:I001	PF3D7_1409000	Pf3D7_14_v3:353263-355141	353319	353496	178	-0.346574	0.321133	0.99999	PF3D7_1409000:I001_E1I	3	5	3	2	7	2	PF3D7_1409000:I001_IE2	0	0	0	2	0	0	Pf3D7_14_v3.353318.353497	423	801	778	299	1541	672	0.00273973	0.0025809
PF3D7_0933200:I002	PF3D7_0933200	Pf3D7_09_v3:1317827-1319468	1318094	1318257	164	-0.350785	0.322097	0.99999	PF3D7_0933200:I002_E1I	9	6	1	4	4	2	PF3D7_0933200:I002_IE2	6	18	7	11	9	7	Pf3D7_09_v3.1318093.1318258	773	834	564	547	761	640	0.0107086	0.00940758
PF3D7_1356700:I001	PF3D7_1356700	Pf3D7_13_v3:2245189-2246512	2245211	2245310	100	0.40375	0.323705	0.99999	PF3D7_1356700:I001_E1I	2	0	1	0	0	0	PF3D7_1356700:I001_IE2	0	2	2	4	0	2	Pf3D7_13_v3.2245210.2245311	33	30	19	20	56	21	0.0409357	0.03
PF3D7_0510300:I002	PF3D7_0510300	Pf3D7_05_v3:440779-441879	441486	441699	214	0.609481	0.324314	0.99999	PF3D7_0510300:I002_E1I	0	0	0	0	0	0	PF3D7_0510300:I002_IE2	0	0	0	0	0	0	Pf3D7_05_v3.441485.441700	110	125	16	41	95	22	0	0
PF3D7_1031400:I008	PF3D7_1031400	Pf3D7_10_v3:1265079-1268785	1266353	1266538	186	-0.473715	0.324406	0.99999	PF3D7_1031400:I008_E1I	1	2	1	1	0	0	PF3D7_1031400:I008_IE2	5	2	0	0	0	1	Pf3D7_10_v3.1266352.1266539	266	116	112	84	123	121	0.011011	0.00303951
PF3D7_1328600:I005	PF3D7_1328600	Pf3D7_13_v3:1209744-1211772	1210827	1210917	91	0.350088	0.324567	0.99999	PF3D7_1328600:I005_E1I	8	17	12	11	12	10	PF3D7_1328600:I005_IE2	4	17	4	8	17	7	NA	NA	NA	NA	NA	NA	NA	1	1
PF3D7_1018400:I001	PF3D7_1018400	Pf3D7_10_v3:734722-735738	734780	734885	106	0.589723	0.325069	0.99999	PF3D7_1018400:I001_E1I	2	14	2	5	6	4	PF3D7_1018400:I001_IE2	2	5	0	5	2	2	NA	NA	NA	NA	NA	NA	NA	1	1
PF3D7_0522200:I002	PF3D7_0522200	Pf3D7_05_v3:901414-902173	901741	901879	139	0.340792	0.326504	0.99999	PF3D7_0522200:I002_E1I	3	5	2	4	5	4	PF3D7_0522200:I002_IE2	4	4	4	4	2	9	Pf3D7_05_v3.901740.901880	300	376	433	230	775	362	0.00982143	0.0101376
PF3D7_1112900:I003	PF3D7_1112900	Pf3D7_11_v3:487822-490154	488322	488483	162	0.768867	0.326958	0.99999	PF3D7_1112900:I003_E1I	2	0	0	4	0	4	PF3D7_1112900:I003_IE2	1	0	0	9	1	0	Pf3D7_11_v3.488321.488484	20	19	10	19	7	28	0.029703	0.142857
PF3D7_0911000:I012	PF3D7_0911000	Pf3D7_09_v3:500183-502733	502544	502681	138	0.394499	0.32696	0.99999	PF3D7_0911000:I012_E1I	1	0	2	4	4	3	PF3D7_0911000:I012_IE2	15	4	9	9	11	23	Pf3D7_09_v3.502543.502682	831	576	965	454	770	926	0.00649215	0.0124024
PF3D7_1031900:I003	PF3D7_1031900	Pf3D7_10_v3:1284588-1287287	1286394	1286650	257	-0.436456	0.32717	0.99999	PF3D7_1031900:I003_E1I	9	29	7	5	15	3	PF3D7_1031900:I003_IE2	0	0	0	1	0	1	NA	NA	NA	NA	NA	NA	NA	1	1
PF3D7_1245100:I001	PF3D7_1245100	Pf3D7_12_v3:1883469-1887681	1883520	1883751	232	-0.482135	0.327414	0.99999	PF3D7_1245100:I001_E1I	1	0	0	0	0	0	PF3D7_1245100:I001_IE2	0	0	1	0	0	1	Pf3D7_12_v3.1883519.1883752	110	51	74	24	57	67	0.00423729	0.003367
PF3D7_1014800:I009	PF3D7_1014800	Pf3D7_10_v3:596497-600413	600038	600170	133	-0.766348	0.327618	0.99999	PF3D7_1014800:I009_E1I	4	0	0	1	2	0	PF3D7_1014800:I009_IE2	0	0	0	0	0	0	NA	NA	NA	NA	NA	NA	NA	1	1
PF3D7_0907500:I002	PF3D7_0907500	Pf3D7_09_v3:356536-357683	356797	356999	203	0.538503	0.328297	0.99999	PF3D7_0907500:I002_E1I	13	0	0	7	1	3	PF3D7_0907500:I002_IE2	1	0	0	2	1	0	Pf3D7_09_v3.356796.357000	304	226	99	114	285	100	0.0110063	0.013834
PF3D7_0313700:I016	PF3D7_0313700	Pf3D7_03_v3:555035-558684	558219	558293	75	0.341067	0.328409	0.99999	PF3D7_0313700:I016_E1I	4	4	0	2	4	3	PF3D7_0313700:I016_IE2	3	3	0	0	3	3	Pf3D7_03_v3.558218.558294	284	181	243	125	354	304	0.00979021	0.00948767
PF3D7_1015700:I007	PF3D7_1015700	Pf3D7_10_v3:629909-632061	631053	631179	127	0.352899	0.328728	0.99999	PF3D7_1015700:I007_E1I	0	8	5	4	3	8	PF3D7_1015700:I007_IE2	3	3	0	4	5	5	Pf3D7_10_v3.631052.631180	131	182	91	78	329	144	0.0229746	0.025641
PF3D7_1320100:I001	PF3D7_1320100	Pf3D7_13_v3:834180-835308	834251	834352	102	-0.360251	0.328802	0.99999	PF3D7_1320100:I001_E1I	1	0	1	1	1	3	PF3D7_1320100:I001_IE2	4	3	5	1	2	2	Pf3D7_13_v3.834250.834353	1583	1070	1604	1206	1284	1755	0.00164165	0.00117647
PF3D7_0818100:I001	PF3D7_0818100	Pf3D7_08_v3:824564-826518	826103	826440	338	-0.681978	0.328851	0.99999	PF3D7_0818100:I001_E1I	15	0	1	1	3	1	PF3D7_0818100:I001_IE2	3	0	0	0	0	0	Pf3D7_08_v3.826102.826441	72	44	43	62	42	30	0.0563798	0.018315
PF3D7_0322200:I004	PF3D7_0322200	Pf3D7_03_v3:933188-937006	933801	933936	136	0.348857	0.328933	0.99999	PF3D7_0322200:I004_E1I	8	13	10	20	12	19	PF3D7_0322200:I004_IE2	3	6	0	3	6	6	Pf3D7_03_v3.933800.933937	91	42	11	34	36	16	0.121951	0.277311
PF3D7_1363800:I010	PF3D7_1363800	Pf3D7_13_v3:2556025-2559547	2559158	2559258	101	0.392001	0.328998	0.99999	PF3D7_1363800:I010_E1I	2	0	1	1	3	2	PF3D7_1363800:I010_IE2	0	2	2	1	2	6	Pf3D7_13_v3.2559157.2559259	136	138	136	59	172	119	0.00846433	0.020979
PF3D7_0904100:I001	PF3D7_0904100	Pf3D7_09_v3:190858-195827	190907	191021	115	-0.508995	0.329341	0.99999	PF3D7_0904100:I001_E1I	0	0	0	0	0	0	PF3D7_0904100:I001_IE2	4	3	7	0	0	2	Pf3D7_09_v3.190906.191022	76	30	49	74	67	69	0.0432099	0.00473934
PF3D7_1472500:I001	PF3D7_1472500	Pf3D7_14_v3:2961722-2962645	2961910	2962016	107	-0.517101	0.329613	0.99999	PF3D7_1472500:I001_E1I	0	1	0	1	0	0	PF3D7_1472500:I001_IE2	0	1	0	1	2	0	Pf3D7_14_v3.2961909.2962017	112	53	23	44	46	35	0.00529101	0.015748
PF3D7_1304100:I001	PF3D7_1304100	Pf3D7_13_v3:221816-224720	224358	224523	166	0.355365	0.329958	0.99999	PF3D7_1304100:I001_E1I	6	6	5	2	10	8	PF3D7_1304100:I001_IE2	1	0	0	1	1	2	Pf3D7_13_v3.224357.224524	21	16	16	7	32	14	0.145161	0.184615
PF3D7_1212300:I001	PF3D7_1212300	Pf3D7_12_v3:543518-548532	543612	543755	144	0.316409	0.330606	0.99999	PF3D7_1212300:I001_E1I	22	20	17	30	61	27	PF3D7_1212300:I001_IE2	17	44	13	27	31	37	NA	NA	NA	NA	NA	NA	NA	1	1
PF3D7_1318500:I005	PF3D7_1318500	Pf3D7_13_v3:766140-767770	767072	767210	139	0.397201	0.330898	0.99999	PF3D7_1318500:I005_E1I	3	1	4	1	1	2	PF3D7_1318500:I005_IE2	2	0	1	2	0	2	NA	NA	NA	NA	NA	NA	NA	1	1
PF3D7_0718600:I007	PF3D7_0718600	Pf3D7_07_v3:826837-831305	827944	828182	239	-0.463912	0.330911	0.99999	PF3D7_0718600:I007_E1I	1	2	0	0	1	0	PF3D7_0718600:I007_IE2	2	1	0	2	3	1	Pf3D7_07_v3.827943.828183	54	93	17	11	109	26	0.0179641	0.0234114
PF3D7_1455000:I006	PF3D7_1455000	Pf3D7_14_v3:2247245-2249750	2248964	2249104	141	-0.543102	0.331299	0.99999	PF3D7_1455000:I006_E1I	0	4	0	0	0	0	PF3D7_1455000:I006_IE2	1	1	0	1	0	0	Pf3D7_14_v3.2248963.2249105	180	62	12	32	51	11	0.0116732	0.00529101
PF3D7_0805700:I001	PF3D7_0805700	Pf3D7_08_v3:314172-318726	314253	314433	181	0.472593	0.331316	0.99999	PF3D7_0805700:I001_E1I	15	1	10	35	4	11	PF3D7_0805700:I001_IE2	14	8	9	30	11	15	Pf3D7_08_v3.314252.314434	531	125	506	648	234	482	0.0239395	0.037403
PF3D7_1235800:I002	PF3D7_1235800	Pf3D7_12_v3:1489319-1497065	1489653	1489798	146	0.468905	0.331438	0.99999	PF3D7_1235800:I002_E1I	0	0	0	0	1	0	PF3D7_1235800:I002_IE2	0	0	0	1	0	0	Pf3D7_12_v3.1489652.1489799	20	23	13	13	76	4	0	0.0106383
PF3D7_1218100:I004	PF3D7_1218100	Pf3D7_12_v3:706227-708196	708052	708141	90	-0.472843	0.331702	0.99999	PF3D7_1218100:I004_E1I	2	3	1	0	2	2	PF3D7_1218100:I004_IE2	0	6	0	0	0	2	NA	NA	NA	NA	NA	NA	NA	1	1
PF3D7_0311200:I001	PF3D7_0311200	Pf3D7_03_v3:474788-479086	475701	475895	195	-0.295262	0.331753	0.99999	PF3D7_0311200:I001_E1I	1	0	0	0	0	0	PF3D7_0311200:I001_IE2	10	14	5	0	10	9	Pf3D7_03_v3.475700.475896	279	306	219	136	285	226	0.018315	0.0144707
PF3D7_0919200:I001	PF3D7_0919200	Pf3D7_09_v3:789514-790478	790200	790411	212	-0.639576	0.331771	0.99999	PF3D7_0919200:I001_E1I	1	1	0	0	0	0	PF3D7_0919200:I001_IE2	0	0	0	0	0	0	Pf3D7_09_v3.790199.790412	30	30	15	2	63	7	0.0131579	0
PF3D7_1127400:I002	PF3D7_1127400	Pf3D7_11_v3:1065785-1066569	1066295	1066440	146	0.398131	0.331956	0.99999	PF3D7_1127400:I002_E1I	0	1	2	0	1	0	PF3D7_1127400:I002_IE2	6	3	2	8	4	2	Pf3D7_11_v3.1066294.1066441	105	89	100	79	105	120	0.0232558	0.024077
PF3D7_1011900:I004	PF3D7_1011900	Pf3D7_10_v3:460335-461993	461262	461373	112	0.340491	0.332179	0.99999	PF3D7_1011900:I004_E1I	5	4	11	13	12	12	PF3D7_1011900:I004_IE2	3	2	4	10	4	5	Pf3D7_10_v3.461261.461374	640	290	668	461	457	756	0.00899225	0.0164512
PF3D7_1347600:I004	PF3D7_1347600	Pf3D7_13_v3:1902723-1905355	1903666	1903847	182	-0.360421	0.332676	0.99999	PF3D7_1347600:I004_E1I	1	1	3	0	0	0	PF3D7_1347600:I004_IE2	4	1	1	0	0	3	Pf3D7_13_v3.1903665.1903848	129	158	61	68	205	87	0.0155587	0.00414938
PF3D7_0418500:I002	PF3D7_0418500	Pf3D7_04_v3:830989-832428	831307	831511	205	0.329382	0.333051	0.99999	PF3D7_0418500:I002_E1I	11	3	7	15	1	12	PF3D7_0418500:I002_IE2	7	8	15	8	8	13	Pf3D7_04_v3.831306.831512	223	213	334	211	373	339	0.0320553	0.0299527
PF3D7_1029000:I001	PF3D7_1029000	Pf3D7_10_v3:1187503-1189589	1187710	1187710	1	-0.498003	0.333814	0.99999	PF3D7_1029000:I001_E1I	15	15	3	4	3	8	PF3D7_1029000:I001_IE2	15	15	3	4	3	8	NA	NA	NA	NA	NA	NA	NA	1	1
PF3D7_1017500:I002	PF3D7_1017500	Pf3D7_10_v3:701746-702422	702200	702293	94	-0.453436	0.333997	0.99999	PF3D7_1017500:I002_E1I	4	1	0	1	3	1	PF3D7_1017500:I002_IE2	4	4	0	2	3	1	Pf3D7_10_v3.702199.702294	200	172	128	90	311	116	0.0128332	0.0105263
PF3D7_1364900:I001	PF3D7_1364900	Pf3D7_13_v3:2606397-2608050	2607106	2607273	168	0.483867	0.334411	0.99999	PF3D7_1364900:I001_E1I	0	6	2	1	9	4	PF3D7_1364900:I001_IE2	0	3	0	1	1	0	Pf3D7_13_v3.2607105.2607274	155	275	217	62	587	207	0.00842912	0.00925926
PF3D7_1222800:I005	PF3D7_1222800	Pf3D7_12_v3:920790-922416	921985	922146	162	0.624183	0.334549	0.99999	PF3D7_1222800:I005_E1I	0	0	1	1	1	0	PF3D7_1222800:I005_IE2	0	0	0	0	0	0	Pf3D7_12_v3.921984.922147	18	46	19	18	63	36	0.00598802	0.00847458
PF3D7_1013700:I001	PF3D7_1013700	Pf3D7_10_v3:540622-541694	540855	541107	253	-0.318073	0.334687	0.99999	PF3D7_1013700:I001_E1I	13	3	1	6	4	3	PF3D7_1013700:I001_IE2	26	34	25	8	20	23	Pf3D7_10_v3.540854.541108	99	78	78	58	100	104	0.166667	0.108844
PF3D7_1215500:I002	PF3D7_1215500	Pf3D7_12_v3:633892-634545	634352	634494	143	0.292547	0.334765	0.99999	PF3D7_1215500:I002_E1I	21	21	20	34	16	19	PF3D7_1215500:I002_IE2	11	3	2	5	1	17	NA	NA	NA	NA	NA	NA	NA	1	1
PF3D7_1004600:I003	PF3D7_1004600	Pf3D7_10_v3:215717-219759	218976	219059	84	0.546022	0.334863	0.99999	PF3D7_1004600:I003_E1I	0	4	1	4	1	3	PF3D7_1004600:I003_IE2	0	2	0	2	0	2	NA	NA	NA	NA	NA	NA	NA	1	1
PF3D7_0205200:I002	PF3D7_0205200	Pf3D7_02_v3:217882-218907	218424	218532	109	-0.491355	0.33508	0.99999	PF3D7_0205200:I002_E1I	10	7	5	3	4	1	PF3D7_0205200:I002_IE2	5	2	3	5	2	1	NA	NA	NA	NA	NA	NA	NA	1	1
PF3D7_1027900:I007	PF3D7_1027900	Pf3D7_10_v3:1156648-1158980	1157935	1158207	273	-0.318025	0.336183	0.99999	PF3D7_1027900:I007_E1I	0	4	0	1	0	0	PF3D7_1027900:I007_IE2	3	10	5	2	4	1	Pf3D7_10_v3.1157934.1158208	131	92	120	53	109	108	0.0310734	0.0145985
PF3D7_1103500:I005	PF3D7_1103500	Pf3D7_11_v3:151196-154519	152544	152642	99	-0.708563	0.336501	0.99999	PF3D7_1103500:I005_E1I	0	1	0	0	2	0	PF3D7_1103500:I005_IE2	0	1	0	1	0	0	NA	NA	NA	NA	NA	NA	NA	1	1
PF3D7_1450500:I004	PF3D7_1450500	Pf3D7_14_v3:2067739-2073656	2072837	2073041	205	-0.512557	0.336631	0.99999	PF3D7_1450500:I004_E1I	4	5	2	2	2	0	PF3D7_1450500:I004_IE2	0	0	0	0	0	0	Pf3D7_14_v3.2072836.2073042	51	13	34	14	26	50	0.0531401	0.0217391
PF3D7_1338400:I002	PF3D7_1338400	Pf3D7_13_v3:1550949-1553103	1551485	1551643	159	-0.328802	0.33689	0.99999	PF3D7_1338400:I002_E1I	4	0	1	0	0	3	PF3D7_1338400:I002_IE2	1	0	0	0	3	0	Pf3D7_13_v3.1551484.1551644	292	529	158	180	514	227	0.00305499	0.00324675
PF3D7_0627200:I006	PF3D7_0627200	Pf3D7_06_v3:1095065-1096373	1095964	1096174	211	0.353454	0.337388	0.99999	PF3D7_0627200:I006_E1I	6	10	10	8	3	2	PF3D7_0627200:I006_IE2	7	3	9	4	1	4	Pf3D7_06_v3.1095963.1096175	292	244	361	181	330	372	0.0244698	0.0123043
PF3D7_1426400:I002	PF3D7_1426400	Pf3D7_14_v3:1026262-1027144	1026804	1027035	232	-0.656886	0.33821	0.99999	PF3D7_1426400:I002_E1I	14	0	0	0	4	1	PF3D7_1426400:I002_IE2	0	0	0	0	0	0	Pf3D7_14_v3.1026803.1027036	48	70	10	8	61	18	0.0518519	0.027933
PF3D7_0523500:I005	PF3D7_0523500	Pf3D7_05_v3:976690-977815	977672	977797	126	0.41499	0.338498	0.99999	PF3D7_0523500:I005_E1I	1	0	1	4	2	3	PF3D7_0523500:I005_IE2	1	9	1	4	7	8	Pf3D7_05_v3.977671.977798	34	95	33	12	117	32	0.0385757	0.08
PF3D7_1347600:I002	PF3D7_1347600	Pf3D7_13_v3:1902723-1905355	1903158	1903324	167	-0.337742	0.33912	0.99999	PF3D7_1347600:I002_E1I	2	1	2	4	0	0	PF3D7_1347600:I002_IE2	2	1	2	0	1	2	NA	NA	NA	NA	NA	NA	NA	1	1
PF3D7_1223000:I001	PF3D7_1223000	Pf3D7_12_v3:925375-926249	925417	925512	96	0.40429	0.339589	0.99999	PF3D7_1223000:I001_E1I	25	11	20	35	9	36	PF3D7_1223000:I001_IE2	20	11	17	29	9	28	Pf3D7_12_v3.925416.925513	293	85	359	155	233	440	0.0659062	0.0810211
PF3D7_0913500:I001	PF3D7_0913500	Pf3D7_09_v3:582340-583968	582901	583023	123	0.300522	0.339637	0.99999	PF3D7_0913500:I001_E1I	5	12	3	6	8	5	PF3D7_0913500:I001_IE2	4	9	3	5	6	5	Pf3D7_09_v3.582900.583024	515	460	597	333	749	555	0.0113208	0.0105772
PF3D7_0414500:I003	PF3D7_0414500	Pf3D7_04_v3:655025-657314	655701	655879	179	0.444799	0.339654	0.99999	PF3D7_0414500:I003_E1I	0	0	0	0	2	0	PF3D7_0414500:I003_IE2	1	0	1	2	1	1	Pf3D7_04_v3.655700.655880	438	432	70	74	299	45	0.0010627	0.00712589
PF3D7_1302400:I008	PF3D7_1302400	Pf3D7_13_v3:129717-131086	130892	131010	119	-0.520961	0.339675	0.99999	PF3D7_1302400:I008_E1I	0	2	0	0	0	0	PF3D7_1302400:I008_IE2	4	4	0	1	1	0	NA	NA	NA	NA	NA	NA	NA	1	1
PF3D7_1321400:I010	PF3D7_1321400	Pf3D7_13_v3:887271-889699	889342	889430	89	0.31543	0.339959	0.99999	PF3D7_1321400:I010_E1I	9	9	5	10	2	7	PF3D7_1321400:I010_IE2	7	8	11	9	11	9	Pf3D7_13_v3.889341.889431	120	159	198	75	370	173	0.0488534	0.0373832
PF3D7_1241600:I002	PF3D7_1241600	Pf3D7_12_v3:1774901-1776582	1775268	1775473	206	0.319864	0.34042	0.99999	PF3D7_1241600:I002_E1I	2	0	0	0	4	0	PF3D7_1241600:I002_IE2	0	4	0	3	5	2	Pf3D7_12_v3.1775267.1775474	105	136	154	98	298	174	0.00753769	0.0121317
PF3D7_1028000:I007	PF3D7_1028000	Pf3D7_10_v3:1160031-1163421	1161989	1162115	127	0.408038	0.340756	0.99999	PF3D7_1028000:I007_E1I	1	1	0	3	0	1	PF3D7_1028000:I007_IE2	1	7	1	9	10	3	Pf3D7_10_v3.1161988.1162116	170	463	251	109	839	199	0.00618325	0.0112069
PF3D7_1366300:I002	PF3D7_1366300	Pf3D7_13_v3:2638955-2652697	2649560	2650602	1043	-0.33923	0.341007	0.99999	PF3D7_1366300:I002_E1I	3	2	0	0	0	2	PF3D7_1366300:I002_IE2	0	0	0	0	0	0	Pf3D7_13_v3.2649559.2650603	195	385	173	43	513	120	0.00330907	0.0014771
PF3D7_1405100:I004	PF3D7_1405100	Pf3D7_14_v3:175503-179705	176167	176264	98	-0.403268	0.341338	0.99999	PF3D7_1405100:I004_E1I	1	0	0	1	2	1	PF3D7_1405100:I004_IE2	3	1	0	1	1	0	Pf3D7_14_v3.176166.176265	29	44	17	21	50	18	0.027027	0.0326087
PF3D7_1034800:I010	PF3D7_1034800	Pf3D7_10_v3:1380028-1382249	1381920	1382057	138	-0.309175	0.341452	0.99999	PF3D7_1034800:I010_E1I	11	5	18	6	5	9	PF3D7_1034800:I010_IE2	13	8	17	9	11	4	Pf3D7_10_v3.1381919.1382058	837	1320	952	337	2075	733	0.0114467	0.00694664
PF3D7_0807600:I003	PF3D7_0807600	Pf3D7_08_v3:389596-394259	393832	393955	124	-0.274126	0.341472	0.99999	PF3D7_0807600:I003_E1I	12	5	7	2	8	7	PF3D7_0807600:I003_IE2	12	4	8	3	11	7	Pf3D7_08_v3.393831.393956	1287	1082	732	361	1246	717	0.00768	0.00810926
PF3D7_0108800:I009	PF3D7_0108800	Pf3D7_01_v3:357834-360339	359973	360118	146	-0.254796	0.341551	0.99999	PF3D7_0108800:I009_E1I	2	3	3	0	0	2	PF3D7_0108800:I009_IE2	18	12	8	14	15	10	Pf3D7_01_v3.359972.360119	1842	1908	2464	1434	2717	2406	0.00368767	0.00311669
PF3D7_0624700:I005	PF3D7_0624700	Pf3D7_06_v3:1009457-1010718	1010180	1010295	116	-0.361808	0.341671	0.99999	PF3D7_0624700:I005_E1I	9	0	3	3	0	6	PF3D7_0624700:I005_IE2	19	5	23	6	13	13	Pf3D7_06_v3.1010179.1010296	462	293	543	275	488	557	0.0222222	0.0152928
PF3D7_1014800:I005	PF3D7_1014800	Pf3D7_10_v3:596497-600413	597871	597973	103	-0.413828	0.342046	0.99999	PF3D7_1014800:I005_E1I	6	2	1	0	1	2	PF3D7_1014800:I005_IE2	2	0	2	0	0	0	NA	NA	NA	NA	NA	NA	NA	1	1
PF3D7_1238400:I004	PF3D7_1238400	Pf3D7_12_v3:1592402-1593632	1593319	1593418	100	-0.304445	0.342954	0.99999	PF3D7_1238400:I004_E1I	1	2	4	6	2	2	PF3D7_1238400:I004_IE2	3	5	11	3	5	5	Pf3D7_12_v3.1593318.1593419	27	17	7	7	17	2	0.203125	0.306667
PF3D7_0321900:I001	PF3D7_0321900	Pf3D7_03_v3:922974-927942	923313	923440	128	-0.315921	0.345495	0.99999	PF3D7_0321900:I001_E1I	2	0	0	0	0	1	PF3D7_0321900:I001_IE2	5	7	1	0	4	6	Pf3D7_03_v3.923312.923441	250	195	275	182	319	355	0.0103093	0.00638421
PF3D7_1303700:I005	PF3D7_1303700	Pf3D7_13_v3:180549-184517	181509	181710	202	-0.458048	0.34573	0.99999	PF3D7_1303700:I005_E1I	7	1	4	0	2	0	PF3D7_1303700:I005_IE2	4	1	2	1	0	0	Pf3D7_13_v3.181508.181711	714	173	376	260	222	410	0.00746562	0.00167879
PF3D7_1010900:I002	PF3D7_1010900	Pf3D7_10_v3:426601-428146	427573	427740	168	-0.2945	0.345798	0.99999	PF3D7_1010900:I002_E1I	2	3	1	0	1	1	PF3D7_1010900:I002_IE2	16	3	5	5	1	3	Pf3D7_10_v3.427572.427741	131	186	157	117	377	151	0.0306748	0.00845503
PF3D7_1461500:I003	PF3D7_1461500	Pf3D7_14_v3:2496050-2497400	2496668	2496793	126	0.678315	0.345854	0.99999	PF3D7_1461500:I003_E1I	1	4	0	0	4	2	PF3D7_1461500:I003_IE2	0	3	1	0	2	2	NA	NA	NA	NA	NA	NA	NA	1	1
PF3D7_0109850:I003	PF3D7_0109850	Pf3D7_01_v3:383284-386632	384271	384399	129	-0.353357	0.345856	0.99999	PF3D7_0109850:I003_E1I	32	35	17	26	21	8	PF3D7_0109850:I003_IE2	11	4	3	6	1	3	Pf3D7_01_v3.384270.384400	102	37	186	62	110	211	0.135638	0.078219
PF3D7_0603800:I004	PF3D7_0603800	Pf3D7_06_v3:152541-160455	153444	153649	206	0.311093	0.345919	0.99999	PF3D7_0603800:I004_E1I	20	23	16	18	21	25	PF3D7_0603800:I004_IE2	15	8	10	15	9	18	Pf3D7_06_v3.153443.153650	893	352	660	526	369	789	0.0235777	0.0305124
PF3D7_1321400:I003	PF3D7_1321400	Pf3D7_13_v3:887271-889699	887944	888052	109	0.374799	0.345946	0.99999	PF3D7_1321400:I003_E1I	8	19	3	5	17	10	PF3D7_1321400:I003_IE2	2	9	2	3	10	7	Pf3D7_13_v3.887943.888053	87	95	124	50	178	99	0.0656489	0.0736544
PF3D7_0923700:I001	PF3D7_0923700	Pf3D7_09_v3:960181-961390	960508	960664	157	-0.502416	0.346214	0.99999	PF3D7_0923700:I001_E1I	3	1	0	0	0	0	PF3D7_0923700:I001_IE2	1	2	0	0	0	0	Pf3D7_09_v3.960507.960665	61	38	13	12	29	5	0.030303	0
PF3D7_0922700:I006	PF3D7_0922700	Pf3D7_09_v3:919109-921302	920467	920536	70	0.243816	0.346828	0.99999	PF3D7_0922700:I006_E1I	5	2	3	6	4	8	PF3D7_0922700:I006_IE2	4	3	5	9	4	9	Pf3D7_09_v3.920466.920537	374	466	457	312	890	448	0.00840979	0.011976
PF3D7_1112000:I003	PF3D7_1112000	Pf3D7_11_v3:459776-460620	460326	460586	261	-0.343163	0.347157	0.99999	PF3D7_1112000:I003_E1I	16	4	3	5	3	7	PF3D7_1112000:I003_IE2	12	12	5	7	2	5	Pf3D7_11_v3.460325.460587	287	261	326	253	474	316	0.0288889	0.0137116
PF3D7_0717600:I003	PF3D7_0717600	Pf3D7_07_v3:758720-762877	759344	759540	197	0.358771	0.347334	0.99999	PF3D7_0717600:I003_E1I	1	0	0	6	1	3	PF3D7_0717600:I003_IE2	1	1	0	4	2	0	Pf3D7_07_v3.759343.759541	337	107	298	241	376	252	0.00201748	0.00912201
PF3D7_1411200:I001	PF3D7_1411200	Pf3D7_14_v3:452175-454879	452330	452480	151	0.297809	0.347701	0.99999	PF3D7_1411200:I001_E1I	3	0	1	0	2	1	PF3D7_1411200:I001_IE2	9	7	2	7	8	7	Pf3D7_14_v3.452329.452481	170	195	180	146	284	195	0.0197842	0.0196078
PF3D7_1217100:I006	PF3D7_1217100	Pf3D7_12_v3:675456-677576	676515	676645	131	0.312394	0.348164	0.99999	PF3D7_1217100:I006_E1I	19	19	9	19	13	20	PF3D7_1217100:I006_IE2	8	18	9	11	36	12	NA	NA	NA	NA	NA	NA	NA	1	1
PF3D7_1331100:I001	PF3D7_1331100	Pf3D7_13_v3:1299906-1305294	1299976	1300115	140	0.374314	0.34911	0.99999	PF3D7_1331100:I001_E1I	3	6	4	7	8	4	PF3D7_1331100:I001_IE2	3	5	1	5	0	1	Pf3D7_13_v3.1299975.1300116	61	49	37	36	44	26	0.0696203	0.105485
PF3D7_0313300:I004	PF3D7_0313300	Pf3D7_03_v3:544055-545194	544837	544966	130	-0.249806	0.349384	0.99999	PF3D7_0313300:I004_E1I	4	0	2	4	0	3	PF3D7_0313300:I004_IE2	15	28	21	13	17	29	Pf3D7_03_v3.544836.544967	230	310	316	187	469	336	0.0392817	0.0321951
PF3D7_1366800:I003	PF3D7_1366800	Pf3D7_13_v3:2668398-2670524	2668939	2669061	123	0.266166	0.349494	0.99999	PF3D7_1366800:I003_E1I	8	8	2	8	8	4	PF3D7_1366800:I003_IE2	15	9	6	6	23	9	Pf3D7_13_v3.2668938.2669062	424	481	525	330	696	500	0.0165062	0.0186495
PF3D7_1026100:I002	PF3D7_1026100	Pf3D7_10_v3:1101818-1103158	1102371	1102496	126	0.526489	0.349525	0.99999	PF3D7_1026100:I002_E1I	0	11	3	5	3	1	PF3D7_1026100:I002_IE2	0	13	0	3	4	6	NA	NA	NA	NA	NA	NA	NA	1	1
PF3D7_1110800:I005	PF3D7_1110800	Pf3D7_11_v3:430157-431476	431032	431184	153	0.376704	0.350422	0.99999	PF3D7_1110800:I005_E1I	2	18	8	4	21	15	PF3D7_1110800:I005_IE2	1	5	4	1	5	3	Pf3D7_11_v3.431031.431185	40	30	9	5	31	14	0.193878	0.328859
PF3D7_1012000:I007	PF3D7_1012000	Pf3D7_10_v3:463493-467006	465970	466126	157	0.290913	0.350471	0.99999	PF3D7_1012000:I007_E1I	1	2	1	2	1	3	PF3D7_1012000:I007_IE2	3	0	0	2	1	1	Pf3D7_10_v3.465969.466127	634	554	759	331	921	866	0.00179441	0.00235516
PF3D7_0216700:I004	PF3D7_0216700	Pf3D7_02_v3:690311-695783	691021	691294	274	0.274153	0.350499	0.99999	PF3D7_0216700:I004_E1I	0	1	2	0	0	3	PF3D7_0216700:I004_IE2	60	58	31	83	117	118	NA	NA	NA	NA	NA	NA	NA	1	1
PF3D7_0406700:I012	PF3D7_0406700	Pf3D7_04_v3:347458-351499	351331	351434	104	0.240226	0.35059	0.99999	PF3D7_0406700:I012_E1I	88	81	121	79	180	107	PF3D7_0406700:I012_IE2	62	77	76	77	87	93	Pf3D7_04_v3.351330.351435	111	44	100	110	135	143	0.497537	0.445318
PF3D7_1461100:I002	PF3D7_1461100	Pf3D7_14_v3:2485864-2488620	2486187	2486342	156	-0.315957	0.350726	0.99999	PF3D7_1461100:I002_E1I	3	2	0	0	0	0	PF3D7_1461100:I002_IE2	1	4	0	1	0	0	Pf3D7_14_v3.2486186.2486343	305	323	230	205	370	248	0.00579374	0.000607165
PF3D7_1304700:I001	PF3D7_1304700	Pf3D7_13_v3:241657-243192	241873	242001	129	0.638293	0.350873	0.99999	PF3D7_1304700:I001_E1I	0	7	2	5	3	0	PF3D7_1304700:I001_IE2	1	7	1	10	3	1	Pf3D7_13_v3.241872.242002	26	17	21	13	35	19	0.123288	0.141026
PF3D7_1357600:I003	PF3D7_1357600	Pf3D7_13_v3:2284813-2285703	2285489	2285641	153	0.398139	0.351377	0.99999	PF3D7_1357600:I003_E1I	1	3	0	2	3	7	PF3D7_1357600:I003_IE2	2	4	2	2	1	6	Pf3D7_13_v3.2285488.2285642	152	166	179	101	291	158	0.0119284	0.0187333
PF3D7_1403500:I003	PF3D7_1403500	Pf3D7_14_v3:130022-132100	130545	130655	111	0.33633	0.351615	0.99999	PF3D7_1403500:I003_E1I	30	9	21	28	24	29	PF3D7_1403500:I003_IE2	26	16	37	27	36	39	Pf3D7_14_v3.130544.130656	58	53	27	21	92	38	0.33494	0.37732
PF3D7_0721900:I002	PF3D7_0721900	Pf3D7_07_v3:939715-940250	939964	940131	168	-0.331537	0.35211	0.99999	PF3D7_0721900:I002_E1I	29	15	13	14	1	16	PF3D7_0721900:I002_IE2	13	7	4	7	1	3	Pf3D7_07_v3.939963.940132	607	868	615	377	1127	627	0.0190096	0.00975836
PF3D7_0514500:I005	PF3D7_0514500	Pf3D7_05_v3:605027-606330	606016	606146	131	-0.491448	0.35254	0.99999	PF3D7_0514500:I005_E1I	14	15	3	2	8	3	PF3D7_0514500:I005_IE2	5	9	2	0	7	0	NA	NA	NA	NA	NA	NA	NA	1	1
PF3D7_1419300:I001	PF3D7_1419300	Pf3D7_14_v3:802717-803481	802755	802883	129	0.274287	0.352801	0.99999	PF3D7_1419300:I001_E1I	7	25	15	15	38	27	PF3D7_1419300:I001_IE2	26	46	53	41	98	58	Pf3D7_14_v3.802754.802884	800	1892	1203	436	3374	919	0.0216026	0.028454
PF3D7_1147700:I002	PF3D7_1147700	Pf3D7_11_v3:1897204-1897884	1897717	1897844	128	0.278654	0.354131	0.99999	PF3D7_1147700:I002_E1I	2	1	1	2	3	0	PF3D7_1147700:I002_IE2	2	0	3	2	1	4	Pf3D7_11_v3.1897716.1897845	577	545	842	368	1089	785	0.002286	0.00266904
PF3D7_1322300:I003	PF3D7_1322300	Pf3D7_13_v3:944275-949285	948952	949131	180	0.314339	0.354557	0.99999	PF3D7_1322300:I003_E1I	6	8	6	3	4	6	PF3D7_1322300:I003_IE2	7	5	3	5	6	9	Pf3D7_13_v3.948951.949132	121	109	101	92	259	84	0.0502152	0.0365449
PF3D7_0521900:I002	PF3D7_0521900	Pf3D7_05_v3:888657-895144	893788	893911	124	0.674561	0.354569	0.99999	PF3D7_0521900:I002_E1I	0	0	0	0	3	0	PF3D7_0521900:I002_IE2	0	0	0	0	0	0	Pf3D7_05_v3.893787.893912	30	77	31	26	150	28	0	0.00729927
PF3D7_1027900:I006	PF3D7_1027900	Pf3D7_10_v3:1156648-1158980	1157746	1157888	143	-0.275103	0.354745	0.99999	PF3D7_1027900:I006_E1I	14	7	6	3	7	2	PF3D7_1027900:I006_IE2	4	2	0	0	0	2	Pf3D7_10_v3.1157745.1157889	144	86	107	45	70	107	0.0466761	0.0305677
PF3D7_0803600:I009	PF3D7_0803600	Pf3D7_08_v3:223762-230209	226615	226764	150	-0.31332	0.356083	0.99999	PF3D7_0803600:I009_E1I	0	0	0	0	0	3	PF3D7_0803600:I009_IE2	5	8	1	0	0	1	Pf3D7_08_v3.226614.226765	809	495	652	326	775	708	0.00356597	0.00110436
PF3D7_0518900:I001	PF3D7_0518900	Pf3D7_05_v3:785664-786565	785941	786064	124	-0.447483	0.356653	0.99999	PF3D7_0518900:I001_E1I	4	6	2	4	7	2	PF3D7_0518900:I001_IE2	2	2	1	0	3	1	NA	NA	NA	NA	NA	NA	NA	1	1
PF3D7_0419000:I009	PF3D7_0419000	Pf3D7_04_v3:849793-852242	851970	852100	131	0.451898	0.356827	0.99999	PF3D7_0419000:I009_E1I	0	0	0	0	0	0	PF3D7_0419000:I009_IE2	1	0	0	0	0	2	Pf3D7_04_v3.851969.852101	82	46	45	31	55	53	0.00288184	0.00714286
PF3D7_1122600:I002	PF3D7_1122600	Pf3D7_11_v3:860134-868220	862034	862111	78	-0.488076	0.357404	0.99999	PF3D7_1122600:I002_E1I	0	1	0	5	0	0	PF3D7_1122600:I002_IE2	3	0	3	0	1	2	Pf3D7_11_v3.862033.862112	39	15	6	9	14	17	0.0551181	0.0909091
PF3D7_1202700:I004	PF3D7_1202700	Pf3D7_12_v3:158233-160011	159773	159912	140	-0.314045	0.357418	0.99999	PF3D7_1202700:I004_E1I	2	4	0	1	0	0	PF3D7_1202700:I004_IE2	2	1	2	3	5	5	Pf3D7_12_v3.159772.159913	716	1782	497	430	1756	470	0.00183303	0.00262861
PF3D7_1115900:I009	PF3D7_1115900	Pf3D7_11_v3:600176-602215	602016	602108	93	-0.346125	0.357635	0.99999	PF3D7_1115900:I009_E1I	14	7	7	5	4	4	PF3D7_1115900:I009_IE2	7	5	1	5	8	5	Pf3D7_11_v3.602015.602109	108	107	94	50	117	103	0.0622155	0.0542907
PF3D7_1471300:I002	PF3D7_1471300	Pf3D7_14_v3:2915747-2918006	2915959	2916047	89	0.300104	0.358047	0.99999	PF3D7_1471300:I002_E1I	18	26	14	24	31	19	PF3D7_1471300:I002_IE2	27	51	38	47	53	35	Pf3D7_14_v3.2915958.2916048	358	665	631	284	1574	456	0.0499713	0.0432086
PF3D7_1470200:I001	PF3D7_1470200	Pf3D7_14_v3:2877586-2878748	2877690	2878034	345	0.306656	0.35811	0.99999	PF3D7_1470200:I001_E1I	54	88	41	61	91	53	PF3D7_1470200:I001_IE2	5	7	3	6	14	3	Pf3D7_14_v3.2877689.2878035	842	1912	594	467	1809	513	0.0287206	0.0392697
PF3D7_1429300:I005	PF3D7_1429300	Pf3D7_14_v3:1150475-1153387	1151341	1151427	87	-0.305305	0.358953	0.99999	PF3D7_1429300:I005_E1I	2	4	1	2	1	1	PF3D7_1429300:I005_IE2	5	7	2	2	1	2	Pf3D7_14_v3.1151340.1151428	422	427	321	276	494	432	0.00889454	0.0037298
PF3D7_0630200:I001	PF3D7_0630200	Pf3D7_06_v3:1258880-1259939	1258973	1259118	146	-0.39463	0.359983	0.99999	PF3D7_0630200:I001_E1I	9	4	2	1	5	2	PF3D7_0630200:I001_IE2	2	3	2	0	1	1	NA	NA	NA	NA	NA	NA	NA	1	1
PF3D7_0408300:I001	PF3D7_0408300	Pf3D7_04_v3:403626-405366	404255	404362	108	0.255572	0.360193	0.99999	PF3D7_0408300:I001_E1I	45	100	58	37	134	71	PF3D7_0408300:I001_IE2	5	10	8	2	1	15	Pf3D7_04_v3.404254.404363	655	829	602	438	1011	672	0.051387	0.0577521
PF3D7_0313700:I003	PF3D7_0313700	Pf3D7_03_v3:555035-558684	555499	555683	185	0.246458	0.360528	0.99999	PF3D7_0313700:I003_E1I	0	0	0	1	0	0	PF3D7_0313700:I003_IE2	4	6	5	6	12	5	Pf3D7_03_v3.555498.555684	848	588	706	420	876	700	0.00348918	0.0059761
PF3D7_0926300:I009	PF3D7_0926300	Pf3D7_09_v3:1064752-1070317	1068879	1069011	133	0.362911	0.361202	0.99999	PF3D7_0926300:I009_E1I	0	0	0	0	1	0	PF3D7_0926300:I009_IE2	0	0	0	0	0	0	Pf3D7_09_v3.1068878.1069012	319	378	239	180	706	346	0	0.00040568
PF3D7_1140100:I002	PF3D7_1140100	Pf3D7_11_v3:1598550-1599632	1599015	1599146	132	-0.351011	0.361753	0.99999	PF3D7_1140100:I002_E1I	4	1	0	5	3	5	PF3D7_1140100:I002_IE2	9	4	3	0	2	0	Pf3D7_11_v3.1599014.1599147	1508	1341	2277	1004	2573	2085	0.00204419	0.00132287
PF3D7_1470500:I002	PF3D7_1470500	Pf3D7_14_v3:2882766-2886082	2883201	2883352	152	-0.307712	0.362813	0.99999	PF3D7_1470500:I002_E1I	0	0	0	1	1	0	PF3D7_1470500:I002_IE2	130	73	28	47	35	61	NA	NA	NA	NA	NA	NA	NA	1	1
PF3D7_1303700:I002	PF3D7_1303700	Pf3D7_13_v3:180549-184517	180834	180989	156	-0.417521	0.363236	0.99999	PF3D7_1303700:I002_E1I	1	0	2	0	0	2	PF3D7_1303700:I002_IE2	0	0	0	0	0	0	Pf3D7_13_v3.180833.180990	206	54	129	58	104	141	0.00384123	0.00328947
PF3D7_0717000:I009	PF3D7_0717000	Pf3D7_07_v3:738578-741209	740313	740442	130	0.35393	0.363628	0.99999	PF3D7_0717000:I009_E1I	3	5	1	4	1	3	PF3D7_0717000:I009_IE2	5	6	4	10	0	3	Pf3D7_07_v3.740312.740443	554	200	523	345	385	571	0.00930954	0.0080061
PF3D7_1014000:I002	PF3D7_1014000	Pf3D7_10_v3:550839-552571	551107	551223	117	0.409095	0.364305	0.99999	PF3D7_1014000:I002_E1I	2	16	11	15	12	12	PF3D7_1014000:I002_IE2	1	12	2	7	3	6	Pf3D7_10_v3.551106.551224	9	24	12	11	36	9	0.328358	0.329341
PF3D7_1440900:I002	PF3D7_1440900	Pf3D7_14_v3:1668591-1669963	1669027	1669194	168	-0.462672	0.364406	0.99999	PF3D7_1440900:I002_E1I	0	2	0	1	1	1	PF3D7_1440900:I002_IE2	50	8	5	13	5	8	Pf3D7_14_v3.1669026.1669195	21	5	7	9	8	6	0.496183	0.386667
PF3D7_0922300:I003	PF3D7_0922300	Pf3D7_09_v3:905998-908357	906537	906629	93	-0.358174	0.364629	0.99999	PF3D7_0922300:I003_E1I	2	4	2	0	1	1	PF3D7_0922300:I003_IE2	2	4	5	1	1	0	NA	NA	NA	NA	NA	NA	NA	1	1
PF3D7_0317500:I001	PF3D7_0317500	Pf3D7_03_v3:716523-721831	721122	721570	449	-0.248031	0.365014	0.99999	PF3D7_0317500:I001_E1I	13	25	18	6	9	19	PF3D7_0317500:I001_IE2	1	0	4	3	0	3	Pf3D7_03_v3.721121.721571	610	542	331	204	518	354	0.020152	0.0182482
PF3D7_1455900:I008	PF3D7_1455900	Pf3D7_14_v3:2290887-2292691	2292259	2292406	148	-0.291712	0.365185	0.99999	PF3D7_1455900:I008_E1I	2	2	1	0	1	3	PF3D7_1455900:I008_IE2	4	1	1	4	1	1	Pf3D7_14_v3.2292258.2292407	96	95	149	107	175	230	0.015919	0.00967118
PF3D7_1212300:I008	PF3D7_1212300	Pf3D7_12_v3:543518-548532	548225	548372	148	-0.291502	0.365608	0.99999	PF3D7_1212300:I008_E1I	2	2	0	0	0	2	PF3D7_1212300:I008_IE2	7	0	0	2	1	2	Pf3D7_12_v3.548224.548373	266	447	235	160	885	315	0.00576822	0.00256692
PF3D7_0108400:I003	PF3D7_0108400	Pf3D7_01_v3:344400-346540	344998	345141	144	0.356138	0.365888	0.99999	PF3D7_0108400:I003_E1I	3	6	0	3	6	2	PF3D7_0108400:I003_IE2	1	3	0	0	0	0	Pf3D7_01_v3.344997.345142	168	309	220	65	357	146	0.00923952	0.00959024
PF3D7_0302200:I008	PF3D7_0302200	Pf3D7_03_v3:119458-124735	123057	123262	206	0.322244	0.365963	0.99999	PF3D7_0302200:I008_E1I	7	6	8	8	3	12	PF3D7_0302200:I008_IE2	11	1	11	15	2	18	Pf3D7_03_v3.123056.123263	1165	27	832	548	59	1253	0.0107527	0.015352
PF3D7_1315500:I003	PF3D7_1315500	Pf3D7_13_v3:652794-653838	653453	653661	209	-0.251623	0.366021	0.99999	PF3D7_1315500:I003_E1I	5	0	2	1	0	4	PF3D7_1315500:I003_IE2	2	3	2	6	5	0	Pf3D7_13_v3.653452.653662	477	676	553	280	1151	546	0.0040864	0.00403023
PF3D7_1458900:I002	PF3D7_1458900	Pf3D7_14_v3:2418422-2419298	2418846	2418949	104	0.362841	0.366176	0.99999	PF3D7_1458900:I002_E1I	4	0	3	1	2	1	PF3D7_1458900:I002_IE2	3	6	2	1	2	7	Pf3D7_14_v3.2418845.2418950	164	115	137	144	134	208	0.0211765	0.0141988
PF3D7_0714300:I003	PF3D7_0714300	Pf3D7_07_v3:656871-661669	657513	657651	139	0.302714	0.366486	0.99999	PF3D7_0714300:I003_E1I	7	5	5	5	3	12	PF3D7_0714300:I003_IE2	14	32	11	11	26	22	Pf3D7_07_v3.657512.657652	1438	1527	1358	556	1733	1250	0.00848624	0.0110381
PF3D7_1472400:I002	PF3D7_1472400	Pf3D7_14_v3:2957474-2961618	2961196	2961333	138	0.2875	0.366912	0.99999	PF3D7_1472400:I002_E1I	5	6	1	4	3	7	PF3D7_1472400:I002_IE2	13	13	18	11	33	13	Pf3D7_14_v3.2961195.2961334	776	1275	654	601	1341	628	0.0102452	0.013625
PF3D7_0809900:I003	PF3D7_0809900	Pf3D7_08_v3:508224-512428	509023	509154	132	-0.328326	0.36696	0.99999	PF3D7_0809900:I003_E1I	1	3	1	1	1	0	PF3D7_0809900:I003_IE2	0	2	0	2	2	1	Pf3D7_08_v3.509022.509155	293	205	293	278	303	332	0.00440529	0.00381888
PF3D7_0908500:I001	PF3D7_0908500	Pf3D7_09_v3:389605-397843	391030	391223	194	0.313983	0.367334	0.99999	PF3D7_0908500:I001_E1I	30	32	15	19	29	22	PF3D7_0908500:I001_IE2	2	4	1	4	1	1	Pf3D7_09_v3.391029.391224	310	31	26	110	23	28	0.102689	0.190955
PF3D7_0414000:I004	PF3D7_0414000	Pf3D7_04_v3:626891-633126	627694	627832	139	0.240332	0.367777	0.99999	PF3D7_0414000:I004_E1I	0	2	1	3	0	2	PF3D7_0414000:I004_IE2	3	1	1	4	1	2	Pf3D7_04_v3.627693.627833	332	250	257	200	522	251	0.00474496	0.0061287
PF3D7_0418900:I004	PF3D7_0418900	Pf3D7_04_v3:847231-849059	848856	849049	194	-0.320524	0.367891	0.99999	PF3D7_0418900:I004_E1I	14	8	5	7	0	2	PF3D7_0418900:I004_IE2	0	1	2	0	0	1	Pf3D7_04_v3.848855.849050	464	330	292	150	400	302	0.013624	0.00583431
PF3D7_1412500:I001	PF3D7_1412500	Pf3D7_14_v3:507360-508868	507808	508185	378	-0.314994	0.368463	0.99999	PF3D7_1412500:I001_E1I	26	34	11	7	14	7	PF3D7_1412500:I001_IE2	30	43	17	22	37	18	Pf3D7_14_v3.507807.508186	1075	1836	552	598	1392	597	0.0227177	0.0198901
PF3D7_0711700:I001	PF3D7_0711700	Pf3D7_07_v3:511950-519425	513345	514172	828	-0.423406	0.369375	0.99999	PF3D7_0711700:I001_E1I	3	1	3	1	2	1	PF3D7_0711700:I001_IE2	0	4	0	2	2	0	NA	NA	NA	NA	NA	NA	NA	1	1
PF3D7_0311700:I008	PF3D7_0311700	Pf3D7_03_v3:502698-505848	504328	504406	79	-0.412225	0.369407	0.99999	PF3D7_0311700:I008_E1I	11	4	2	5	3	6	PF3D7_0311700:I008_IE2	1	1	1	1	1	0	Pf3D7_03_v3.504327.504407	35	18	10	6	18	4	0.136986	0.222222
PF3D7_1329100:I002	PF3D7_1329100	Pf3D7_13_v3:1227372-1234418	1233873	1234146	274	-0.322429	0.369477	0.99999	PF3D7_1329100:I002_E1I	1	0	1	0	0	1	PF3D7_1329100:I002_IE2	0	0	0	0	0	0	Pf3D7_13_v3.1233872.1234147	218	142	162	57	219	180	0.00191205	0.00109529
PF3D7_1433600:I002	PF3D7_1433600	Pf3D7_14_v3:1341689-1342289	1342044	1342199	156	0.239181	0.371273	0.99999	PF3D7_1433600:I002_E1I	59	56	46	69	61	55	PF3D7_1433600:I002_IE2	44	56	36	57	34	65	Pf3D7_14_v3.1342043.1342200	1906	1785	2095	941	2613	1919	0.0250232	0.0302117
PF3D7_1135500:I002	PF3D7_1135500	Pf3D7_11_v3:1387091-1388909	1387485	1387577	93	0.259641	0.372268	0.99999	PF3D7_1135500:I002_E1I	10	6	8	6	5	21	PF3D7_1135500:I002_IE2	10	10	9	8	13	22	Pf3D7_11_v3.1387484.1387578	692	801	722	393	1145	656	0.0118224	0.0168048
PF3D7_1015700:I001	PF3D7_1015700	Pf3D7_10_v3:629909-632061	630065	630200	136	0.316681	0.372623	0.99999	PF3D7_1015700:I001_E1I	2	1	2	4	1	4	PF3D7_1015700:I001_IE2	4	3	1	0	1	1	Pf3D7_10_v3.630064.630201	91	153	92	88	241	159	0.0189781	0.0111449
PF3D7_1455100:I002	PF3D7_1455100	Pf3D7_14_v3:2251188-2251934	2251523	2251668	146	-0.339023	0.372847	0.99999	PF3D7_1455100:I002_E1I	4	1	1	0	2	1	PF3D7_1455100:I002_IE2	10	12	1	4	9	3	Pf3D7_14_v3.2251522.2251669	201	352	381	140	800	215	0.0152873	0.00815801
PF3D7_0934600:I002	PF3D7_0934600	Pf3D7_09_v3:1354581-1355495	1355057	1355221	165	0.281617	0.372865	0.99999	PF3D7_0934600:I002_E1I	3	5	1	2	3	8	PF3D7_0934600:I002_IE2	29	25	16	23	34	22	NA	NA	NA	NA	NA	NA	NA	1	1
PF3D7_1229900:I019	PF3D7_1229900	Pf3D7_12_v3:1228063-1233005	1231751	1231852	102	-0.397454	0.372945	0.99999	PF3D7_1229900:I019_E1I	0	0	0	0	0	0	PF3D7_1229900:I019_IE2	0	0	0	0	0	0	Pf3D7_12_v3.1231750.1231853	233	359	197	98	475	201	0	0
PF3D7_1434000:I001	PF3D7_1434000	Pf3D7_14_v3:1364749-1366113	1364775	1364899	125	0.240675	0.373652	0.99999	PF3D7_1434000:I001_E1I	36	26	24	39	23	49	PF3D7_1434000:I001_IE2	52	41	31	35	37	45	Pf3D7_14_v3.1364774.1364900	632	1743	619	387	2086	529	0.0338819	0.0365854
PF3D7_1208100:I002	PF3D7_1208100	Pf3D7_12_v3:361900-375874	375147	375378	232	-0.607505	0.373693	0.99999	PF3D7_1208100:I002_E1I	0	0	1	1	0	0	PF3D7_1208100:I002_IE2	25	15	5	8	0	6	Pf3D7_12_v3.375146.375379	80	111	59	87	146	45	0.0842491	0.0262697
PF3D7_1428800:I001	PF3D7_1428800	Pf3D7_14_v3:1133067-1134400	1133892	1134013	122	0.260023	0.373776	0.99999	PF3D7_1428800:I001_E1I	26	32	26	30	24	42	PF3D7_1428800:I001_IE2	16	28	24	26	20	25	Pf3D7_14_v3.1133891.1134014	572	693	642	245	930	622	0.0383258	0.0444031
PF3D7_1338400:I001	PF3D7_1338400	Pf3D7_13_v3:1550949-1553103	1551191	1551328	138	0.343988	0.373863	0.99999	PF3D7_1338400:I001_E1I	4	4	0	4	0	4	PF3D7_1338400:I001_IE2	5	0	1	3	4	2	Pf3D7_13_v3.1551190.1551329	205	276	154	95	351	156	0.0109034	0.013923
PF3D7_0528900:I003	PF3D7_0528900	Pf3D7_05_v3:1183916-1185639	1184382	1184616	235	0.509797	0.374401	0.99999	PF3D7_0528900:I003_E1I	0	0	1	3	0	1	PF3D7_0528900:I003_IE2	0	5	0	7	5	1	NA	NA	NA	NA	NA	NA	NA	1	1
PF3D7_1455900:I001	PF3D7_1455900	Pf3D7_14_v3:2290887-2292691	2290921	2291015	95	0.32222	0.374902	0.99999	PF3D7_1455900:I001_E1I	10	12	9	14	7	16	PF3D7_1455900:I001_IE2	3	1	2	4	6	4	Pf3D7_14_v3.2290920.2291016	92	80	142	74	147	171	0.0556391	0.0610778
PF3D7_1026100:I004	PF3D7_1026100	Pf3D7_10_v3:1101818-1103158	1102917	1103012	96	0.362118	0.374952	0.99999	PF3D7_1026100:I004_E1I	15	9	3	5	10	2	PF3D7_1026100:I004_IE2	5	9	2	3	11	5	Pf3D7_10_v3.1102916.1103013	26	17	13	8	46	2	0.277419	0.243243
PF3D7_1212600:I004	PF3D7_1212600	Pf3D7_12_v3:555820-556762	556461	556678	218	-0.224675	0.374984	0.99999	PF3D7_1212600:I004_E1I	24	10	6	5	4	10	PF3D7_1212600:I004_IE2	28	18	10	10	12	9	Pf3D7_12_v3.556460.556679	553	326	442	290	368	424	0.0350621	0.0225836
PF3D7_1321100:I002	PF3D7_1321100	Pf3D7_13_v3:861442-872332	862147	862257	111	0.541114	0.375616	0.99999	PF3D7_1321100:I002_E1I	1	0	1	3	0	0	PF3D7_1321100:I002_IE2	1	0	0	2	0	2	Pf3D7_13_v3.862146.862258	62	10	34	77	35	58	0.0139535	0.0201729
PF3D7_1138700:I001	PF3D7_1138700	Pf3D7_11_v3:1525654-1531744	1531066	1531247	182	-0.300735	0.375762	0.99999	PF3D7_1138700:I001_E1I	2	4	5	0	2	2	PF3D7_1138700:I001_IE2	2	2	2	0	1	1	Pf3D7_11_v3.1531065.1531248	357	307	171	134	244	149	0.0100771	0.00566038
PF3D7_1345100:I001	PF3D7_1345100	Pf3D7_13_v3:1809736-1810521	1809934	1810037	104	-0.288563	0.37627	0.99999	PF3D7_1345100:I001_E1I	30	27	3	14	11	4	PF3D7_1345100:I001_IE2	30	37	9	9	7	7	Pf3D7_13_v3.1809933.1810038	1075	1690	773	356	1697	592	0.0188575	0.00973418
PF3D7_1368300:I004	PF3D7_1368300	Pf3D7_13_v3:2717853-2719377	2718814	2718932	119	0.287596	0.377112	0.99999	PF3D7_1368300:I004_E1I	7	5	6	6	7	16	PF3D7_1368300:I004_IE2	1	2	2	1	4	5	Pf3D7_13_v3.2718813.2718933	355	357	232	244	353	224	0.0120356	0.0232005
PF3D7_0211400:I007	PF3D7_0211400	Pf3D7_02_v3:459072-461518	461141	461373	233	-0.431635	0.377468	0.99999	PF3D7_0211400:I007_E1I	2	0	0	0	2	0	PF3D7_0211400:I007_IE2	0	1	0	0	0	0	Pf3D7_02_v3.461140.461374	14	13	12	7	41	17	0.037037	0.0151515
PF3D7_1458300:I002	PF3D7_1458300	Pf3D7_14_v3:2391783-2396831	2396398	2396576	179	-0.411513	0.377676	0.99999	PF3D7_1458300:I002_E1I	6	0	6	3	0	8	PF3D7_1458300:I002_IE2	0	2	2	1	0	1	Pf3D7_14_v3.2396397.2396577	214	114	282	64	266	302	0.012945	0.0101801
PF3D7_0605600:I001	PF3D7_0605600	Pf3D7_06_v3:228132-234835	232824	233062	239	-0.483715	0.37777	0.99999	PF3D7_0605600:I001_E1I	14	16	2	2	8	9	PF3D7_0605600:I001_IE2	0	3	0	2	1	1	NA	NA	NA	NA	NA	NA	NA	1	1
PF3D7_1432400:I004	PF3D7_1432400	Pf3D7_14_v3:1275899-1282645	1277180	1277279	100	-0.345573	0.377888	0.99999	PF3D7_1432400:I004_E1I	3	3	0	1	2	5	PF3D7_1432400:I004_IE2	0	1	1	0	0	0	Pf3D7_14_v3.1277179.1277280	15	31	28	25	49	37	0.0512821	0.0347826
PF3D7_0807000:I003	PF3D7_0807000	Pf3D7_08_v3:370784-372623	371283	371492	210	-0.231614	0.378061	0.99999	PF3D7_0807000:I003_E1I	12	14	9	9	26	12	PF3D7_0807000:I003_IE2	11	1	5	4	1	2	Pf3D7_08_v3.371282.371493	1882	3368	2172	969	3840	1833	0.00349087	0.00404858
PF3D7_1440300:I005	PF3D7_1440300	Pf3D7_14_v3:1639477-1641760	1641273	1641407	135	-0.286083	0.378244	0.99999	PF3D7_1440300:I005_E1I	5	2	8	8	10	4	PF3D7_1440300:I005_IE2	21	21	6	9	7	5	NA	NA	NA	NA	NA	NA	NA	1	1
PF3D7_0932500:I004	PF3D7_0932500	Pf3D7_09_v3:1293832-1296644	1294777	1294989	213	-0.238539	0.378369	0.99999	PF3D7_0932500:I004_E1I	67	93	43	21	87	58	PF3D7_0932500:I004_IE2	15	17	19	9	24	19	Pf3D7_09_v3.1294776.1294990	505	240	414	352	485	849	0.0987558	0.0607242
PF3D7_1247800:I004	PF3D7_1247800	Pf3D7_12_v3:1968163-1971074	1969130	1969243	114	0.667166	0.378969	0.99999	PF3D7_1247800:I004_E1I	1	0	3	1	0	0	PF3D7_1247800:I004_IE2	1	0	0	0	0	0	Pf3D7_12_v3.1969129.1969244	124	22	13	59	17	24	0.0154799	0.00497512
PF3D7_1108100:I001	PF3D7_1108100	Pf3D7_11_v3:356083-360434	360060	360182	123	-0.543088	0.379247	0.99999	PF3D7_1108100:I001_E1I	4	1	0	0	0	0	PF3D7_1108100:I001_IE2	2	0	1	1	0	1	Pf3D7_11_v3.360059.360183	66	49	13	40	38	23	0.030303	0.00980392
PF3D7_0624800:I007	PF3D7_0624800	Pf3D7_06_v3:1011429-1014569	1014138	1014234	97	0.43569	0.379293	0.99999	PF3D7_0624800:I007_E1I	1	0	0	0	0	0	PF3D7_0624800:I007_IE2	0	0	0	0	0	0	Pf3D7_06_v3.1014137.1014235	51	24	6	8	24	27	0.00613497	0
PF3D7_0729000:I002	PF3D7_0729000	Pf3D7_07_v3:1235699-1236707	1236135	1236257	123	-0.344533	0.379665	0.99999	PF3D7_0729000:I002_E1I	2	4	2	2	1	2	PF3D7_0729000:I002_IE2	8	5	5	1	6	4	Pf3D7_07_v3.1236134.1236258	274	293	240	138	306	229	0.0158537	0.0117474
PF3D7_0705800:I001	PF3D7_0705800	Pf3D7_07_v3:287597-289088	287678	287771	94	0.389136	0.379809	0.99999	PF3D7_0705800:I001_E1I	1	2	1	1	2	3	PF3D7_0705800:I001_IE2	1	0	0	0	1	0	Pf3D7_07_v3.287677.287772	87	194	118	49	316	96	0.00622665	0.00753498
PF3D7_1220200:I003	PF3D7_1220200	Pf3D7_12_v3:804963-806698	805490	805491	2	0.437382	0.380065	0.99999	PF3D7_1220200:I003_E1I	26	6	30	36	23	70	PF3D7_1220200:I003_IE2	25	6	30	36	23	70	NA	NA	NA	NA	NA	NA	NA	1	1
PF3D7_1119500:I001	PF3D7_1119500	Pf3D7_11_v3:736069-737735	736963	737112	150	0.334776	0.380627	0.99999	PF3D7_1119500:I001_E1I	0	0	8	4	3	7	PF3D7_1119500:I001_IE2	4	3	12	5	9	6	Pf3D7_11_v3.736962.737113	91	119	173	67	226	152	0.0340479	0.0367965
PF3D7_1136800:I004	PF3D7_1136800	Pf3D7_11_v3:1449690-1451450	1450366	1450667	302	-0.291614	0.3808	0.99999	PF3D7_1136800:I004_E1I	4	0	0	0	0	0	PF3D7_1136800:I004_IE2	3	2	2	2	2	2	Pf3D7_11_v3.1450365.1450668	90	118	129	109	139	158	0.0160584	0.00733496
PF3D7_1368400:I004	PF3D7_1368400	Pf3D7_13_v3:2719490-2721420	2720334	2720744	411	0.246079	0.380909	0.99999	PF3D7_1368400:I004_E1I	1	10	12	7	8	8	PF3D7_1368400:I004_IE2	9	16	5	12	13	6	Pf3D7_13_v3.2720333.2720745	603	476	921	413	1196	808	0.0130767	0.0110475
PF3D7_1321400:I006	PF3D7_1321400	Pf3D7_13_v3:887271-889699	888436	888530	95	-0.360609	0.38172	0.99999	PF3D7_1321400:I006_E1I	3	2	1	0	1	3	PF3D7_1321400:I006_IE2	4	4	1	0	1	6	Pf3D7_13_v3.888435.888531	98	176	152	61	243	101	0.017301	0.0133983
PF3D7_1007000:I007	PF3D7_1007000	Pf3D7_10_v3:284577-286302	285941	286082	142	0.265445	0.381918	0.99999	PF3D7_1007000:I007_E1I	2	0	0	1	3	1	PF3D7_1007000:I007_IE2	0	0	3	2	0	4	Pf3D7_10_v3.285940.286083	171	297	420	148	706	388	0.00280741	0.00440882
PF3D7_0624900:I004	PF3D7_0624900	Pf3D7_06_v3:1015868-1018444	1016834	1016952	119	-0.396867	0.382263	0.99999	PF3D7_0624900:I004_E1I	1	3	0	1	1	0	PF3D7_0624900:I004_IE2	3	4	3	1	3	2	NA	NA	NA	NA	NA	NA	NA	1	1
PF3D7_0717000:I010	PF3D7_0717000	Pf3D7_07_v3:738578-741209	740476	740605	130	0.311897	0.382613	0.99999	PF3D7_0717000:I010_E1I	1	3	3	6	2	4	PF3D7_0717000:I010_IE2	6	3	5	5	8	12	Pf3D7_07_v3.740475.740606	206	82	226	164	159	277	0.0200191	0.0299111
PF3D7_1013000:I002	PF3D7_1013000	Pf3D7_10_v3:500210-502221	500522	500652	131	0.406519	0.382697	0.99999	PF3D7_1013000:I002_E1I	2	0	1	3	4	1	PF3D7_1013000:I002_IE2	0	0	2	0	3	1	Pf3D7_10_v3.500521.500653	33	37	32	25	42	33	0.0239234	0.0566038
PF3D7_0826400:I004	PF3D7_0826400	Pf3D7_08_v3:1148010-1149830	1149052	1149152	101	0.384387	0.382707	0.99999	PF3D7_0826400:I004_E1I	12	4	3	11	2	9	PF3D7_0826400:I004_IE2	4	0	1	5	0	4	Pf3D7_08_v3.1149051.1149153	217	133	297	203	214	460	0.0182094	0.0173669
PF3D7_0514500:I003	PF3D7_0514500	Pf3D7_05_v3:605027-606330	605553	605680	128	-0.469655	0.382921	0.99999	PF3D7_0514500:I003_E1I	0	0	0	0	0	0	PF3D7_0514500:I003_IE2	7	9	2	2	7	1	NA	NA	NA	NA	NA	NA	NA	1	1
PF3D7_1249600:I002	PF3D7_1249600	Pf3D7_12_v3:2018995-2022007	2021558	2021719	162	-0.478312	0.383047	0.99999	PF3D7_1249600:I002_E1I	5	1	0	0	0	0	PF3D7_1249600:I002_IE2	1	1	0	0	1	0	Pf3D7_12_v3.2021557.2021720	92	66	69	26	122	69	0.017316	0.00229885
PF3D7_0721000:I001	PF3D7_0721000	Pf3D7_07_v3:904143-914671	907395	907543	149	-0.300942	0.383056	0.99999	PF3D7_0721000:I001_E1I	0	1	0	2	1	7	PF3D7_0721000:I001_IE2	17	15	5	3	5	4	Pf3D7_07_v3.907394.907544	197	201	234	75	359	238	0.0291859	0.0161054
PF3D7_0710000:I004	PF3D7_0710000	Pf3D7_07_v3:447515-458496	454579	454755	177	0.471462	0.383612	0.99999	PF3D7_0710000:I004_E1I	2	0	0	0	0	1	PF3D7_0710000:I004_IE2	1	0	0	0	0	1	Pf3D7_07_v3.454578.454756	23	12	13	11	5	27	0.030303	0.0227273
PF3D7_0719200:I005	PF3D7_0719200	Pf3D7_07_v3:841108-842830	842286	842395	110	-0.480816	0.383794	0.99999	PF3D7_0719200:I005_E1I	9	21	4	9	27	2	PF3D7_0719200:I005_IE2	1	5	0	2	3	0	Pf3D7_07_v3.842285.842396	46	38	28	20	48	30	0.151515	0.179916
PF3D7_1226800:I004	PF3D7_1226800	Pf3D7_12_v3:1085387-1087264	1087065	1087192	128	0.285317	0.383913	0.99999	PF3D7_1226800:I004_E1I	7	3	3	12	8	9	PF3D7_1226800:I004_IE2	3	3	2	13	3	5	Pf3D7_12_v3.1087064.1087193	1597	1284	1760	1049	1695	1692	0.00225734	0.00560412
PF3D7_0716500:I001	PF3D7_0716500	Pf3D7_07_v3:721717-724715	721743	721974	232	0.307267	0.383963	0.99999	PF3D7_0716500:I001_E1I	3	1	3	8	1	7	PF3D7_0716500:I001_IE2	4	8	5	15	8	7	Pf3D7_07_v3.721742.721975	241	327	121	112	203	140	0.0171184	0.0481172
PF3D7_1143700:I002	PF3D7_1143700	Pf3D7_11_v3:1742589-1746306	1744233	1744394	162	0.415963	0.384205	0.99999	PF3D7_1143700:I002_E1I	0	0	0	0	0	0	PF3D7_1143700:I002_IE2	0	0	0	0	0	0	Pf3D7_11_v3.1744232.1744395	99	137	88	61	189	104	0	0
PF3D7_0914300:I001	PF3D7_0914300	Pf3D7_09_v3:612976-615492	613042	613212	171	0.365743	0.384497	0.99999	PF3D7_0914300:I001_E1I	3	2	2	5	6	5	PF3D7_0914300:I001_IE2	3	2	6	4	1	3	Pf3D7_09_v3.613041.613213	54	126	46	58	148	67	0.0382979	0.0421053
PF3D7_0902300:I002	PF3D7_0902300	Pf3D7_09_v3:102492-104593	104347	104467	121	-0.532169	0.38458	0.99999	PF3D7_0902300:I002_E1I	6	8	1	1	14	1	PF3D7_0902300:I002_IE2	1	3	1	0	2	1	NA	NA	NA	NA	NA	NA	NA	1	1
PF3D7_0414000:I005	PF3D7_0414000	Pf3D7_04_v3:626891-633126	627920	628028	109	0.291047	0.385229	0.99999	PF3D7_0414000:I005_E1I	2	3	0	2	0	0	PF3D7_0414000:I005_IE2	1	1	1	1	1	2	Pf3D7_04_v3.627919.628029	486	441	406	347	926	374	0.00299177	0.00181818
PF3D7_0521800:I004	PF3D7_0521800	Pf3D7_05_v3:885714-888232	887800	887919	120	-0.35903	0.385349	0.99999	PF3D7_0521800:I004_E1I	0	0	0	1	0	0	PF3D7_0521800:I004_IE2	0	1	0	1	0	1	Pf3D7_05_v3.887799.887920	293	267	369	162	433	437	0.000537924	0.00145138
PF3D7_0502600:I007	PF3D7_0502600	Pf3D7_05_v3:116451-119969	119430	119521	92	-0.341726	0.385519	0.99999	PF3D7_0502600:I007_E1I	4	7	5	1	5	6	PF3D7_0502600:I007_IE2	1	3	3	2	0	1	Pf3D7_05_v3.119429.119522	25	25	11	6	31	13	0.158621	0.130435
PF3D7_0215700:I001	PF3D7_0215700	Pf3D7_02_v3:645929-650085	645981	646114	134	-0.251026	0.385972	0.99999	PF3D7_0215700:I001_E1I	11	7	7	1	11	10	PF3D7_0215700:I001_IE2	13	29	12	5	24	34	Pf3D7_02_v3.645980.646115	2026	2143	1164	624	1413	1218	0.00735226	0.0128886
PF3D7_1329000:I001	PF3D7_1329000	Pf3D7_13_v3:1217917-1225535	1217984	1218103	120	-0.353191	0.386186	0.99999	PF3D7_1329000:I001_E1I	1	2	3	3	1	1	PF3D7_1329000:I001_IE2	6	11	2	3	9	5	Pf3D7_13_v3.1217983.1218104	552	802	355	269	871	309	0.00726111	0.00753425
PF3D7_0824700:I008	PF3D7_0824700	Pf3D7_08_v3:1070988-1074417	1072945	1073038	94	-0.361639	0.386457	0.99999	PF3D7_0824700:I008_E1I	0	0	2	0	1	0	PF3D7_0824700:I008_IE2	0	1	1	1	0	0	Pf3D7_08_v3.1072944.1073039	399	237	580	225	323	464	0.00164204	0.000987167
PF3D7_0111800:I006	PF3D7_0111800	Pf3D7_01_v3:446026-448849	447905	448027	123	0.318506	0.386806	0.99999	PF3D7_0111800:I006_E1I	6	3	3	2	4	7	PF3D7_0111800:I006_IE2	12	3	5	6	11	8	Pf3D7_01_v3.447904.448028	1950	2218	1618	965	2804	1573	0.00275767	0.00354411
PF3D7_1142400:I001	PF3D7_1142400	Pf3D7_11_v3:1702089-1703642	1703490	1703630	141	0.221753	0.387712	0.99999	PF3D7_1142400:I001_E1I	78	148	107	75	219	133	PF3D7_1142400:I001_IE2	27	43	20	23	18	34	Pf3D7_11_v3.1703489.1703631	434	501	321	204	494	336	0.144123	0.195331
PF3D7_1010500:I007	PF3D7_1010500	Pf3D7_10_v3:417705-419318	419133	419292	160	0.417278	0.387746	0.99999	PF3D7_1010500:I007_E1I	7	10	1	1	1	0	PF3D7_1010500:I007_IE2	4	15	4	5	6	4	Pf3D7_10_v3.419132.419293	80	30	18	11	9	14	0.138047	0.2
PF3D7_1108300:I001	PF3D7_1108300	Pf3D7_11_v3:362421-362887	362538	362680	143	0.230687	0.388064	0.99999	PF3D7_1108300:I001_E1I	2	2	1	2	2	1	PF3D7_1108300:I001_IE2	12	12	8	18	2	9	Pf3D7_11_v3.362537.362681	95	137	82	81	143	102	0.0556391	0.0495627
PF3D7_1109400:I004	PF3D7_1109400	Pf3D7_11_v3:390644-393331	391672	391964	293	0.285819	0.388256	0.99999	PF3D7_1109400:I004_E1I	2	2	0	2	3	0	PF3D7_1109400:I004_IE2	0	7	1	2	3	4	Pf3D7_11_v3.391671.391965	810	1627	1188	450	3230	1040	0.00165244	0.00148085
PF3D7_1357700:I002	PF3D7_1357700	Pf3D7_13_v3:2286220-2290210	2286593	2286707	115	0.363929	0.38852	0.99999	PF3D7_1357700:I002_E1I	0	0	0	1	0	0	PF3D7_1357700:I002_IE2	2	2	1	0	0	0	Pf3D7_13_v3.2286592.2286708	245	512	196	209	735	134	0.00261643	0.000463607
PF3D7_1357700:I003	PF3D7_1357700	Pf3D7_13_v3:2286220-2290210	2286785	2286879	95	0.346367	0.388557	0.99999	PF3D7_1357700:I003_E1I	12	8	7	7	10	2	PF3D7_1357700:I003_IE2	13	11	8	7	7	3	Pf3D7_13_v3.2286784.2286880	391	797	321	192	1079	211	0.0191745	0.012
PF3D7_1224200:I003	PF3D7_1224200	Pf3D7_12_v3:981301-984475	984119	984258	140	-0.307483	0.388589	0.99999	PF3D7_1224200:I003_E1I	5	5	5	4	2	7	PF3D7_1224200:I003_IE2	5	1	0	0	1	4	Pf3D7_12_v3.984118.984259	122	230	140	96	400	118	0.0208955	0.0144462
PF3D7_1467900:I001	PF3D7_1467900	Pf3D7_14_v3:2771101-2776308	2771251	2771343	93	-0.455608	0.389004	0.99999	PF3D7_1467900:I001_E1I	0	2	0	0	1	1	PF3D7_1467900:I001_IE2	1	0	2	0	2	0	Pf3D7_14_v3.2771250.2771344	454	308	305	146	401	316	0.00233754	0.00231214
PF3D7_1432200:I001	PF3D7_1432200	Pf3D7_14_v3:1263826-1269011	1266679	1266851	173	-0.309454	0.3892	0.99999	PF3D7_1432200:I001_E1I	0	0	0	0	0	0	PF3D7_1432200:I001_IE2	8	12	2	6	14	10	Pf3D7_14_v3.1266678.1266852	122	8	78	51	19	87	0.0502283	0.0872093
PF3D7_0513200:I002	PF3D7_0513200	Pf3D7_05_v3:559513-568384	567972	568174	203	-0.283523	0.389504	0.99999	PF3D7_0513200:I002_E1I	1	4	0	0	1	3	PF3D7_0513200:I002_IE2	0	3	3	2	4	1	Pf3D7_05_v3.567971.568175	303	550	433	213	1348	384	0.00425861	0.00281979
PF3D7_1140500:I001	PF3D7_1140500	Pf3D7_11_v3:1610100-1615809	1614441	1614532	92	0.332758	0.389578	0.99999	PF3D7_1140500:I001_E1I	3	3	0	4	4	5	PF3D7_1140500:I001_IE2	2	1	4	2	8	5	Pf3D7_11_v3.1614440.1614533	92	131	35	39	166	51	0.0245747	0.0518519
PF3D7_1007100:I003	PF3D7_1007100	Pf3D7_10_v3:286522-287473	287033	287379	347	-0.29632	0.389876	0.99999	PF3D7_1007100:I003_E1I	17	17	6	18	5	16	PF3D7_1007100:I003_IE2	12	17	4	11	10	5	Pf3D7_10_v3.287032.287380	20	12	8	2	17	15	0.477124	0.488722
PF3D7_1339500:I001	PF3D7_1339500	Pf3D7_13_v3:1587028-1587874	1587052	1587206	155	-0.299951	0.389947	0.99999	PF3D7_1339500:I001_E1I	0	3	1	1	1	0	PF3D7_1339500:I001_IE2	1	2	1	0	1	0	Pf3D7_13_v3.1587051.1587207	175	285	181	104	463	158	0.00620155	0.00206469
PF3D7_0522300:I008	PF3D7_0522300	Pf3D7_05_v3:902613-904844	904429	904542	114	-0.278796	0.390007	0.99999	PF3D7_0522300:I008_E1I	7	15	10	9	11	7	PF3D7_0522300:I008_IE2	11	14	11	6	12	10	Pf3D7_05_v3.904428.904543	1017	2245	955	735	2221	795	0.00799812	0.00727802
PF3D7_0812220:I003	PF3D7_0812220	Pf3D7_08_v3:613325-614862	614219	614379	161	0.290811	0.390434	0.99999	PF3D7_0812220:I003_E1I	2	1	2	3	4	4	PF3D7_0812220:I003_IE2	2	6	0	5	6	2	Pf3D7_08_v3.614218.614380	67	90	92	66	146	112	0.0254403	0.0357143
PF3D7_0610600:I002	PF3D7_0610600	Pf3D7_06_v3:449291-451461	451166	451416	251	0.221575	0.390908	0.99999	PF3D7_0610600:I002_E1I	306	187	228	144	211	196	PF3D7_0610600:I002_IE2	5	11	12	17	9	13	Pf3D7_06_v3.451165.451417	779	1335	752	525	1473	761	0.115569	0.0965946
PF3D7_0831750:I004	PF3D7_0831750	Pf3D7_08_v3:1371847-1372720	1372578	1372578	1	0.513221	0.390944	0.99999	PF3D7_0831750:I004_E1I	0	13	3	4	35	5	PF3D7_0831750:I004_IE2	0	13	3	4	35	5	NA	NA	NA	NA	NA	NA	NA	1	1
PF3D7_0220800:I002	PF3D7_0220800	Pf3D7_02_v3:838843-844116	840494	840605	112	0.410343	0.391256	0.99999	PF3D7_0220800:I002_E1I	5	0	3	1	0	3	PF3D7_0220800:I002_IE2	0	0	1	2	0	4	Pf3D7_02_v3.840493.840606	522	64	213	187	81	388	0.0056005	0.0075643
PF3D7_0414200:I005	PF3D7_0414200	Pf3D7_04_v3:647389-648388	647907	648090	184	0.328029	0.391639	0.99999	PF3D7_0414200:I005_E1I	9	3	20	9	13	26	PF3D7_0414200:I005_IE2	3	1	1	4	0	14	Pf3D7_04_v3.647906.648091	159	43	227	141	149	218	0.0413408	0.0609982
PF3D7_1244000:I001	PF3D7_1244000	Pf3D7_12_v3:1842399-1845651	1842562	1842696	135	-0.203377	0.391885	0.99999	PF3D7_1244000:I001_E1I	27	23	16	19	3	17	PF3D7_1244000:I001_IE2	1	0	1	1	2	0	Pf3D7_12_v3.1842561.1842697	530	565	738	331	1016	591	0.018211	0.0107198
PF3D7_1421600:I003	PF3D7_1421600	Pf3D7_14_v3:885211-887870	887657	887836	180	0.284205	0.392105	0.99999	PF3D7_1421600:I003_E1I	3	3	0	2	0	1	PF3D7_1421600:I003_IE2	0	0	0	0	0	1	Pf3D7_14_v3.887656.887837	857	1297	951	352	2027	750	0.000965251	0.000638774
PF3D7_1322200:I006	PF3D7_1322200	Pf3D7_13_v3:931314-943825	937797	938601	805	-0.321812	0.392572	0.99999	PF3D7_1322200:I006_E1I	0	0	0	0	0	0	PF3D7_1322200:I006_IE2	4	6	4	3	4	2	Pf3D7_13_v3.937796.938602	344	208	174	85	249	189	0.0095498	0.00853081
PF3D7_0925000:I008	PF3D7_0925000	Pf3D7_09_v3:1012118-1013863	1013721	1013804	84	0.268497	0.393272	0.99999	PF3D7_0925000:I008_E1I	14	9	11	6	18	12	PF3D7_0925000:I008_IE2	17	9	12	10	9	11	Pf3D7_09_v3.1013720.1013805	175	226	124	85	281	112	0.0641711	0.0645793
PF3D7_1330700:I004	PF3D7_1330700	Pf3D7_13_v3:1290118-1292954	1291921	1292034	114	-0.378691	0.39404	0.99999	PF3D7_1330700:I004_E1I	7	4	0	8	2	5	PF3D7_1330700:I004_IE2	8	3	2	5	1	7	Pf3D7_13_v3.1291920.1292035	306	262	405	155	556	428	0.0121827	0.0121422
PF3D7_1227700:I001	PF3D7_1227700	Pf3D7_12_v3:1128939-1131686	1129713	1129869	157	0.289316	0.394545	0.99999	PF3D7_1227700:I001_E1I	8	11	6	14	9	9	PF3D7_1227700:I001_IE2	11	11	10	14	13	5	Pf3D7_12_v3.1129712.1129870	324	302	218	132	484	218	0.0326648	0.0369515
PF3D7_0303400:I001	PF3D7_0303400	Pf3D7_03_v3:178420-181127	179728	179818	91	-0.270296	0.394772	0.99999	PF3D7_0303400:I001_E1I	16	18	2	6	18	3	PF3D7_0303400:I001_IE2	19	14	5	6	9	7	Pf3D7_03_v3.179727.179819	622	120	642	352	150	719	0.026038	0.0196708
PF3D7_1410900:I001	PF3D7_1410900	Pf3D7_14_v3:437224-439466	437354	437447	94	0.218854	0.394924	0.99999	PF3D7_1410900:I001_E1I	13	13	6	19	8	11	PF3D7_1410900:I001_IE2	19	17	13	9	20	22	Pf3D7_14_v3.437353.437448	643	688	647	379	1251	683	0.0200644	0.0188759
PF3D7_1345100:I003	PF3D7_1345100	Pf3D7_13_v3:1809736-1810521	1810214	1810329	116	0.307245	0.39605	0.99999	PF3D7_1345100:I003_E1I	3	0	2	1	0	0	PF3D7_1345100:I003_IE2	5	13	9	15	34	7	Pf3D7_13_v3.1810213.1810330	504	869	474	220	1024	350	0.0085883	0.0175655
PF3D7_0729000:I003	PF3D7_0729000	Pf3D7_07_v3:1235699-1236707	1236327	1236417	91	-0.291731	0.39628	0.99999	PF3D7_0729000:I003_E1I	17	11	5	5	6	11	PF3D7_0729000:I003_IE2	18	14	10	9	10	20	Pf3D7_07_v3.1236326.1236418	462	479	357	233	475	370	0.0280794	0.0275147
PF3D7_0406700:I007	PF3D7_0406700	Pf3D7_04_v3:347458-351499	349205	349296	92	-0.477406	0.396446	0.99999	PF3D7_0406700:I007_E1I	1	1	0	0	0	0	PF3D7_0406700:I007_IE2	3	0	0	0	0	1	Pf3D7_04_v3.349204.349297	117	57	116	57	138	141	0.00854701	0.00148588
PF3D7_1013400:I010	PF3D7_1013400	Pf3D7_10_v3:518542-522252	521173	521324	152	0.417421	0.396539	0.99999	PF3D7_1013400:I010_E1I	0	0	3	0	0	0	PF3D7_1013400:I010_IE2	0	0	0	0	0	0	Pf3D7_10_v3.521172.521325	54	62	65	10	109	36	0.00821918	0
PF3D7_0407500:I002	PF3D7_0407500	Pf3D7_04_v3:369885-371270	370253	370386	134	0.355687	0.396676	0.99999	PF3D7_0407500:I002_E1I	1	0	0	3	1	0	PF3D7_0407500:I002_IE2	1	0	0	2	1	0	Pf3D7_04_v3.370252.370387	53	112	57	52	106	70	0.0044843	0.0151188
PF3D7_0918400:I004	PF3D7_0918400	Pf3D7_09_v3:754297-760269	759509	759816	308	0.258815	0.39701	0.99999	PF3D7_0918400:I004_E1I	18	12	24	20	23	27	PF3D7_0918400:I004_IE2	61	23	59	38	46	84	Pf3D7_09_v3.759508.759817	47	32	2	12	37	10	0.548747	0.668539
PF3D7_1013700:I002	PF3D7_1013700	Pf3D7_10_v3:540622-541694	541339	541582	244	-0.284675	0.39702	0.99999	PF3D7_1013700:I002_E1I	10	3	5	6	3	7	PF3D7_1013700:I002_IE2	29	4	16	8	9	21	Pf3D7_10_v3.541338.541583	430	469	464	267	666	478	0.0239885	0.0187761
PF3D7_1126700:I003	PF3D7_1126700	Pf3D7_11_v3:1040790-1046087	1042482	1042631	150	-1.08605	0.397202	0.99999	PF3D7_1126700:I003_E1I	1	0	0	0	0	0	PF3D7_1126700:I003_IE2	0	0	0	0	0	0	Pf3D7_11_v3.1042481.1042632	168	62	32	64	91	44	0.00190476	0
PF3D7_1364900:I002	PF3D7_1364900	Pf3D7_13_v3:2606397-2608050	2607380	2607669	290	0.33027	0.397373	0.99999	PF3D7_1364900:I002_E1I	15	33	25	16	80	36	PF3D7_1364900:I002_IE2	6	0	0	2	1	0	Pf3D7_13_v3.2607379.2607670	16	46	28	4	96	24	0.305019	0.35248
PF3D7_1366300:I001	PF3D7_1366300	Pf3D7_13_v3:2638955-2652697	2649366	2649491	126	-0.373956	0.397538	0.99999	PF3D7_1366300:I001_E1I	0	1	0	0	0	1	PF3D7_1366300:I001_IE2	0	0	0	0	0	0	Pf3D7_13_v3.2649365.2649492	337	639	242	55	698	198	0.000410341	0.000525486
PF3D7_0824700:I007	PF3D7_0824700	Pf3D7_08_v3:1070988-1074417	1072715	1072807	93	0.297333	0.398038	0.99999	PF3D7_0824700:I007_E1I	6	6	8	13	12	11	PF3D7_0824700:I007_IE2	30	22	32	21	26	47	Pf3D7_08_v3.1072714.1072808	106	40	114	81	51	96	0.166667	0.221843
PF3D7_1115900:I007	PF3D7_1115900	Pf3D7_11_v3:600176-602215	601678	601777	100	-0.311879	0.399203	0.99999	PF3D7_1115900:I007_E1I	4	1	4	1	3	1	PF3D7_1115900:I007_IE2	5	2	4	2	6	1	Pf3D7_11_v3.601677.601778	158	125	95	69	215	109	0.0257732	0.0175
PF3D7_1362500:I001	PF3D7_1362500	Pf3D7_13_v3:2503185-2505458	2504134	2504265	132	-0.249873	0.399323	0.99999	PF3D7_1362500:I001_E1I	4	0	1	0	0	0	PF3D7_1362500:I001_IE2	2	0	0	0	0	0	Pf3D7_13_v3.2504133.2504266	570	533	522	342	640	597	0.00214922	0
PF3D7_1028500:I002	PF3D7_1028500	Pf3D7_10_v3:1172129-1174997	1174840	1174966	127	-0.331661	0.399328	0.99999	PF3D7_1028500:I002_E1I	1	1	2	1	3	2	PF3D7_1028500:I002_IE2	2	3	6	3	2	1	Pf3D7_10_v3.1174839.1174967	192	222	194	94	288	222	0.0121852	0.00983607
PF3D7_1145000:I004	PF3D7_1145000	Pf3D7_11_v3:1780084-1782398	1781374	1781465	92	0.433008	0.399585	0.99999	PF3D7_1145000:I004_E1I	1	0	0	0	1	0	PF3D7_1145000:I004_IE2	3	6	0	3	5	0	NA	NA	NA	NA	NA	NA	NA	1	1
PF3D7_0213300:I002	PF3D7_0213300	Pf3D7_02_v3:541086-541548	541311	541444	134	-0.222787	0.399585	0.99999	PF3D7_0213300:I002_E1I	19	18	14	17	13	11	PF3D7_0213300:I002_IE2	11	10	3	2	10	7	Pf3D7_02_v3.541310.541445	1317	1593	1277	624	1886	1184	0.00887679	0.00805585
PF3D7_0406800:I001	PF3D7_0406800	Pf3D7_04_v3:351527-352983	351632	351746	115	-0.25136	0.399637	0.99999	PF3D7_0406800:I001_E1I	4	2	3	1	1	2	PF3D7_0406800:I001_IE2	5	0	2	3	1	3	Pf3D7_04_v3.351631.351747	970	1422	1060	525	1514	887	0.00231214	0.00187617
PF3D7_1135000:I005	PF3D7_1135000	Pf3D7_11_v3:1372311-1373859	1373468	1373655	188	0.459315	0.400233	0.99999	PF3D7_1135000:I005_E1I	0	3	2	3	2	2	PF3D7_1135000:I005_IE2	0	0	1	1	0	3	Pf3D7_11_v3.1373467.1373656	59	89	65	56	81	73	0.0138889	0.025522
PF3D7_1348100:I006	PF3D7_1348100	Pf3D7_13_v3:1925049-1926780	1926298	1926428	131	0.383449	0.400371	0.99999	PF3D7_1348100:I006_E1I	3	0	0	2	0	0	PF3D7_1348100:I006_IE2	3	0	0	1	0	0	Pf3D7_13_v3.1926297.1926429	549	199	595	250	436	661	0.00222883	0.00111235
PF3D7_1321100:I003	PF3D7_1321100	Pf3D7_13_v3:861442-872332	870897	871173	277	0.778452	0.401549	0.99999	PF3D7_1321100:I003_E1I	1	0	0	1	0	3	PF3D7_1321100:I003_IE2	0	0	0	0	0	0	Pf3D7_13_v3.870896.871174	158	6	47	46	5	81	0.00236407	0.0149254
PF3D7_1028000:I008	PF3D7_1028000	Pf3D7_10_v3:1160031-1163421	1162334	1162464	131	0.353117	0.401914	0.99999	PF3D7_1028000:I008_E1I	1	3	1	2	5	1	PF3D7_1028000:I008_IE2	2	3	1	3	7	1	Pf3D7_10_v3.1162333.1162465	812	1957	806	652	2317	669	0.0015361	0.00260452
PF3D7_1244100:I004	PF3D7_1244100	Pf3D7_12_v3:1847677-1852156	1851963	1852111	149	-0.295924	0.401924	0.99999	PF3D7_1244100:I004_E1I	5	5	6	5	3	2	PF3D7_1244100:I004_IE2	3	2	1	1	0	0	Pf3D7_12_v3.1851962.1852112	145	327	131	121	397	109	0.0179153	0.00869565
PF3D7_1212300:I004	PF3D7_1212300	Pf3D7_12_v3:543518-548532	544639	544933	295	0.248151	0.401979	0.99999	PF3D7_1212300:I004_E1I	24	41	18	23	79	47	PF3D7_1212300:I004_IE2	22	38	22	14	85	35	Pf3D7_12_v3.544638.544934	9	16	8	11	20	5	0.714286	0.797183
PF3D7_1327000:I002	PF3D7_1327000	Pf3D7_13_v3:1134070-1138040	1134494	1134692	199	-0.381417	0.402007	0.99999	PF3D7_1327000:I002_E1I	0	0	0	0	0	0	PF3D7_1327000:I002_IE2	0	0	0	0	0	2	Pf3D7_13_v3.1134493.1134693	24	28	7	28	21	18	0	0.0147059
PF3D7_0820000:I003	PF3D7_0820000	Pf3D7_08_v3:900742-907714	907264	907420	157	-0.267817	0.402494	0.99999	PF3D7_0820000:I003_E1I	1	0	0	0	0	1	PF3D7_0820000:I003_IE2	1	0	0	0	0	0	Pf3D7_08_v3.907263.907421	764	697	397	176	742	381	0.000537924	0.000384763
PF3D7_0311700:I005	PF3D7_0311700	Pf3D7_03_v3:502698-505848	503750	503922	173	-0.420035	0.402516	0.99999	PF3D7_0311700:I005_E1I	1	0	2	0	1	0	PF3D7_0311700:I005_IE2	2	1	0	5	2	1	Pf3D7_03_v3.503749.503923	29	28	8	20	25	4	0.0441176	0.0841121
PF3D7_1116900:I004	PF3D7_1116900	Pf3D7_11_v3:644100-645537	644887	644965	79	-0.402615	0.402587	0.99999	PF3D7_1116900:I004_E1I	0	1	0	0	0	0	PF3D7_1116900:I004_IE2	0	1	0	0	0	0	Pf3D7_11_v3.644886.644966	149	70	84	85	49	87	0.00328947	0
PF3D7_0414900:I007	PF3D7_0414900	Pf3D7_04_v3:665973-668147	667255	667403	149	-0.48928	0.402798	0.99999	PF3D7_0414900:I007_E1I	3	0	1	1	0	1	PF3D7_0414900:I007_IE2	1	1	0	2	0	1	Pf3D7_04_v3.667254.667404	264	81	42	109	87	54	0.00769231	0.00990099
PF3D7_1453200:I017	PF3D7_1453200	Pf3D7_14_v3:2179519-2186631	2185896	2186102	207	0.416172	0.403606	0.99999	PF3D7_1453200:I017_E1I	0	0	0	0	0	0	PF3D7_1453200:I017_IE2	8	1	1	3	2	5	Pf3D7_14_v3.2185895.2186103	36	12	25	50	16	34	0.0641026	0.047619
PF3D7_1006100:I003	PF3D7_1006100	Pf3D7_10_v3:259060-260304	259780	259872	93	-0.277566	0.40373	0.99999	PF3D7_1006100:I003_E1I	7	4	3	5	3	1	PF3D7_1006100:I003_IE2	11	6	5	4	2	3	Pf3D7_10_v3.259779.259873	552	615	311	272	685	290	0.0120321	0.00716561
PF3D7_0529200:I004	PF3D7_0529200	Pf3D7_05_v3:1192973-1195332	1193982	1194146	165	-0.232007	0.403903	0.99999	PF3D7_0529200:I004_E1I	23	16	11	4	25	13	PF3D7_0529200:I004_IE2	25	52	36	15	43	25	Pf3D7_05_v3.1193981.1194147	125	113	107	92	177	112	0.19109	0.140924
PF3D7_0322200:I005	PF3D7_0322200	Pf3D7_03_v3:933188-937006	933984	934097	114	0.406564	0.404112	0.99999	PF3D7_0322200:I005_E1I	0	2	0	0	0	2	PF3D7_0322200:I005_IE2	0	0	0	0	3	1	Pf3D7_03_v3.933983.934098	63	27	10	12	36	13	0.00990099	0.046875
PF3D7_1363800:I005	PF3D7_1363800	Pf3D7_13_v3:2556025-2559547	2557932	2558043	112	0.425837	0.40424	0.99999	PF3D7_1363800:I005_E1I	0	0	0	1	0	1	PF3D7_1363800:I005_IE2	0	0	0	0	0	0	NA	NA	NA	NA	NA	NA	NA	NA	1
PF3D7_0215100:I006	PF3D7_0215100	Pf3D7_02_v3:622524-624306	624109	624249	141	-0.275944	0.40436	0.99999	PF3D7_0215100:I006_E1I	16	7	6	6	0	3	PF3D7_0215100:I006_IE2	4	9	8	4	7	6	Pf3D7_02_v3.624108.624250	276	220	331	100	275	314	0.0293427	0.0185185
PF3D7_1407300:I004	PF3D7_1407300	Pf3D7_14_v3:264403-267074	265979	266110	132	-0.212473	0.405014	0.99999	PF3D7_1407300:I004_E1I	10	5	5	0	1	2	PF3D7_1407300:I004_IE2	14	16	15	10	16	11	Pf3D7_14_v3.265978.266111	4294	5041	3557	2902	5201	3732	0.0025146	0.00168705
PF3D7_1253200:I001	PF3D7_1253200	Pf3D7_12_v3:2173799-2174322	2174141	2174244	104	-0.50673	0.405442	0.99999	PF3D7_1253200:I001_E1I	2	3	6	1	2	2	PF3D7_1253200:I001_IE2	0	2	0	0	0	0	NA	NA	NA	NA	NA	NA	NA	1	1
PF3D7_0213600:I011	PF3D7_0213600	Pf3D7_02_v3:546482-555294	553686	553896	211	0.400844	0.405853	0.99999	PF3D7_0213600:I011_E1I	2	8	2	3	9	6	PF3D7_0213600:I011_IE2	2	1	0	2	4	0	Pf3D7_02_v3.553685.553897	18	21	10	4	47	8	0.132743	0.169014
PF3D7_0310000:I002	PF3D7_0310000	Pf3D7_03_v3:420697-421515	421246	421356	111	0.388219	0.405885	0.99999	PF3D7_0310000:I002_E1I	7	4	13	11	7	12	PF3D7_0310000:I002_IE2	11	6	15	10	3	17	Pf3D7_03_v3.421245.421357	365	258	436	203	433	457	0.025759	0.0267142
PF3D7_1036700:I004	PF3D7_1036700	Pf3D7_10_v3:1445916-1447495	1446643	1446723	81	0.344552	0.406039	0.99999	PF3D7_1036700:I004_E1I	3	4	9	1	10	4	PF3D7_1036700:I004_IE2	7	6	4	2	7	5	Pf3D7_10_v3.1446642.1446724	313	795	261	204	847	201	0.0119091	0.0114489
PF3D7_0807400:I001	PF3D7_0807400	Pf3D7_08_v3:384298-385797	384517	384953	437	0.248699	0.406049	0.99999	PF3D7_0807400:I001_E1I	5	4	10	10	5	6	PF3D7_0807400:I001_IE2	14	6	8	12	21	19	Pf3D7_08_v3.384516.384954	111	110	124	116	131	171	0.063772	0.080308
PF3D7_1115100:I006	PF3D7_1115100	Pf3D7_11_v3:571007-573306	571856	571948	93	-0.233446	0.406851	0.99999	PF3D7_1115100:I006_E1I	29	30	12	9	27	13	PF3D7_1115100:I006_IE2	46	38	33	18	45	19	Pf3D7_11_v3.571855.571949	370	528	305	162	448	244	0.0724749	0.0712344
PF3D7_0902000:I001	PF3D7_0902000	Pf3D7_09_v3:89361-91295	89439	89575	137	-0.367342	0.40784	0.99999	PF3D7_0902000:I001_E1I	0	5	2	2	0	3	PF3D7_0902000:I001_IE2	1	3	0	1	2	1	Pf3D7_09_v3.89438.89576	113	267	126	63	350	97	0.0107527	0.00874636
PF3D7_0911500:I002	PF3D7_0911500	Pf3D7_09_v3:526940-527978	527205	527327	123	0.232611	0.408427	0.99999	PF3D7_0911500:I002_E1I	27	17	27	18	18	24	PF3D7_0911500:I002_IE2	13	5	8	12	9	8	Pf3D7_09_v3.527204.527328	31	16	14	0	20	1	0.442922	0.679389
PF3D7_1147600:I004	PF3D7_1147600	Pf3D7_11_v3:1893436-1895843	1894164	1894376	213	0.305479	0.408522	0.99999	PF3D7_1147600:I004_E1I	9	4	7	11	13	18	PF3D7_1147600:I004_IE2	3	4	9	9	8	12	Pf3D7_11_v3.1894163.1894377	48	53	42	54	64	58	0.111801	0.167849
PF3D7_1013800:I004	PF3D7_1013800	Pf3D7_10_v3:542359-544779	544473	544776	304	0.346464	0.40861	0.99999	PF3D7_1013800:I004_E1I	21	4	11	19	19	29	PF3D7_1013800:I004_IE2	0	0	0	0	0	0	NA	NA	NA	NA	NA	NA	NA	1	1
PF3D7_1439100:I001	PF3D7_1439100	Pf3D7_14_v3:1580750-1588857	1584936	1585134	199	0.335349	0.409882	0.99999	PF3D7_1439100:I001_E1I	0	4	2	3	3	0	PF3D7_1439100:I001_IE2	0	3	2	8	8	2	Pf3D7_14_v3.1584935.1585135	184	182	119	92	204	116	0.011213	0.0283019
PF3D7_0821700:I001	PF3D7_0821700	Pf3D7_08_v3:973586-974267	973766	973865	100	-0.226592	0.410159	0.99999	PF3D7_0821700:I001_E1I	2	1	1	0	4	1	PF3D7_0821700:I001_IE2	1	1	2	0	2	1	Pf3D7_08_v3.973765.973866	5418	8689	5841	2424	10073	5169	0.000200481	0.000226372
PF3D7_0930200:I004	PF3D7_0930200	Pf3D7_09_v3:1195693-1198462	1198027	1198173	147	0.51531	0.410503	0.99999	PF3D7_0930200:I004_E1I	5	1	3	7	1	2	PF3D7_0930200:I004_IE2	7	2	1	4	1	5	NA	NA	NA	NA	NA	NA	NA	1	1
PF3D7_0112000:I004	PF3D7_0112000	Pf3D7_01_v3:450831-453118	452691	452831	141	0.408616	0.410803	0.99999	PF3D7_0112000:I004_E1I	3	7	5	9	1	6	PF3D7_0112000:I004_IE2	0	1	2	3	1	2	Pf3D7_01_v3.452690.452832	64	88	58	32	117	98	0.0410959	0.0426357
PF3D7_0915700:I001	PF3D7_0915700	Pf3D7_09_v3:661481-662326	661951	662226	276	-0.246116	0.410911	0.99999	PF3D7_0915700:I001_E1I	42	29	24	13	26	21	PF3D7_0915700:I001_IE2	3	0	3	2	1	4	Pf3D7_09_v3.661950.662227	505	304	642	257	398	631	0.033633	0.0253884
PF3D7_0926000:I002	PF3D7_0926000	Pf3D7_09_v3:1043542-1047794	1043899	1044004	106	-0.273469	0.410947	0.99999	PF3D7_0926000:I002_E1I	1	8	2	1	14	4	PF3D7_0926000:I002_IE2	2	2	4	5	1	1	Pf3D7_09_v3.1043898.1044005	552	1003	587	176	1289	593	0.00441552	0.00627716
PF3D7_0606400:I003	PF3D7_0606400	Pf3D7_06_v3:263936-264830	264443	264583	141	-0.318736	0.411106	0.99999	PF3D7_0606400:I003_E1I	29	38	18	11	26	9	PF3D7_0606400:I003_IE2	1	1	0	3	0	1	NA	NA	NA	NA	NA	NA	NA	1	1
PF3D7_1403000:I006	PF3D7_1403000	Pf3D7_14_v3:110114-112645	111830	111981	152	0.391702	0.411149	0.99999	PF3D7_1403000:I006_E1I	0	2	0	5	0	0	PF3D7_1403000:I006_IE2	1	1	0	0	1	1	Pf3D7_14_v3.111829.111982	90	137	19	27	146	24	0.00806452	0.0174564
PF3D7_0709000:I007	PF3D7_0709000	Pf3D7_07_v3:403222-406317	405019	405145	127	-0.265434	0.411178	0.99999	PF3D7_0709000:I007_E1I	4	6	3	2	5	5	PF3D7_0709000:I007_IE2	5	19	8	5	14	3	Pf3D7_07_v3.405018.405146	949	1943	1033	1145	2542	903	0.00569981	0.00369004
PF3D7_0203800:I001	PF3D7_0203800	Pf3D7_02_v3:171563-174912	171722	171881	160	0.258512	0.411605	0.99999	PF3D7_0203800:I001_E1I	3	8	3	3	12	5	PF3D7_0203800:I001_IE2	2	2	4	0	2	3	Pf3D7_02_v3.171721.171882	606	744	638	431	1072	698	0.00550275	0.00564717
PF3D7_1209500:I003	PF3D7_1209500	Pf3D7_12_v3:439711-442858	441885	442054	170	-0.258293	0.411657	0.99999	PF3D7_1209500:I003_E1I	4	24	10	6	18	16	PF3D7_1209500:I003_IE2	75	200	91	61	159	66	Pf3D7_12_v3.441884.442055	297	99	163	154	102	210	0.26544	0.259141
PF3D7_0103600:I001	PF3D7_0103600	Pf3D7_01_v3:161131-166229	165283	165552	270	-0.265912	0.411982	0.99999	PF3D7_0103600:I001_E1I	3	2	2	1	1	0	PF3D7_0103600:I001_IE2	12	15	6	5	10	6	Pf3D7_01_v3.165282.165553	530	722	400	278	979	333	0.0119617	0.00718077
PF3D7_1325200:I001	PF3D7_1325200	Pf3D7_13_v3:1047848-1049359	1048340	1048635	296	-0.366308	0.412283	0.99999	PF3D7_1325200:I001_E1I	6	5	3	6	2	1	PF3D7_1325200:I001_IE2	8	19	9	21	9	4	Pf3D7_13_v3.1048339.1048636	989	209	34	128	123	15	0.0198886	0.0747826
PF3D7_0318400:I004	PF3D7_0318400	Pf3D7_03_v3:761693-765439	762345	762552	208	0.397355	0.413239	0.99999	PF3D7_0318400:I004_E1I	5	2	0	0	0	1	PF3D7_0318400:I004_IE2	1	0	0	1	2	0	Pf3D7_03_v3.762344.762553	40	23	13	2	25	7	0.05	0.0555556
PF3D7_1037000:I002	PF3D7_1037000	Pf3D7_10_v3:1462351-1469555	1462732	1462863	132	0.273035	0.413813	0.99999	PF3D7_1037000:I002_E1I	6	6	5	3	8	3	PF3D7_1037000:I002_IE2	3	4	3	5	5	2	Pf3D7_10_v3.1462731.1462864	222	107	147	56	166	122	0.0275792	0.0364146
PF3D7_1141800:I001	PF3D7_1141800	Pf3D7_11_v3:1672519-1674557	1672815	1672950	136	-0.271116	0.413831	0.99999	PF3D7_1141800:I001_E1I	15	26	14	5	20	9	PF3D7_1141800:I001_IE2	9	22	12	5	19	11	Pf3D7_11_v3.1672814.1672951	633	56	448	407	84	683	0.0413153	0.0285478
PF3D7_0929900:I004	PF3D7_0929900	Pf3D7_09_v3:1187663-1188850	1188492	1188589	98	-0.427621	0.413892	0.99999	PF3D7_0929900:I004_E1I	1	1	2	2	0	0	PF3D7_0929900:I004_IE2	4	3	4	2	0	0	Pf3D7_09_v3.1188491.1188590	113	78	102	104	125	157	0.0249584	0.00515464
PF3D7_1466000:I003	PF3D7_1466000	Pf3D7_14_v3:2686224-2688303	2686589	2686685	97	0.511343	0.413991	0.99999	PF3D7_1466000:I003_E1I	0	0	1	0	0	1	PF3D7_1466000:I003_IE2	0	0	1	0	1	1	Pf3D7_14_v3.2686588.2686686	23	71	25	13	120	12	0.00833333	0.0102389
PF3D7_1010900:I003	PF3D7_1010900	Pf3D7_10_v3:426601-428146	427837	427937	101	-0.318789	0.414194	0.99999	PF3D7_1010900:I003_E1I	20	8	6	7	2	5	PF3D7_1010900:I003_IE2	7	0	0	1	0	1	Pf3D7_10_v3.427836.427938	264	393	362	163	864	290	0.019721	0.00603774
PF3D7_1116200:I002	PF3D7_1116200	Pf3D7_11_v3:615744-617186	616057	616223	167	-0.337076	0.414332	0.99999	PF3D7_1116200:I002_E1I	0	4	0	1	1	4	PF3D7_1116200:I002_IE2	5	4	3	3	1	0	Pf3D7_11_v3.616056.616224	75	161	43	60	133	45	0.0278746	0.0205761
PF3D7_1103500:I004	PF3D7_1103500	Pf3D7_11_v3:151196-154519	152403	152532	130	-0.529559	0.414464	0.99999	PF3D7_1103500:I004_E1I	2	0	0	4	0	0	PF3D7_1103500:I004_IE2	2	1	0	0	3	0	NA	NA	NA	NA	NA	NA	NA	1	1
PF3D7_0529500:I003	PF3D7_0529500	Pf3D7_05_v3:1206473-1207679	1207045	1207137	93	0.205873	0.415306	0.99999	PF3D7_0529500:I003_E1I	28	40	31	31	28	27	PF3D7_0529500:I003_IE2	67	108	76	76	92	69	Pf3D7_05_v3.1207044.1207138	1880	2235	1645	1299	2261	1785	0.0294861	0.029329
PF3D7_0217600:I001	PF3D7_0217600	Pf3D7_02_v3:723747-729932	724605	724872	268	-0.292697	0.416035	0.99999	PF3D7_0217600:I001_E1I	39	13	5	13	2	12	PF3D7_0217600:I001_IE2	2	3	2	5	6	5	Pf3D7_02_v3.724604.724873	319	263	270	132	387	270	0.0361991	0.0265268
PF3D7_0515600:I008	PF3D7_0515600	Pf3D7_05_v3:646659-652106	651601	651684	84	0.257281	0.416175	0.99999	PF3D7_0515600:I008_E1I	23	18	30	19	30	10	PF3D7_0515600:I008_IE2	18	11	21	17	17	12	Pf3D7_05_v3.651600.651685	108	89	58	34	126	72	0.191759	0.184534
PF3D7_0309200:I001	PF3D7_0309200	Pf3D7_03_v3:389137-394604	389215	389339	125	-0.295705	0.416766	0.99999	PF3D7_0309200:I001_E1I	29	16	30	17	7	21	PF3D7_0309200:I001_IE2	27	13	13	6	2	16	Pf3D7_03_v3.389214.389340	1162	631	524	630	698	549	0.0268795	0.0180487
PF3D7_0103800:I002	PF3D7_0103800	Pf3D7_01_v3:169079-171273	169318	169399	82	-0.216341	0.416802	0.99999	PF3D7_0103800:I002_E1I	59	94	42	29	79	48	PF3D7_0103800:I002_IE2	44	80	28	29	73	40	Pf3D7_01_v3.169317.169400	647	98	484	508	166	720	0.123708	0.0965651
PF3D7_1338800:I003	PF3D7_1338800	Pf3D7_13_v3:1564932-1567660	1565519	1565625	107	-0.264696	0.41698	0.99999	PF3D7_1338800:I003_E1I	17	20	19	5	28	12	PF3D7_1338800:I003_IE2	14	22	15	8	29	15	Pf3D7_13_v3.1565518.1565626	117	227	76	111	290	123	0.112988	0.0847162
PF3D7_0515600:I007	PF3D7_0515600	Pf3D7_05_v3:646659-652106	650506	650892	387	0.225108	0.416999	0.99999	PF3D7_0515600:I007_E1I	0	0	0	0	0	0	PF3D7_0515600:I007_IE2	39	51	36	26	35	34	Pf3D7_05_v3.650505.650893	73	50	11	17	38	4	0.319797	0.446009
PF3D7_1223400:I005	PF3D7_1223400	Pf3D7_12_v3:941125-946745	946480	946619	140	0.254662	0.417239	0.99999	PF3D7_1223400:I005_E1I	39	17	26	44	30	26	PF3D7_1223400:I005_IE2	14	8	7	14	10	11	Pf3D7_12_v3.946479.946620	335	365	244	272	467	282	0.0555278	0.0620119
PF3D7_1456900:I004	PF3D7_1456900	Pf3D7_14_v3:2334787-2335962	2335597	2335715	119	0.26965	0.417281	0.99999	PF3D7_1456900:I004_E1I	4	11	12	12	9	8	PF3D7_1456900:I004_IE2	5	9	8	3	16	6	Pf3D7_14_v3.2335596.2335716	433	596	734	282	1253	581	0.0137063	0.0125992
PF3D7_0502200:I001	PF3D7_0502200	Pf3D7_05_v3:104256-105737	104335	104484	150	-0.348612	0.417815	0.99999	PF3D7_0502200:I001_E1I	1	1	0	1	0	0	PF3D7_0502200:I001_IE2	5	3	3	3	1	6	Pf3D7_05_v3.104334.104485	66	46	31	36	34	65	0.0434783	0.0391459
PF3D7_1237600:I002	PF3D7_1237600	Pf3D7_12_v3:1568605-1570569	1570175	1570449	275	0.284815	0.41826	0.99999	PF3D7_1237600:I002_E1I	16	12	6	10	22	9	PF3D7_1237600:I002_IE2	1	1	1	2	3	1	Pf3D7_12_v3.1570174.1570450	594	1385	679	364	1874	519	0.00691201	0.00845172
PF3D7_1331100:I009	PF3D7_1331100	Pf3D7_13_v3:1299906-1305294	1305098	1305229	132	-0.280182	0.418342	0.99999	PF3D7_1331100:I009_E1I	0	1	4	1	2	3	PF3D7_1331100:I009_IE2	3	2	2	3	0	1	Pf3D7_13_v3.1305097.1305230	107	91	38	29	91	68	0.0247934	0.0259067
PF3D7_0901900:I001	PF3D7_0901900	Pf3D7_09_v3:86384-88075	86422	86802	381	0.367404	0.418355	0.99999	PF3D7_0901900:I001_E1I	0	0	0	1	0	0	PF3D7_0901900:I001_IE2	1	0	0	0	0	0	Pf3D7_09_v3.86421.86803	18	49	24	28	57	30	0.00546448	0.004329
PF3D7_1402800:I001	PF3D7_1402800	Pf3D7_14_v3:100847-105624	105159	105252	94	0.492965	0.418477	0.99999	PF3D7_1402800:I001_E1I	0	0	1	0	0	1	PF3D7_1402800:I001_IE2	0	0	0	0	0	4	Pf3D7_14_v3.105158.105253	47	36	54	89	55	70	0.00363636	0.0115473
PF3D7_1121000:I002	PF3D7_1121000	Pf3D7_11_v3:792197-793945	793010	793127	118	0.297219	0.41859	0.99999	PF3D7_1121000:I002_E1I	4	6	15	6	5	4	PF3D7_1121000:I002_IE2	10	2	17	12	17	17	Pf3D7_11_v3.793009.793128	181	84	191	148	122	274	0.0559006	0.0530896
PF3D7_1141800:I005	PF3D7_1141800	Pf3D7_11_v3:1672519-1674557	1673880	1673975	96	0.453458	0.418723	0.99999	PF3D7_1141800:I005_E1I	3	1	0	0	2	0	PF3D7_1141800:I005_IE2	0	2	0	2	5	2	Pf3D7_11_v3.1673879.1673976	314	34	245	158	34	327	0.00503356	0.0104862
PF3D7_1357200:I003	PF3D7_1357200	Pf3D7_13_v3:2271537-2274083	2272455	2272612	158	-0.246961	0.419087	0.99999	PF3D7_1357200:I003_E1I	5	6	5	4	4	2	PF3D7_1357200:I003_IE2	10	11	5	5	1	2	Pf3D7_13_v3.2272454.2272613	442	398	464	255	555	513	0.0158491	0.00675676
PF3D7_1357900:I004	PF3D7_1357900	Pf3D7_13_v3:2295637-2297156	2296342	2296513	172	-0.285281	0.419181	0.99999	PF3D7_1357900:I004_E1I	4	4	5	3	10	0	PF3D7_1357900:I004_IE2	6	8	9	3	4	3	Pf3D7_13_v3.2296341.2296514	1970	4348	1675	1459	3976	1505	0.00224691	0.00165432
PF3D7_1347600:I012	PF3D7_1347600	Pf3D7_13_v3:1902723-1905355	1905045	1905162	118	-0.265531	0.419225	0.99999	PF3D7_1347600:I012_E1I	17	18	5	14	10	4	PF3D7_1347600:I012_IE2	33	32	11	18	18	12	Pf3D7_13_v3.1905044.1905163	163	118	94	53	190	121	0.133949	0.0945274
PF3D7_1442500:I007	PF3D7_1442500	Pf3D7_14_v3:1724402-1727413	1727011	1727163	153	-0.220287	0.419561	0.99999	PF3D7_1442500:I007_E1I	8	18	12	1	29	7	PF3D7_1442500:I007_IE2	1	5	1	2	0	2	Pf3D7_14_v3.1727010.1727164	854	1360	904	390	1479	743	0.00716446	0.00778727
PF3D7_1232800:I002	PF3D7_1232800	Pf3D7_12_v3:1350645-1351283	1350890	1350986	97	-0.207073	0.420285	0.99999	PF3D7_1232800:I002_E1I	43	55	49	30	52	37	PF3D7_1232800:I002_IE2	68	43	45	69	37	50	Pf3D7_12_v3.1350889.1350987	248	551	240	176	748	238	0.127257	0.10581
PF3D7_1020100:I002	PF3D7_1020100	Pf3D7_10_v3:814352-814957	814794	814954	161	-0.45667	0.420408	0.99999	PF3D7_1020100:I002_E1I	5	4	0	3	1	0	PF3D7_1020100:I002_IE2	0	1	0	0	0	0	Pf3D7_10_v3.814793.814955	51	44	9	15	23	8	0.0458716	0.0416667
PF3D7_0812200:I005	PF3D7_0812200	Pf3D7_08_v3:614919-617821	615965	616090	126	-0.257523	0.420438	0.99999	PF3D7_0812200:I005_E1I	9	11	4	7	15	10	PF3D7_0812200:I005_IE2	14	11	5	7	6	9	Pf3D7_08_v3.615964.616091	122	180	152	105	197	161	0.0561331	0.055102
PF3D7_0107500:I002	PF3D7_0107500	Pf3D7_01_v3:304362-309257	304734	304875	142	-0.22882	0.42071	0.99999	PF3D7_0107500:I002_E1I	53	34	13	27	12	14	PF3D7_0107500:I002_IE2	23	13	14	10	13	14	Pf3D7_01_v3.304733.304876	2869	6165	2439	2589	5453	2233	0.00649463	0.00436047
PF3D7_0728900:I007	PF3D7_0728900	Pf3D7_07_v3:1232272-1234672	1233502	1233619	118	0.210931	0.420733	0.99999	PF3D7_0728900:I007_E1I	0	0	0	1	2	0	PF3D7_0728900:I007_IE2	9	7	6	5	8	7	Pf3D7_07_v3.1233501.1233620	1135	1238	854	671	1397	808	0.00339716	0.00398268
PF3D7_1231000:I006	PF3D7_1231000	Pf3D7_12_v3:1271140-1274855	1272066	1272175	110	0.363813	0.42143	0.99999	PF3D7_1231000:I006_E1I	5	1	3	2	1	2	PF3D7_1231000:I006_IE2	3	0	7	9	2	5	Pf3D7_12_v3.1272065.1272176	28	23	10	30	38	35	0.134752	0.092511
PF3D7_1438700:I001	PF3D7_1438700	Pf3D7_14_v3:1564575-1567839	1564645	1564779	135	-0.195508	0.421438	0.99999	PF3D7_1438700:I001_E1I	40	47	27	21	25	32	PF3D7_1438700:I001_IE2	14	16	12	8	7	8	Pf3D7_14_v3.1564644.1564780	983	563	537	436	508	648	0.0360944	0.0307458
PF3D7_0626100:I004	PF3D7_0626100	Pf3D7_06_v3:1056052-1058529	1057061	1057190	130	0.221787	0.421933	0.99999	PF3D7_0626100:I004_E1I	3	3	2	2	2	4	PF3D7_0626100:I004_IE2	5	3	13	9	19	14	Pf3D7_06_v3.1057060.1057191	223	357	217	173	397	280	0.0178681	0.0285714
PF3D7_0820400:I001	PF3D7_0820400	Pf3D7_08_v3:922208-923932	923530	923754	225	0.355652	0.422081	0.99999	PF3D7_0820400:I001_E1I	1	0	0	0	0	0	PF3D7_0820400:I001_IE2	4	1	0	2	1	0	Pf3D7_08_v3.923529.923755	15	22	17	20	31	12	0.0526316	0.0232558
PF3D7_1234700:I001	PF3D7_1234700	Pf3D7_12_v3:1446375-1450335	1449914	1450103	190	-0.636798	0.422356	0.99999	PF3D7_1234700:I001_E1I	2	11	0	2	6	0	PF3D7_1234700:I001_IE2	0	4	0	0	1	0	Pf3D7_12_v3.1449913.1450104	35	66	8	9	79	13	0.0723404	0.042654
PF3D7_0504300:I003	PF3D7_0504300	Pf3D7_05_v3:169549-170590	170110	170270	161	-0.313572	0.422535	0.99999	PF3D7_0504300:I003_E1I	12	5	3	8	5	0	PF3D7_0504300:I003_IE2	4	5	5	5	8	2	NA	NA	NA	NA	NA	NA	NA	1	1
PF3D7_1220300:I004	PF3D7_1220300	Pf3D7_12_v3:807560-816204	816015	816165	151	0.572251	0.422736	0.99999	PF3D7_1220300:I004_E1I	4	1	0	2	0	0	PF3D7_1220300:I004_IE2	2	0	1	2	0	0	Pf3D7_12_v3.816014.816166	293	91	304	263	185	289	0.00578035	0.00270636
PF3D7_1022200:I001	PF3D7_1022200	Pf3D7_10_v3:926831-929020	926897	927041	145	-0.422259	0.4229	0.99999	PF3D7_1022200:I001_E1I	1	1	0	5	0	0	PF3D7_1022200:I001_IE2	1	1	1	3	0	1	Pf3D7_10_v3.926896.927042	226	282	273	262	352	367	0.00319081	0.00456621
PF3D7_1403700:I001	PF3D7_1403700	Pf3D7_14_v3:133737-135073	133823	133949	127	0.511158	0.422923	0.99999	PF3D7_1403700:I001_E1I	0	0	0	2	1	0	PF3D7_1403700:I001_IE2	1	0	0	0	0	0	Pf3D7_14_v3.133822.133950	254	434	310	207	507	217	0.000500751	0.00160858
PF3D7_0824700:I015	PF3D7_0824700	Pf3D7_08_v3:1070988-1074417	1074194	1074324	131	0.300239	0.423252	0.99999	PF3D7_0824700:I015_E1I	4	0	2	8	3	3	PF3D7_0824700:I015_IE2	2	2	13	17	7	16	Pf3D7_08_v3.1074193.1074325	790	573	941	584	794	955	0.00496653	0.0114407
PF3D7_0111200:I002	PF3D7_0111200	Pf3D7_01_v3:430152-430858	430624	430747	124	0.283291	0.423368	0.99999	PF3D7_0111200:I002_E1I	14	7	10	20	14	8	PF3D7_0111200:I002_IE2	23	9	9	21	9	23	Pf3D7_01_v3.430623.430748	85	69	52	81	57	70	0.14876	0.18591
PF3D7_1129500:I002	PF3D7_1129500	Pf3D7_11_v3:1141486-1143910	1143278	1143445	168	-0.324003	0.423784	0.99999	PF3D7_1129500:I002_E1I	1	1	3	0	1	0	PF3D7_1129500:I002_IE2	2	0	0	1	1	0	Pf3D7_11_v3.1143277.1143446	132	149	185	111	278	143	0.00745474	0.00281162
PF3D7_1114200:I008	PF3D7_1114200	Pf3D7_11_v3:542330-544765	544016	544140	125	-0.288013	0.424089	0.99999	PF3D7_1114200:I008_E1I	0	1	0	0	0	1	PF3D7_1114200:I008_IE2	0	0	0	0	0	0	Pf3D7_11_v3.544015.544141	197	357	213	129	417	199	0.000651466	0.000670691
PF3D7_0523600:I001	PF3D7_0523600	Pf3D7_05_v3:978665-979870	978817	979025	209	0.251575	0.42497	0.99999	PF3D7_0523600:I001_E1I	17	5	16	12	20	21	PF3D7_0523600:I001_IE2	23	26	13	4	23	28	Pf3D7_05_v3.978816.979026	297	255	354	131	443	424	0.0523013	0.0513308
PF3D7_0504300:I002	PF3D7_0504300	Pf3D7_05_v3:169549-170590	169769	169910	142	0.442852	0.425041	0.99999	PF3D7_0504300:I002_E1I	9	6	1	17	4	6	PF3D7_0504300:I002_IE2	5	3	2	7	0	2	NA	NA	NA	NA	NA	NA	NA	1	1
PF3D7_1446700:I006	PF3D7_1446700	Pf3D7_14_v3:1919583-1921645	1920721	1920973	253	0.238461	0.425192	0.99999	PF3D7_1446700:I006_E1I	12	19	21	15	29	23	PF3D7_1446700:I006_IE2	15	10	22	11	41	27	Pf3D7_14_v3.1920720.1920974	1086	978	1320	452	1522	1267	0.0144168	0.0220278
PF3D7_1003100:I001	PF3D7_1003100	Pf3D7_10_v3:147639-148239	147648	147738	91	0.23961	0.425282	0.99999	PF3D7_1003100:I001_E1I	25	19	25	22	15	21	PF3D7_1003100:I001_IE2	18	8	25	20	15	13	Pf3D7_10_v3.147647.147739	819	738	709	505	797	635	0.0257954	0.0266332
PF3D7_0504100:I004	PF3D7_0504100	Pf3D7_05_v3:165650-166642	166460	166546	87	-0.268259	0.425333	0.99999	PF3D7_0504100:I004_E1I	24	22	33	18	15	27	PF3D7_0504100:I004_IE2	23	25	29	15	22	39	Pf3D7_05_v3.166459.166547	160	127	129	96	136	184	0.157895	0.140496
PF3D7_1229900:I011	PF3D7_1229900	Pf3D7_12_v3:1228063-1233005	1230086	1230236	151	0.196602	0.425555	0.99999	PF3D7_1229900:I011_E1I	53	51	44	40	64	69	PF3D7_1229900:I011_IE2	10	20	14	19	18	14	NA	NA	NA	NA	NA	NA	NA	1	1
PF3D7_1210900:I007	PF3D7_1210900	Pf3D7_12_v3:480593-482806	482623	482707	85	0.3557	0.426216	0.99999	PF3D7_1210900:I007_E1I	3	4	2	2	6	6	PF3D7_1210900:I007_IE2	4	5	5	3	9	10	Pf3D7_12_v3.482622.482708	84	77	144	86	155	123	0.0363349	0.0471204
PF3D7_1345100:I002	PF3D7_1345100	Pf3D7_13_v3:1809736-1810521	1810072	1810163	92	-0.23772	0.426272	0.99999	PF3D7_1345100:I002_E1I	25	22	3	4	1	2	PF3D7_1345100:I002_IE2	4	1	2	0	1	1	Pf3D7_13_v3.1810071.1810164	808	1306	669	282	1482	512	0.0101369	0.00197325
PF3D7_0806600:I002	PF3D7_0806600	Pf3D7_08_v3:349317-353362	351526	351689	164	0.243827	0.42646	0.99999	PF3D7_0806600:I002_E1I	10	10	5	6	16	10	PF3D7_0806600:I002_IE2	11	8	4	8	5	14	Pf3D7_08_v3.351525.351690	71	74	75	50	69	95	0.0983607	0.12115
PF3D7_0722900:I009	PF3D7_0722900	Pf3D7_07_v3:965664-967782	967457	967554	98	-0.302875	0.426539	0.99999	PF3D7_0722900:I009_E1I	3	0	4	3	7	6	PF3D7_0722900:I009_IE2	15	11	1	3	11	12	Pf3D7_07_v3.967456.967555	97	7	60	48	13	91	0.0939227	0.121387
PF3D7_1128000:I001	PF3D7_1128000	Pf3D7_11_v3:1087314-1093105	1091830	1091932	103	0.248808	0.426771	0.99999	PF3D7_1128000:I001_E1I	1	0	0	2	1	1	PF3D7_1128000:I001_IE2	0	2	0	0	2	0	Pf3D7_11_v3.1091829.1091933	795	732	663	750	959	637	0.000684463	0.00127714
PF3D7_0211300:I003	PF3D7_0211300	Pf3D7_02_v3:457130-458585	457590	457686	97	0.281035	0.426832	0.99999	PF3D7_0211300:I003_E1I	2	3	0	2	1	4	PF3D7_0211300:I003_IE2	4	0	2	3	0	0	Pf3D7_02_v3.457589.457687	232	209	339	104	400	324	0.00700191	0.0060024
PF3D7_0422000:I003	PF3D7_0422000	Pf3D7_04_v3:998647-1000185	999501	999650	150	0.357964	0.426853	0.99999	PF3D7_0422000:I003_E1I	0	1	0	0	1	0	PF3D7_0422000:I003_IE2	0	3	1	0	1	0	Pf3D7_04_v3.999500.999651	584	1129	873	368	1517	651	0.00096581	0.000394166
PF3D7_1413700:I007	PF3D7_1413700	Pf3D7_14_v3:540677-546046	544950	545101	152	-0.46207	0.427115	0.99999	PF3D7_1413700:I007_E1I	4	0	0	0	0	0	PF3D7_1413700:I007_IE2	0	0	0	1	0	0	Pf3D7_14_v3.544949.545102	38	12	13	11	13	18	0.0307692	0.0117647
PF3D7_0214900:I002	PF3D7_0214900	Pf3D7_02_v3:610625-615372	612647	612763	117	0.542596	0.42808	0.99999	PF3D7_0214900:I002_E1I	1	0	0	0	0	0	PF3D7_0214900:I002_IE2	0	1	1	3	0	0	Pf3D7_02_v3.612646.612764	425	25	123	342	28	198	0.00261097	0.00263389
PF3D7_1416400:I005	PF3D7_1416400	Pf3D7_14_v3:661098-665098	662337	662511	175	0.306123	0.428765	0.99999	PF3D7_1416400:I005_E1I	6	7	1	9	9	9	PF3D7_1416400:I005_IE2	4	3	4	5	6	4	Pf3D7_14_v3.662336.662512	55	46	11	12	54	12	0.100402	0.212121
PF3D7_0909300:I004	PF3D7_0909300	Pf3D7_09_v3:420485-421682	421162	421265	104	-0.203891	0.428949	0.99999	PF3D7_0909300:I004_E1I	12	19	21	11	21	9	PF3D7_0909300:I004_IE2	18	11	23	11	25	16	Pf3D7_09_v3.421161.421266	3219	4993	3288	2149	5138	3297	0.00450139	0.00437421
PF3D7_0622300:I002	PF3D7_0622300	Pf3D7_06_v3:908017-911096	908328	908482	155	-0.314935	0.429131	0.99999	PF3D7_0622300:I002_E1I	0	0	0	0	0	0	PF3D7_0622300:I002_IE2	0	0	0	0	1	0	Pf3D7_06_v3.908327.908483	179	270	113	95	312	101	0	0.000983284
PF3D7_1024400:I001	PF3D7_1024400	Pf3D7_10_v3:1023205-1024869	1023351	1023506	156	0.295925	0.429162	0.99999	PF3D7_1024400:I001_E1I	3	0	1	1	1	5	PF3D7_1024400:I001_IE2	3	4	1	2	1	1	Pf3D7_10_v3.1023350.1023507	185	91	108	97	122	110	0.0153846	0.0164425
PF3D7_1355600:I001	PF3D7_1355600	Pf3D7_13_v3:2202611-2204481	2203394	2203575	182	-0.490056	0.429226	0.99999	PF3D7_1355600:I001_E1I	7	0	0	1	1	0	PF3D7_1355600:I001_IE2	0	1	0	0	0	0	Pf3D7_13_v3.2203393.2203576	10	36	31	5	109	14	0.0493827	0.00775194
PF3D7_0503600:I005	PF3D7_0503600	Pf3D7_05_v3:146639-150131	148871	148973	103	0.373952	0.429415	0.99999	PF3D7_0503600:I005_E1I	0	0	1	0	0	0	PF3D7_0503600:I005_IE2	0	2	2	2	2	1	Pf3D7_05_v3.148870.148974	38	35	11	18	37	21	0.0289017	0.0318471
PF3D7_0728200:I001	PF3D7_0728200	Pf3D7_07_v3:1211657-1213517	1211718	1211919	202	-0.340657	0.429584	0.99999	PF3D7_0728200:I001_E1I	0	0	0	0	0	0	PF3D7_0728200:I001_IE2	1	0	0	0	2	0	Pf3D7_07_v3.1211717.1211920	105	100	135	59	122	128	0.00146843	0.00322581
PF3D7_1122800:I004	PF3D7_1122800	Pf3D7_11_v3:872031-877678	877273	877363	91	-0.294804	0.429983	0.99999	PF3D7_1122800:I004_E1I	4	0	0	0	1	0	PF3D7_1122800:I004_IE2	10	5	2	2	3	5	Pf3D7_11_v3.877272.877364	103	84	74	103	127	63	0.038674	0.0184255
PF3D7_0403300:I003	PF3D7_0403300	Pf3D7_04_v3:180430-181551	181015	181201	187	0.296471	0.430213	0.99999	PF3D7_0403300:I003_E1I	4	1	2	1	1	4	PF3D7_0403300:I003_IE2	5	6	3	1	5	3	Pf3D7_04_v3.181014.181202	37	31	26	36	29	39	0.100478	0.0672646
PF3D7_1112700:I001	PF3D7_1112700	Pf3D7_11_v3:481851-485831	482478	482579	102	0.420338	0.43032	0.99999	PF3D7_1112700:I001_E1I	1	4	0	1	2	1	PF3D7_1112700:I001_IE2	0	3	0	0	5	3	NA	NA	NA	NA	NA	NA	NA	1	1
PF3D7_0908500:I007	PF3D7_0908500	Pf3D7_09_v3:389605-397843	395280	395421	142	-0.400619	0.430424	0.99999	PF3D7_0908500:I007_E1I	3	0	0	0	0	0	PF3D7_0908500:I007_IE2	1	0	0	0	0	0	Pf3D7_09_v3.395279.395422	146	34	13	13	39	21	0.0102564	0
PF3D7_1110300:I003	PF3D7_1110300	Pf3D7_11_v3:410202-411355	411127	411315	189	0.221222	0.430672	0.99999	PF3D7_1110300:I003_E1I	21	36	14	22	39	27	PF3D7_1110300:I003_IE2	15	30	9	21	22	23	Pf3D7_11_v3.411126.411316	837	2664	786	585	2494	685	0.0143695	0.0200469
PF3D7_1451300:I010	PF3D7_1451300	Pf3D7_14_v3:2104947-2107047	2106899	2107018	120	0.221516	0.431042	0.99999	PF3D7_1451300:I010_E1I	5	2	2	2	0	8	PF3D7_1451300:I010_IE2	9	2	3	5	2	9	Pf3D7_14_v3.2106898.2107019	1725	1694	2147	979	2363	2047	0.00206186	0.00240652
PF3D7_0922300:I011	PF3D7_0922300	Pf3D7_09_v3:905998-908357	908176	908298	123	-0.361355	0.431194	0.99999	PF3D7_0922300:I011_E1I	3	1	0	1	2	1	PF3D7_0922300:I011_IE2	1	1	1	0	0	0	Pf3D7_09_v3.908175.908299	78	97	40	12	118	24	0.0160183	0.0128205
PF3D7_1402500:I002	PF3D7_1402500	Pf3D7_14_v3:92264-93537	93269	93434	166	0.225057	0.431434	0.99999	PF3D7_1402500:I002_E1I	4	7	2	10	3	3	PF3D7_1402500:I002_IE2	9	3	2	3	5	0	Pf3D7_14_v3.93268.93435	1220	2370	1577	1394	3791	1660	0.00260593	0.00175004
PF3D7_0717900:I004	PF3D7_0717900	Pf3D7_07_v3:772951-775264	773832	773935	104	-0.274578	0.431744	0.99999	PF3D7_0717900:I004_E1I	3	3	2	1	0	3	PF3D7_0717900:I004_IE2	1	1	0	1	0	3	Pf3D7_07_v3.773831.773936	1290	2590	1216	728	3052	991	0.0009802	0.000837696
PF3D7_1106800:I005	PF3D7_1106800	Pf3D7_11_v3:283869-289224	288684	288801	118	0.266784	0.431909	0.99999	PF3D7_1106800:I005_E1I	0	0	0	0	1	0	PF3D7_1106800:I005_IE2	0	3	1	0	2	1	Pf3D7_11_v3.288683.288802	503	683	371	219	819	329	0.00128287	0.00146092
PF3D7_1128400:I010	PF3D7_1128400	Pf3D7_11_v3:1104216-1106505	1106341	1106448	108	0.26516	0.431947	0.99999	PF3D7_1128400:I010_E1I	18	22	31	28	20	24	PF3D7_1128400:I010_IE2	33	23	38	32	27	36	Pf3D7_11_v3.1106340.1106449	726	1189	785	432	1496	734	0.0296496	0.0304134
PF3D7_0803300:I003	PF3D7_0803300	Pf3D7_08_v3:208451-210291	209039	209149	111	0.286911	0.431957	0.99999	PF3D7_0803300:I003_E1I	0	1	0	5	0	1	PF3D7_0803300:I003_IE2	0	0	0	2	2	4	Pf3D7_08_v3.209038.209150	277	209	336	96	409	344	0.000607903	0.00817757
PF3D7_1470500:I003	PF3D7_1470500	Pf3D7_14_v3:2882766-2886082	2883508	2883609	102	-0.27961	0.432008	0.99999	PF3D7_1470500:I003_E1I	11	14	11	5	7	11	PF3D7_1470500:I003_IE2	10	2	2	5	3	5	Pf3D7_14_v3.2883507.2883610	42	28	16	23	27	25	0.225225	0.193548
PF3D7_1022300:I003	PF3D7_1022300	Pf3D7_10_v3:932697-934381	933753	933912	160	0.45849	0.432214	0.99999	PF3D7_1022300:I003_E1I	1	2	0	2	2	1	PF3D7_1022300:I003_IE2	2	2	0	0	0	2	Pf3D7_10_v3.933752.933913	47	113	65	52	178	49	0.0153173	0.0123894
PF3D7_1453200:I015	PF3D7_1453200	Pf3D7_14_v3:2179519-2186631	2185226	2185334	109	-0.422202	0.432461	0.99999	PF3D7_1453200:I015_E1I	0	0	0	0	0	2	PF3D7_1453200:I015_IE2	2	2	0	1	0	0	Pf3D7_14_v3.2185225.2185335	83	22	60	38	35	69	0.011976	0.010453
PF3D7_1017500:I001	PF3D7_1017500	Pf3D7_10_v3:701746-702422	701893	702070	178	-0.411586	0.432568	0.99999	PF3D7_1017500:I001_E1I	1	2	1	2	1	2	PF3D7_1017500:I001_IE2	1	2	0	5	0	0	Pf3D7_10_v3.701892.702071	227	167	128	87	243	70	0.00666032	0.0123457
PF3D7_1455900:I007	PF3D7_1455900	Pf3D7_14_v3:2290887-2292691	2292028	2292224	197	-0.261718	0.433016	0.99999	PF3D7_1455900:I007_E1I	0	0	0	0	0	0	PF3D7_1455900:I007_IE2	2	0	1	2	0	1	Pf3D7_14_v3.2292027.2292225	388	289	318	230	313	466	0.00150527	0.00148441
PF3D7_0903600:I003	PF3D7_0903600	Pf3D7_09_v3:168493-172887	169303	169381	79	-0.389658	0.433415	0.99999	PF3D7_0903600:I003_E1I	2	0	1	3	2	0	PF3D7_0903600:I003_IE2	1	1	0	3	1	0	Pf3D7_09_v3.169302.169382	125	66	30	38	68	21	0.0111857	0.0342205
PF3D7_0215900:I001	PF3D7_0215900	Pf3D7_02_v3:654918-656840	654967	655081	115	-0.419599	0.433523	0.99999	PF3D7_0215900:I001_E1I	34	11	12	11	2	39	PF3D7_0215900:I001_IE2	1	0	0	0	0	0	Pf3D7_02_v3.654966.655082	37	27	45	42	45	70	0.210145	0.142077
PF3D7_1321400:I008	PF3D7_1321400	Pf3D7_13_v3:887271-889699	888850	889046	197	0.30126	0.433632	0.99999	PF3D7_1321400:I008_E1I	1	0	1	2	0	0	PF3D7_1321400:I008_IE2	6	5	11	10	16	5	Pf3D7_13_v3.888849.889047	86	82	128	57	165	80	0.038961	0.0518053
PF3D7_1036800:I002	PF3D7_1036800	Pf3D7_10_v3:1448692-1451646	1449010	1449088	79	0.294198	0.433991	0.99999	PF3D7_1036800:I002_E1I	8	7	8	5	1	14	PF3D7_1036800:I002_IE2	5	4	5	4	2	14	Pf3D7_10_v3.1449009.1449089	139	100	226	111	196	256	0.0382627	0.0343053
PF3D7_0414000:I015	PF3D7_0414000	Pf3D7_04_v3:626891-633126	630770	630874	105	0.305476	0.434365	0.99999	PF3D7_0414000:I015_E1I	1	0	2	1	2	0	PF3D7_0414000:I015_IE2	0	0	4	1	2	1	Pf3D7_04_v3.630769.630875	439	365	338	242	773	248	0.00305543	0.00276352
PF3D7_1019000:I001	PF3D7_1019000	Pf3D7_10_v3:757795-765158	764824	764969	146	0.251065	0.434462	0.99999	PF3D7_1019000:I001_E1I	10	7	3	5	1	10	PF3D7_1019000:I001_IE2	56	11	13	27	14	23	Pf3D7_10_v3.764823.764970	1997	1525	900	1687	1203	937	0.0111807	0.0103439
PF3D7_1360500:I005	PF3D7_1360500	Pf3D7_13_v3:2413324-2425261	2414692	2414824	133	-0.656153	0.434484	0.99999	PF3D7_1360500:I005_E1I	1	1	1	0	0	0	PF3D7_1360500:I005_IE2	0	8	1	0	7	0	NA	NA	NA	NA	NA	NA	NA	1	1
PF3D7_0608200:I003	PF3D7_0608200	Pf3D7_06_v3:341874-342821	342561	342729	169	-0.273766	0.435163	0.99999	PF3D7_0608200:I003_E1I	9	5	13	3	10	4	PF3D7_0608200:I003_IE2	2	3	2	1	3	5	Pf3D7_06_v3.342560.342730	531	839	685	359	1100	580	0.00820463	0.00633528
PF3D7_1466000:I001	PF3D7_1466000	Pf3D7_14_v3:2686224-2688303	2686288	2686401	114	0.396765	0.435293	0.99999	PF3D7_1466000:I001_E1I	1	7	6	3	16	3	PF3D7_1466000:I001_IE2	1	2	0	0	2	0	NA	NA	NA	NA	NA	NA	NA	1	1
PF3D7_0717000:I006	PF3D7_0717000	Pf3D7_07_v3:738578-741209	739703	739792	90	-0.247391	0.435391	0.99999	PF3D7_0717000:I006_E1I	64	22	27	25	22	33	PF3D7_0717000:I006_IE2	52	24	30	20	21	29	Pf3D7_07_v3.739702.739793	1321	675	1389	817	902	1526	0.031335	0.0225904
PF3D7_1145000:I002	PF3D7_1145000	Pf3D7_11_v3:1780084-1782398	1780894	1781045	152	0.398724	0.435443	0.99999	PF3D7_1145000:I002_E1I	0	0	0	0	1	0	PF3D7_1145000:I002_IE2	0	0	0	2	0	3	Pf3D7_11_v3.1780893.1781046	36	32	21	22	60	20	0	0.0285714
PF3D7_1434000:I004	PF3D7_1434000	Pf3D7_14_v3:1364749-1366113	1365581	1365713	133	0.224923	0.435505	0.99999	PF3D7_1434000:I004_E1I	28	34	27	47	41	42	PF3D7_1434000:I004_IE2	29	35	33	48	33	30	Pf3D7_14_v3.1365580.1365714	1266	3148	1045	874	2923	874	0.0167507	0.0251487
PF3D7_0406500:I001	PF3D7_0406500	Pf3D7_04_v3:334282-344054	334467	334603	137	0.280782	0.435574	0.99999	PF3D7_0406500:I001_E1I	0	1	5	3	1	4	PF3D7_0406500:I001_IE2	7	5	3	3	7	9	Pf3D7_04_v3.334466.334604	1422	1337	622	1842	2083	1099	0.00309598	0.0026799
PF3D7_1358900:I004	PF3D7_1358900	Pf3D7_13_v3:2332196-2334915	2332885	2332979	95	0.20936	0.435871	0.99999	PF3D7_1358900:I004_E1I	7	3	10	8	2	6	PF3D7_1358900:I004_IE2	7	3	5	1	4	6	Pf3D7_13_v3.2332884.2332980	1010	1372	1012	603	1639	934	0.00512971	0.00423264
PF3D7_1413700:I002	PF3D7_1413700	Pf3D7_14_v3:540677-546046	540874	541026	153	0.28281	0.436164	0.99999	PF3D7_1413700:I002_E1I	0	0	0	1	0	0	PF3D7_1413700:I002_IE2	1	0	1	1	0	1	Pf3D7_14_v3.540873.541027	569	566	380	471	613	421	0.000659631	0.000995685
PF3D7_0210600:I001	PF3D7_0210600	Pf3D7_02_v3:432041-434086	432509	432635	127	0.393606	0.436234	0.99999	PF3D7_0210600:I001_E1I	4	2	0	4	3	4	PF3D7_0210600:I001_IE2	5	0	0	1	0	0	Pf3D7_02_v3.432508.432636	154	102	100	118	124	99	0.0152144	0.0172911
PF3D7_0313700:I011	PF3D7_0313700	Pf3D7_03_v3:555035-558684	557189	557360	172	-0.261878	0.436376	0.99999	PF3D7_0313700:I011_E1I	2	6	10	5	7	6	PF3D7_0313700:I011_IE2	2	0	0	1	0	1	Pf3D7_03_v3.557188.557361	523	418	442	170	682	487	0.00717875	0.0074129
PF3D7_1134800:I001	PF3D7_1134800	Pf3D7_11_v3:1367186-1368809	1368560	1368719	160	-0.230089	0.436567	0.99999	PF3D7_1134800:I001_E1I	17	10	9	5	4	9	PF3D7_1134800:I001_IE2	9	9	11	16	6	13	Pf3D7_11_v3.1368559.1368720	2288	2198	2197	1868	2286	2250	0.00483955	0.00412099
PF3D7_1472600:I003	PF3D7_1472600	Pf3D7_14_v3:2962986-2965086	2963743	2963943	201	0.264946	0.437178	0.99999	PF3D7_1472600:I003_E1I	4	2	1	2	2	3	PF3D7_1472600:I003_IE2	4	6	2	15	1	3	Pf3D7_14_v3.2963742.2963944	92	72	111	79	149	160	0.0333919	0.032419
PF3D7_1431900:I002	PF3D7_1431900	Pf3D7_14_v3:1253540-1256878	1255153	1255240	88	0.474002	0.437324	0.99999	PF3D7_1431900:I002_E1I	0	0	0	1	2	1	PF3D7_1431900:I002_IE2	1	0	0	0	1	1	Pf3D7_14_v3.1255152.1255241	60	28	40	42	22	60	0.00389105	0.023622
PF3D7_0313800:I004	PF3D7_0313800	Pf3D7_03_v3:559334-562253	560546	560707	162	-0.232442	0.437377	0.99999	PF3D7_0313800:I004_E1I	2	1	8	0	5	2	PF3D7_0313800:I004_IE2	30	25	14	14	13	13	Pf3D7_03_v3.560545.560708	571	586	865	213	1243	776	0.0193986	0.010419
PF3D7_1115500:I002	PF3D7_1115500	Pf3D7_11_v3:588169-589400	588904	589038	135	-0.196642	0.43738	0.99999	PF3D7_1115500:I002_E1I	60	40	53	29	69	60	PF3D7_1115500:I002_IE2	33	17	15	16	27	21	Pf3D7_11_v3.588903.589039	2268	2612	2373	1391	2924	2330	0.0148058	0.0164298
PF3D7_1135000:I002	PF3D7_1135000	Pf3D7_11_v3:1372311-1373859	1372698	1372827	130	-0.436859	0.437386	0.99999	PF3D7_1135000:I002_E1I	3	3	2	1	0	1	PF3D7_1135000:I002_IE2	3	2	3	1	0	3	Pf3D7_11_v3.1372697.1372828	64	96	106	87	147	89	0.0291971	0.00920245
PF3D7_1427300:I002	PF3D7_1427300	Pf3D7_14_v3:1064142-1069386	1068210	1068299	90	-0.326661	0.437877	0.99999	PF3D7_1427300:I002_E1I	7	0	4	5	5	10	PF3D7_1427300:I002_IE2	3	1	3	5	4	7	Pf3D7_14_v3.1068209.1068300	206	162	235	243	338	257	0.0147059	0.021028
PF3D7_1464500:I004	PF3D7_1464500	Pf3D7_14_v3:2607292-2617621	2617237	2617453	217	-0.423088	0.437899	0.99999	PF3D7_1464500:I004_E1I	0	0	0	2	0	1	PF3D7_1464500:I004_IE2	6	9	0	8	0	6	Pf3D7_14_v3.2617236.2617454	70	50	43	114	45	72	0.0439883	0.0354906
PF3D7_0624800:I004	PF3D7_0624800	Pf3D7_06_v3:1011429-1014569	1013508	1013716	209	-0.392747	0.438182	0.99999	PF3D7_0624800:I004_E1I	1	0	0	0	0	0	PF3D7_0624800:I004_IE2	0	0	0	0	0	0	NA	NA	NA	NA	NA	NA	NA	1	NA
PF3D7_1241600:I004	PF3D7_1241600	Pf3D7_12_v3:1774901-1776582	1775949	1776057	109	-0.19196	0.438198	0.99999	PF3D7_1241600:I004_E1I	18	39	33	16	30	19	PF3D7_1241600:I004_IE2	28	35	20	24	29	14	Pf3D7_12_v3.1775948.1776058	373	382	382	329	460	484	0.0706988	0.0492905
PF3D7_0810700:I001	PF3D7_0810700	Pf3D7_08_v3:546163-547365	546218	546311	94	0.362065	0.438214	0.99999	PF3D7_0810700:I001_E1I	0	5	3	4	1	2	PF3D7_0810700:I001_IE2	1	5	2	2	0	2	Pf3D7_08_v3.546217.546312	110	310	153	70	543	129	0.0137694	0.00735786
PF3D7_0933200:I005	PF3D7_0933200	Pf3D7_09_v3:1317827-1319468	1318756	1318935	180	0.222801	0.438556	0.99999	PF3D7_0933200:I005_E1I	0	2	0	0	0	1	PF3D7_0933200:I005_IE2	1	0	2	0	3	3	Pf3D7_09_v3.1318755.1318936	390	454	391	231	668	396	0.0020202	0.00269542
PF3D7_1324800:I003	PF3D7_1324800	Pf3D7_13_v3:1036543-1038531	1037180	1037328	149	0.206775	0.43857	0.99999	PF3D7_1324800:I003_E1I	3	2	9	13	1	5	PF3D7_1324800:I003_IE2	8	9	3	1	5	4	Pf3D7_13_v3.1037179.1037329	2254	2234	2653	1566	2876	2613	0.00237497	0.00205106
PF3D7_1027600:I001	PF3D7_1027600	Pf3D7_10_v3:1148316-1150168	1148688	1148868	181	-0.224936	0.438838	0.99999	PF3D7_1027600:I001_E1I	23	25	17	29	19	18	PF3D7_1027600:I001_IE2	30	36	34	27	26	25	Pf3D7_10_v3.1148687.1148869	31	16	26	19	40	31	0.530547	0.444444
PF3D7_1122000:I001	PF3D7_1122000	Pf3D7_11_v3:838380-840100	839539	839674	136	-0.367814	0.438866	0.99999	PF3D7_1122000:I001_E1I	1	0	0	0	1	1	PF3D7_1122000:I001_IE2	0	1	0	1	0	0	Pf3D7_11_v3.839538.839675	26	91	48	34	112	47	0.0060241	0.00771208
PF3D7_1232700:I005	PF3D7_1232700	Pf3D7_12_v3:1346052-1350512	1347105	1347230	126	-0.423975	0.438923	0.99999	PF3D7_1232700:I005_E1I	3	0	4	1	0	3	PF3D7_1232700:I005_IE2	0	0	0	0	0	0	Pf3D7_12_v3.1347104.1347231	144	40	116	64	49	180	0.0115321	0.00677966
PF3D7_0522200:I001	PF3D7_0522200	Pf3D7_05_v3:901414-902173	901483	901632	150	0.341336	0.439051	0.99999	PF3D7_0522200:I001_E1I	7	0	3	5	3	5	PF3D7_0522200:I001_IE2	6	5	6	12	6	3	Pf3D7_05_v3.901482.901633	172	167	182	146	293	167	0.0252572	0.0272873
PF3D7_0812200:I002	PF3D7_0812200	Pf3D7_08_v3:614919-617821	615324	615495	172	0.246243	0.439081	0.99999	PF3D7_0812200:I002_E1I	36	25	13	33	8	38	PF3D7_0812200:I002_IE2	2	0	3	2	2	2	Pf3D7_08_v3.615323.615496	13	11	18	10	32	18	0.484663	0.414634
PF3D7_1038300:I007	PF3D7_1038300	Pf3D7_10_v3:1512190-1514416	1514030	1514158	129	0.33633	0.439309	0.99999	PF3D7_1038300:I007_E1I	0	2	1	2	6	5	PF3D7_1038300:I007_IE2	3	2	0	5	2	4	NA	NA	NA	NA	NA	NA	NA	1	1
PF3D7_1468300:I001	PF3D7_1468300	Pf3D7_14_v3:2803593-2804613	2803674	2803810	137	-0.365681	0.439329	0.99999	PF3D7_1468300:I001_E1I	1	6	4	3	5	4	PF3D7_1468300:I001_IE2	1	15	2	4	15	5	Pf3D7_14_v3.2803673.2803811	42	47	14	3	41	15	0.123404	0.233766
PF3D7_1303700:I003	PF3D7_1303700	Pf3D7_13_v3:180549-184517	181027	181248	222	0.383055	0.439481	0.99999	PF3D7_1303700:I003_E1I	0	0	0	0	0	0	PF3D7_1303700:I003_IE2	0	0	0	0	0	0	Pf3D7_13_v3.181026.181249	327	91	194	99	165	216	0	0
PF3D7_0902000:I002	PF3D7_0902000	Pf3D7_09_v3:89361-91295	91082	91250	169	0.375759	0.439535	0.99999	PF3D7_0902000:I002_E1I	1	3	1	4	5	0	PF3D7_0902000:I002_IE2	1	0	0	0	0	0	Pf3D7_09_v3.91081.91251	10	28	10	10	42	15	0.0588235	0.0629371
PF3D7_1136500:I002	PF3D7_1136500	Pf3D7_11_v3:1431881-1435170	1433277	1433480	204	-0.188127	0.439624	0.99999	PF3D7_1136500:I002_E1I	113	75	124	89	125	108	PF3D7_1136500:I002_IE2	100	76	83	63	102	100	Pf3D7_11_v3.1433276.1433481	12545	13011	13740	6458	17681	13297	0.00721297	0.00777906
PF3D7_0930900:I001	PF3D7_0930900	Pf3D7_09_v3:1247268-1247940	1247417	1247510	94	-0.307532	0.439675	0.99999	PF3D7_0930900:I001_E1I	9	9	8	0	5	1	PF3D7_0930900:I001_IE2	9	3	5	0	1	1	Pf3D7_09_v3.1247416.1247511	147	293	151	76	385	138	0.035102	0.0066335
PF3D7_0728900:I001	PF3D7_0728900	Pf3D7_07_v3:1232272-1234672	1232326	1232607	282	0.191126	0.440226	0.99999	PF3D7_0728900:I001_E1I	86	92	117	100	155	113	PF3D7_0728900:I001_IE2	4	4	3	3	0	2	Pf3D7_07_v3.1232325.1232608	807	971	725	486	1252	716	0.0576054	0.0706306
PF3D7_1127600:I004	PF3D7_1127600	Pf3D7_11_v3:1071752-1073813	1072684	1072793	110	-0.242126	0.440313	0.99999	PF3D7_1127600:I004_E1I	12	4	9	7	9	6	PF3D7_1127600:I004_IE2	6	4	2	0	3	2	Pf3D7_11_v3.1072683.1072794	698	760	645	388	986	642	0.00872025	0.00665188
PF3D7_0607400:I007	PF3D7_0607400	Pf3D7_06_v3:306384-309961	307614	307721	108	0.308356	0.440531	0.99999	PF3D7_0607400:I007_E1I	1	0	0	0	2	1	PF3D7_0607400:I007_IE2	0	0	0	2	2	0	Pf3D7_06_v3.307613.307722	236	228	305	137	519	264	0.000649773	0.00378993
PF3D7_1018400:I003	PF3D7_1018400	Pf3D7_10_v3:734722-735738	735113	735285	173	0.337721	0.441176	0.99999	PF3D7_1018400:I003_E1I	2	0	2	1	0	1	PF3D7_1018400:I003_IE2	5	3	1	6	10	1	Pf3D7_10_v3.735112.735286	13	33	9	16	22	12	0.105691	0.159664
PF3D7_0510800:I007	PF3D7_0510800	Pf3D7_05_v3:461017-464399	463488	463583	96	-0.553205	0.441564	0.99999	PF3D7_0510800:I007_E1I	0	1	0	0	0	0	PF3D7_0510800:I007_IE2	0	0	0	0	0	1	Pf3D7_05_v3.463487.463584	96	61	13	27	110	16	0.00293255	0.00325733
PF3D7_1022200:I002	PF3D7_1022200	Pf3D7_10_v3:926831-929020	927760	927914	155	0.287437	0.441617	0.99999	PF3D7_1022200:I002_E1I	1	1	4	9	3	8	PF3D7_1022200:I002_IE2	3	2	7	6	5	3	Pf3D7_10_v3.927759.927915	58	86	75	68	136	134	0.0394737	0.0478873
PF3D7_0828100:I001	PF3D7_0828100	Pf3D7_08_v3:1212337-1215630	1213696	1213887	192	-0.261852	0.442306	0.99999	PF3D7_0828100:I001_E1I	8	8	11	3	19	8	PF3D7_0828100:I001_IE2	5	2	2	0	2	3	Pf3D7_08_v3.1213695.1213888	72	205	101	47	341	102	0.0454545	0.0344828
PF3D7_1013800:I001	PF3D7_1013800	Pf3D7_10_v3:542359-544779	542428	542855	428	0.470722	0.442875	0.99999	PF3D7_1013800:I001_E1I	2	0	0	5	0	1	PF3D7_1013800:I001_IE2	14	1	2	10	10	8	NA	NA	NA	NA	NA	NA	NA	1	1
PF3D7_1435700:I010	PF3D7_1435700	Pf3D7_14_v3:1445085-1449491	1448446	1448614	169	0.233686	0.44346	0.99999	PF3D7_1435700:I010_E1I	0	0	1	0	0	0	PF3D7_1435700:I010_IE2	3	5	5	4	7	2	Pf3D7_14_v3.1448445.1448615	443	788	467	261	1276	611	0.00410557	0.00301694
PF3D7_1107100:I010	PF3D7_1107100	Pf3D7_11_v3:294151-296979	296820	296931	112	-0.320041	0.443559	0.99999	PF3D7_1107100:I010_E1I	1	1	0	2	2	0	PF3D7_1107100:I010_IE2	12	1	3	4	0	4	Pf3D7_11_v3.296819.296932	666	235	728	473	435	853	0.00549451	0.00339559
PF3D7_1321700:I001	PF3D7_1321700	Pf3D7_13_v3:902383-905166	904591	904779	189	-0.259424	0.443582	0.99999	PF3D7_1321700:I001_E1I	13	5	10	8	10	6	PF3D7_1321700:I001_IE2	159	73	66	65	70	50	Pf3D7_13_v3.904590.904780	4101	3117	1820	2547	2649	1703	0.0177155	0.0149211
PF3D7_1448900:I001	PF3D7_1448900	Pf3D7_14_v3:2002921-2003373	2003012	2003119	108	0.208046	0.444112	0.99999	PF3D7_1448900:I001_E1I	7	5	7	4	3	5	PF3D7_1448900:I001_IE2	1	1	0	2	0	1	Pf3D7_14_v3.2003011.2003120	980	1254	1143	371	1561	1049	0.00309963	0.00250962
PF3D7_0715400:I001	PF3D7_0715400	Pf3D7_07_v3:687891-688848	687960	688139	180	0.257758	0.444134	0.99999	PF3D7_0715400:I001_E1I	8	18	11	9	14	18	PF3D7_0715400:I001_IE2	2	5	7	2	2	0	Pf3D7_07_v3.687959.688140	1201	1582	1347	737	2223	1337	0.00613645	0.00520894
PF3D7_1218800:I005	PF3D7_1218800	Pf3D7_12_v3:738357-740255	739525	739603	79	0.319462	0.444694	0.99999	PF3D7_1218800:I005_E1I	4	5	1	6	8	5	PF3D7_1218800:I005_IE2	6	5	1	4	7	3	NA	NA	NA	NA	NA	NA	NA	1	1
PF3D7_1335700:I001	PF3D7_1335700	Pf3D7_13_v3:1456110-1461326	1456282	1456472	191	-0.379679	0.444784	0.99999	PF3D7_1335700:I001_E1I	4	2	7	5	3	1	PF3D7_1335700:I001_IE2	1	2	0	3	1	0	Pf3D7_13_v3.1456281.1456473	66	56	40	37	61	46	0.0470588	0.0431894
PF3D7_1341700:I001	PF3D7_1341700	Pf3D7_13_v3:1645066-1645666	1645143	1645265	123	-0.442326	0.444821	0.99999	PF3D7_1341700:I001_E1I	2	5	0	1	1	3	PF3D7_1341700:I001_IE2	2	5	0	0	1	1	NA	NA	NA	NA	NA	NA	NA	1	1
PF3D7_1360100:I001	PF3D7_1360100	Pf3D7_13_v3:2405249-2406217	2405290	2405379	90	0.216684	0.444823	0.99999	PF3D7_1360100:I001_E1I	3	1	2	5	1	5	PF3D7_1360100:I001_IE2	17	19	12	19	24	21	Pf3D7_13_v3.2405289.2405380	354	311	331	259	366	403	0.026393	0.0351947
PF3D7_0213200:I001	PF3D7_0213200	Pf3D7_02_v3:540409-540969	540697	540876	180	0.220657	0.444823	0.99999	PF3D7_0213200:I001_E1I	14	6	2	9	9	7	PF3D7_0213200:I001_IE2	10	14	8	10	11	14	Pf3D7_02_v3.540696.540877	235	302	282	232	474	267	0.0319149	0.0299103
PF3D7_1017300:I001	PF3D7_1017300	Pf3D7_10_v3:694840-696709	696528	696675	148	-0.212534	0.445049	0.99999	PF3D7_1017300:I001_E1I	12	22	3	7	7	5	PF3D7_1017300:I001_IE2	18	18	8	9	16	9	Pf3D7_10_v3.696527.696676	490	680	306	229	480	285	0.0267062	0.0259677
PF3D7_0417500:I010	PF3D7_0417500	Pf3D7_04_v3:777200-779424	779020	779162	143	-0.188036	0.44527	0.99999	PF3D7_0417500:I010_E1I	40	34	33	24	16	28	PF3D7_0417500:I010_IE2	37	50	32	16	29	39	Pf3D7_04_v3.779019.779163	7535	7119	6198	5045	6352	6222	0.00538994	0.004295
PF3D7_0716500:I002	PF3D7_0716500	Pf3D7_07_v3:721717-724715	722193	722695	503	-0.227242	0.445318	0.99999	PF3D7_0716500:I002_E1I	3	2	2	1	0	2	PF3D7_0716500:I002_IE2	7	2	6	4	20	10	Pf3D7_07_v3.722192.722696	73	137	74	51	314	88	0.0372881	0.0392365
PF3D7_0619000:I007	PF3D7_0619000	Pf3D7_06_v3:788707-796025	790383	790481	99	0.255899	0.445329	0.99999	PF3D7_0619000:I007_E1I	1	1	0	0	0	0	PF3D7_0619000:I007_IE2	1	0	0	2	0	0	Pf3D7_06_v3.790382.790482	413	258	257	182	488	268	0.00161377	0.00106496
PF3D7_0605200:I001	PF3D7_0605200	Pf3D7_06_v3:220407-221813	220446	220577	132	0.206668	0.445597	0.99999	PF3D7_0605200:I001_E1I	0	1	0	2	0	2	PF3D7_0605200:I001_IE2	1	2	2	2	3	1	Pf3D7_06_v3.220445.220578	1236	1182	1754	892	2132	1630	0.000718563	0.00107319
PF3D7_0912900:I001	PF3D7_0912900	Pf3D7_09_v3:567283-568640	567803	568143	341	0.204921	0.446583	0.99999	PF3D7_0912900:I001_E1I	11	5	10	13	9	13	PF3D7_0912900:I001_IE2	46	43	43	44	75	66	Pf3D7_09_v3.567802.568144	3829	4844	4366	2024	5945	4173	0.00602226	0.00897813
PF3D7_0501100:I004	PF3D7_0501100	Pf3D7_05_v3:58037-59726	59496	59618	123	-0.244673	0.446849	0.99999	PF3D7_0501100:I004_E1I	2	4	0	0	0	0	PF3D7_0501100:I004_IE2	0	0	1	1	2	0	Pf3D7_05_v3.59495.59619	519	552	492	357	633	521	0.00223428	0.000991736
PF3D7_1419400:I001	PF3D7_1419400	Pf3D7_14_v3:804425-811369	804480	804568	89	-0.21901	0.447207	0.99999	PF3D7_1419400:I001_E1I	18	15	9	9	9	4	PF3D7_1419400:I001_IE2	4	2	1	2	4	0	Pf3D7_14_v3.804479.804569	1533	1507	978	944	1563	781	0.00606061	0.00423985
PF3D7_1136800:I003	PF3D7_1136800	Pf3D7_11_v3:1449690-1451450	1450148	1450236	89	-0.396804	0.447461	0.99999	PF3D7_1136800:I003_E1I	0	0	1	0	0	0	PF3D7_1136800:I003_IE2	3	1	0	0	0	0	Pf3D7_11_v3.1450147.1450237	135	100	147	167	164	147	0.00650195	0
PF3D7_0922300:I001	PF3D7_0922300	Pf3D7_09_v3:905998-908357	906138	906385	248	-0.421977	0.447511	0.99999	PF3D7_0922300:I001_E1I	2	3	0	1	0	1	PF3D7_0922300:I001_IE2	3	0	2	1	0	0	NA	NA	NA	NA	NA	NA	NA	1	1
PF3D7_0418900:I003	PF3D7_0418900	Pf3D7_04_v3:847231-849059	848640	848760	121	-0.246891	0.447553	0.99999	PF3D7_0418900:I003_E1I	0	0	1	0	0	0	PF3D7_0418900:I003_IE2	7	5	2	2	1	5	Pf3D7_04_v3.848639.848761	348	321	346	128	510	287	0.00733496	0.00430571
PF3D7_1218400:I007	PF3D7_1218400	Pf3D7_12_v3:720886-723448	722213	722303	91	0.208558	0.447717	0.99999	PF3D7_1218400:I007_E1I	17	7	20	6	15	15	PF3D7_1218400:I007_IE2	60	64	69	41	96	70	Pf3D7_12_v3.722212.722304	721	858	1131	474	1799	1151	0.041895	0.0342688
PF3D7_0923700:I003	PF3D7_0923700	Pf3D7_09_v3:960181-961390	961066	961183	118	0.351229	0.447874	0.99999	PF3D7_0923700:I003_E1I	17	12	3	5	8	3	PF3D7_0923700:I003_IE2	13	16	4	7	15	2	NA	NA	NA	NA	NA	NA	NA	1	1
PF3D7_0903600:I004	PF3D7_0903600	Pf3D7_09_v3:168493-172887	169428	169601	174	-0.344024	0.448508	0.99999	PF3D7_0903600:I004_E1I	0	1	0	0	0	0	PF3D7_0903600:I004_IE2	0	0	0	0	0	0	NA	NA	NA	NA	NA	NA	NA	1	NA
PF3D7_0726800:I002	PF3D7_0726800	Pf3D7_07_v3:1144046-1144730	1144346	1144517	172	0.435663	0.448621	0.99999	PF3D7_0726800:I002_E1I	0	0	0	0	0	2	PF3D7_0726800:I002_IE2	0	0	0	1	0	0	Pf3D7_07_v3.1144345.1144518	51	94	95	46	198	44	0	0.00518135
PF3D7_0321200:I004	PF3D7_0321200	Pf3D7_03_v3:886962-888976	888132	888217	86	0.225627	0.44922	0.99999	PF3D7_0321200:I004_E1I	14	11	21	24	29	30	PF3D7_0321200:I004_IE2	14	13	20	14	25	18	Pf3D7_03_v3.888131.888218	180	414	333	75	751	218	0.0477658	0.0628366
PF3D7_1118900:I003	PF3D7_1118900	Pf3D7_11_v3:716795-718412	717627	717759	133	-0.310051	0.449325	0.99999	PF3D7_1118900:I003_E1I	15	14	5	5	8	3	PF3D7_1118900:I003_IE2	19	8	8	11	12	4	Pf3D7_11_v3.717626.717760	19	28	10	4	30	7	0.377049	0.344
PF3D7_1034800:I001	PF3D7_1034800	Pf3D7_10_v3:1380028-1382249	1380081	1380219	139	-0.193707	0.449423	0.99999	PF3D7_1034800:I001_E1I	52	70	42	29	80	59	PF3D7_1034800:I001_IE2	14	13	8	11	14	15	Pf3D7_10_v3.1380080.1380220	492	605	258	227	488	316	0.0684084	0.09163
PF3D7_0527600:I001	PF3D7_0527600	Pf3D7_05_v3:1145857-1148810	1145882	1146008	127	-0.2168	0.44982	0.99999	PF3D7_0527600:I001_E1I	3	3	3	4	7	9	PF3D7_0527600:I001_IE2	31	35	9	11	4	13	Pf3D7_05_v3.1145881.1146009	540	682	591	322	955	628	0.0226415	0.0124417
PF3D7_0921100:I004	PF3D7_0921100	Pf3D7_09_v3:861392-862784	862575	862747	173	-0.331145	0.450067	0.99999	PF3D7_0921100:I004_E1I	1	1	0	0	1	0	PF3D7_0921100:I004_IE2	16	10	1	2	2	4	Pf3D7_09_v3.862574.862748	12	45	18	24	37	16	0.162011	0.0552147
PF3D7_1342700:I001	PF3D7_1342700	Pf3D7_13_v3:1677540-1677917	1677563	1677675	113	-0.223057	0.450176	0.99999	PF3D7_1342700:I001_E1I	21	41	13	11	20	13	PF3D7_1342700:I001_IE2	14	21	9	5	14	10	Pf3D7_13_v3.1677562.1677676	1870	3161	1410	1100	2649	1316	0.00915314	0.00715476
PF3D7_0311700:I007	PF3D7_0311700	Pf3D7_03_v3:502698-505848	504162	504268	107	-0.304229	0.450299	0.99999	PF3D7_0311700:I007_E1I	12	9	6	7	9	5	PF3D7_0311700:I007_IE2	32	19	5	12	13	12	Pf3D7_03_v3.504161.504269	26	19	7	17	31	7	0.44385	0.345238
PF3D7_1244000:I002	PF3D7_1244000	Pf3D7_12_v3:1842399-1845651	1845262	1845460	199	-0.259446	0.450766	0.99999	PF3D7_1244000:I002_E1I	1	2	1	0	1	0	PF3D7_1244000:I002_IE2	3	0	4	0	1	1	Pf3D7_12_v3.1845261.1845461	1346	1244	1229	582	1425	1251	0.0014381	0.000460193
PF3D7_1130600:I003	PF3D7_1130600	Pf3D7_11_v3:1176441-1179705	1179079	1179216	138	0.315142	0.450834	0.99999	PF3D7_1130600:I003_E1I	2	4	2	3	2	1	PF3D7_1130600:I003_IE2	4	10	2	6	17	4	Pf3D7_11_v3.1179078.1179217	391	840	341	166	997	226	0.00757576	0.0117396
PF3D7_1470100:I001	PF3D7_1470100	Pf3D7_14_v3:2870069-2877589	2877211	2877366	156	0.240205	0.450916	0.99999	PF3D7_1470100:I001_E1I	0	0	0	0	3	3	PF3D7_1470100:I001_IE2	35	74	31	28	95	33	Pf3D7_14_v3.2877210.2877367	30	39	19	28	67	18	0.443038	0.417526
PF3D7_1107500:I002	PF3D7_1107500	Pf3D7_11_v3:320128-321205	320392	320512	121	0.220899	0.45142	0.99999	PF3D7_1107500:I002_E1I	0	0	0	0	0	0	PF3D7_1107500:I002_IE2	3	0	1	4	6	5	Pf3D7_11_v3.320391.320513	1781	2974	2006	1076	3971	1752	0.000295727	0.00110189
PF3D7_1145900:I003	PF3D7_1145900	Pf3D7_11_v3:1818594-1820743	1819222	1819304	83	-0.430534	0.451474	0.99999	PF3D7_1145900:I003_E1I	8	2	0	3	5	0	PF3D7_1145900:I003_IE2	3	0	0	3	4	0	Pf3D7_11_v3.1819221.1819305	176	293	103	74	322	79	0.011236	0.015544
PF3D7_1115900:I004	PF3D7_1115900	Pf3D7_11_v3:600176-602215	601162	601300	139	-0.237904	0.451546	0.99999	PF3D7_1115900:I004_E1I	25	14	12	11	5	9	PF3D7_1115900:I004_IE2	3	4	4	2	5	6	Pf3D7_11_v3.601161.601301	129	57	54	50	64	72	0.114391	0.0926829
PF3D7_0718600:I009	PF3D7_0718600	Pf3D7_07_v3:826837-831305	830385	830471	87	0.273103	0.451555	0.99999	PF3D7_0718600:I009_E1I	5	6	0	3	3	1	PF3D7_0718600:I009_IE2	3	9	1	6	11	2	Pf3D7_07_v3.830384.830472	282	431	101	237	770	288	0.0145278	0.00993884
PF3D7_1228900:I008	PF3D7_1228900	Pf3D7_12_v3:1180670-1185483	1182276	1182409	134	0.309562	0.452054	0.99999	PF3D7_1228900:I008_E1I	1	1	0	0	1	0	PF3D7_1228900:I008_IE2	0	0	0	0	0	0	Pf3D7_12_v3.1182275.1182410	1268	1965	695	730	2196	614	0.000254518	0.000141223
PF3D7_1413700:I004	PF3D7_1413700	Pf3D7_14_v3:540677-546046	541491	541672	182	0.248518	0.452287	0.99999	PF3D7_1413700:I004_E1I	1	1	1	2	2	2	PF3D7_1413700:I004_IE2	6	2	4	3	1	3	Pf3D7_14_v3.541490.541673	55	35	22	29	26	30	0.0627615	0.0710383
PF3D7_1125700:I005	PF3D7_1125700	Pf3D7_11_v3:1004780-1007354	1006937	1007008	72	0.343737	0.452441	0.99999	PF3D7_1125700:I005_E1I	18	8	10	24	11	16	PF3D7_1125700:I005_IE2	15	4	6	18	6	16	Pf3D7_11_v3.1006936.1007009	24	7	11	8	18	17	0.42069	0.514124
PF3D7_0908500:I004	PF3D7_0908500	Pf3D7_09_v3:389605-397843	394565	394678	114	-0.448839	0.452506	0.99999	PF3D7_0908500:I004_E1I	1	2	1	1	0	0	PF3D7_0908500:I004_IE2	0	0	0	1	0	0	NA	NA	NA	NA	NA	NA	NA	1	1
PF3D7_0605200:I003	PF3D7_0605200	Pf3D7_06_v3:220407-221813	220870	221009	140	-0.213753	0.452706	0.99999	PF3D7_0605200:I003_E1I	84	54	53	69	38	52	PF3D7_0605200:I003_IE2	42	29	31	30	27	24	Pf3D7_06_v3.220869.221010	3613	3251	3590	2484	3643	3496	0.0138201	0.0123165
PF3D7_1345000:I008	PF3D7_1345000	Pf3D7_13_v3:1807159-1809617	1808739	1808873	135	0.38916	0.452711	0.99999	PF3D7_1345000:I008_E1I	0	0	0	0	0	0	PF3D7_1345000:I008_IE2	0	3	0	1	1	0	Pf3D7_13_v3.1808738.1808874	265	316	116	104	376	120	0.00214746	0.00166389
PF3D7_1453200:I008	PF3D7_1453200	Pf3D7_14_v3:2179519-2186631	2181155	2181296	142	0.43898	0.453117	0.99999	PF3D7_1453200:I008_E1I	0	0	0	0	0	0	PF3D7_1453200:I008_IE2	0	0	0	1	0	1	Pf3D7_14_v3.2181154.2181297	119	27	63	36	48	74	0	0.00628931
PF3D7_0528900:I004	PF3D7_0528900	Pf3D7_05_v3:1183916-1185639	1184750	1184915	166	0.461146	0.453727	0.99999	PF3D7_0528900:I004_E1I	2	11	0	8	19	0	PF3D7_0528900:I004_IE2	1	0	0	0	0	0	NA	NA	NA	NA	NA	NA	NA	1	1
PF3D7_1036800:I003	PF3D7_1036800	Pf3D7_10_v3:1448692-1451646	1449147	1449299	153	-0.289877	0.454091	0.99999	PF3D7_1036800:I003_E1I	5	3	1	1	1	5	PF3D7_1036800:I003_IE2	1	3	0	1	3	3	Pf3D7_10_v3.1449146.1449300	216	165	377	139	316	397	0.00850229	0.00814901
PF3D7_0907900:I001	PF3D7_0907900	Pf3D7_09_v3:367865-368789	368321	368519	199	-0.190482	0.454109	0.99999	PF3D7_0907900:I001_E1I	15	17	11	6	16	16	PF3D7_0907900:I001_IE2	16	18	26	15	37	17	Pf3D7_09_v3.368320.368520	3493	4400	3442	2379	4690	3730	0.0045229	0.00492974
PF3D7_0213500:I001	PF3D7_0213500	Pf3D7_02_v3:543802-545895	543892	544049	158	0.211304	0.454335	0.99999	PF3D7_0213500:I001_E1I	75	107	71	60	134	55	PF3D7_0213500:I001_IE2	46	67	24	47	54	37	Pf3D7_02_v3.543891.544050	56	94	80	55	206	66	0.458824	0.371758
PF3D7_1145900:I007	PF3D7_1145900	Pf3D7_11_v3:1818594-1820743	1819869	1819998	130	0.298321	0.454399	0.99999	PF3D7_1145900:I007_E1I	2	1	0	2	2	3	PF3D7_1145900:I007_IE2	2	1	0	2	2	2	Pf3D7_11_v3.1819868.1819999	41	61	21	15	75	23	0.0238095	0.0543933
PF3D7_0417500:I001	PF3D7_0417500	Pf3D7_04_v3:777200-779424	777269	777389	121	-0.185441	0.454483	0.99999	PF3D7_0417500:I001_E1I	6	1	1	4	1	3	PF3D7_0417500:I001_IE2	0	0	0	1	0	0	Pf3D7_04_v3.777268.777390	4872	5145	5271	2916	5690	4842	0.000261575	0.00033451
PF3D7_1314900:I001	PF3D7_1314900	Pf3D7_13_v3:632336-634510	632366	632574	209	0.238341	0.454713	0.99999	PF3D7_1314900:I001_E1I	1	1	1	2	2	3	PF3D7_1314900:I001_IE2	16	28	11	9	21	15	Pf3D7_13_v3.632365.632575	917	1379	919	581	1736	963	0.00893958	0.00786449
PF3D7_0108400:I002	PF3D7_0108400	Pf3D7_01_v3:344400-346540	344731	344872	142	-0.313342	0.454746	0.99999	PF3D7_0108400:I002_E1I	3	1	1	1	0	2	PF3D7_0108400:I002_IE2	0	0	0	1	0	1	Pf3D7_01_v3.344730.344873	211	344	302	85	636	244	0.00290867	0.00258398
PF3D7_0321200:I003	PF3D7_0321200	Pf3D7_03_v3:886962-888976	887944	888070	127	0.329146	0.454875	0.99999	PF3D7_0321200:I003_E1I	5	1	3	5	1	13	PF3D7_0321200:I003_IE2	7	1	8	25	5	17	Pf3D7_03_v3.887943.888071	171	382	284	71	624	204	0.0147145	0.0354077
PF3D7_1464400:I001	PF3D7_1464400	Pf3D7_14_v3:2604381-2605411	2604417	2604524	108	0.210125	0.455661	0.99999	PF3D7_1464400:I001_E1I	31	24	38	25	46	50	PF3D7_1464400:I001_IE2	16	17	32	17	36	35	Pf3D7_14_v3.2604416.2604525	3263	3991	3550	2598	4766	3310	0.00725903	0.00969523
PF3D7_1461100:I001	PF3D7_1461100	Pf3D7_14_v3:2485864-2488620	2485919	2486041	123	-0.262095	0.455783	0.99999	PF3D7_1461100:I001_E1I	5	2	1	6	2	6	PF3D7_1461100:I001_IE2	8	4	4	4	3	1	Pf3D7_14_v3.2485918.2486042	74	44	37	28	51	52	0.0718563	0.0774648
PF3D7_1428400:I005	PF3D7_1428400	Pf3D7_14_v3:1108090-1115470	1108986	1109148	163	0.277742	0.456138	0.99999	PF3D7_1428400:I005_E1I	39	48	19	10	56	34	PF3D7_1428400:I005_IE2	7	24	2	8	38	9	Pf3D7_14_v3.1108985.1109149	154	76	28	83	67	29	0.212214	0.302144
PF3D7_0109850:I009	PF3D7_0109850	Pf3D7_01_v3:383284-386632	385768	385904	137	-0.226245	0.456237	0.99999	PF3D7_0109850:I009_E1I	40	54	24	31	26	30	PF3D7_0109850:I009_IE2	39	53	17	30	17	20	Pf3D7_01_v3.385767.385905	737	211	607	489	261	838	0.0680252	0.0462462
PF3D7_0805400:I001	PF3D7_0805400	Pf3D7_08_v3:303370-304596	303465	303550	86	0.258879	0.456488	0.99999	PF3D7_0805400:I001_E1I	3	16	8	11	11	7	PF3D7_0805400:I001_IE2	0	10	2	2	5	4	Pf3D7_08_v3.303464.303551	259	386	391	149	839	248	0.0184747	0.0159236
PF3D7_0810700:I003	PF3D7_0810700	Pf3D7_08_v3:546163-547365	546609	546826	218	0.364127	0.456562	0.99999	PF3D7_0810700:I003_E1I	0	0	0	0	0	0	PF3D7_0810700:I003_IE2	1	2	1	1	0	0	Pf3D7_08_v3.546608.546827	82	237	109	56	468	92	0.00465116	0.00081103
PF3D7_0607400:I010	PF3D7_0607400	Pf3D7_06_v3:306384-309961	308283	308424	142	0.305459	0.456665	0.99999	PF3D7_0607400:I010_E1I	1	1	3	2	1	1	PF3D7_0607400:I010_IE2	2	3	2	4	0	4	Pf3D7_06_v3.308282.308425	78	99	105	74	197	152	0.0208333	0.013986
PF3D7_0406400:I003	PF3D7_0406400	Pf3D7_04_v3:332043-333856	332615	332696	82	0.258915	0.45702	0.99999	PF3D7_0406400:I003_E1I	0	1	0	0	1	1	PF3D7_0406400:I003_IE2	0	0	1	0	1	2	Pf3D7_04_v3.332614.332697	480	429	414	272	511	404	0.000755287	0.00210172
PF3D7_0816800:I005	PF3D7_0816800	Pf3D7_08_v3:767916-769792	769007	769094	88	-0.39782	0.457363	0.99999	PF3D7_0816800:I005_E1I	4	12	3	6	8	0	PF3D7_0816800:I005_IE2	8	9	3	4	4	1	Pf3D7_08_v3.769006.769095	155	133	21	38	74	11	0.0593607	0.0855019
PF3D7_1205800:I002	PF3D7_1205800	Pf3D7_12_v3:256367-263731	262351	262509	159	-0.197135	0.457517	0.99999	PF3D7_1205800:I002_E1I	68	61	49	42	63	37	PF3D7_1205800:I002_IE2	3	4	6	9	5	7	Pf3D7_12_v3.262350.262510	482	449	335	379	661	306	0.0701432	0.0570928
PF3D7_1007000:I006	PF3D7_1007000	Pf3D7_10_v3:284577-286302	285686	285815	130	0.28242	0.457765	0.99999	PF3D7_1007000:I006_E1I	0	1	0	1	0	2	PF3D7_1007000:I006_IE2	1	1	1	0	3	0	Pf3D7_10_v3.285685.285816	274	377	527	155	899	438	0.00169492	0.00200669
PF3D7_0605500:I001	PF3D7_0605500	Pf3D7_06_v3:225346-227446	225412	225688	277	0.249162	0.457806	0.99999	PF3D7_0605500:I001_E1I	3	1	3	3	0	4	PF3D7_0605500:I001_IE2	17	13	25	26	13	19	Pf3D7_06_v3.225411.225689	602	415	591	265	587	654	0.018914	0.0211245
PF3D7_1227700:I002	PF3D7_1227700	Pf3D7_12_v3:1128939-1131686	1130862	1131136	275	-0.263231	0.457817	0.99999	PF3D7_1227700:I002_E1I	28	1	2	5	0	8	PF3D7_1227700:I002_IE2	16	17	11	4	7	12	Pf3D7_12_v3.1130861.1131137	652	974	396	320	1083	372	0.0182083	0.010039
PF3D7_1250500:I005	PF3D7_1250500	Pf3D7_12_v3:2070094-2071073	2070869	2070978	110	0.264111	0.457911	0.99999	PF3D7_1250500:I005_E1I	0	1	0	0	0	1	PF3D7_1250500:I005_IE2	0	0	0	0	0	0	Pf3D7_12_v3.2070868.2070979	250	242	415	227	534	409	0.000550964	0.000427168
PF3D7_0320700:I005	PF3D7_0320700	Pf3D7_03_v3:865014-866420	865859	865962	104	0.210247	0.458456	0.99999	PF3D7_0320700:I005_E1I	33	19	38	41	22	42	PF3D7_0320700:I005_IE2	32	14	21	33	19	29	Pf3D7_03_v3.865858.865963	1419	1061	1828	1098	2396	1882	0.0178958	0.0170049
PF3D7_0720500:I005	PF3D7_0720500	Pf3D7_07_v3:886346-887487	887288	887444	157	0.301345	0.458508	0.99999	PF3D7_0720500:I005_E1I	0	0	0	0	0	0	PF3D7_0720500:I005_IE2	12	5	15	15	18	20	Pf3D7_07_v3.887287.887445	177	184	188	144	229	199	0.0283186	0.0442774
PF3D7_1207700:I007	PF3D7_1207700	Pf3D7_12_v3:351850-354006	353483	353689	207	-0.423176	0.45897	0.99999	PF3D7_1207700:I007_E1I	0	1	0	1	0	0	PF3D7_1207700:I007_IE2	0	1	1	0	1	0	NA	NA	NA	NA	NA	NA	NA	1	1
PF3D7_0607400:I006	PF3D7_0607400	Pf3D7_06_v3:306384-309961	307368	307523	156	0.257013	0.459021	0.99999	PF3D7_0607400:I006_E1I	2	1	0	1	1	0	PF3D7_0607400:I006_IE2	1	2	0	0	3	2	Pf3D7_06_v3.307367.307524	145	119	175	99	267	170	0.00678733	0.00648749
PF3D7_1363800:I009	PF3D7_1363800	Pf3D7_13_v3:2556025-2559547	2558924	2559032	109	-0.262917	0.459106	0.99999	PF3D7_1363800:I009_E1I	5	6	6	5	3	4	PF3D7_1363800:I009_IE2	1	3	5	1	0	2	Pf3D7_13_v3.2558923.2559033	364	395	288	180	430	251	0.0122642	0.00863558
PF3D7_1466000:I007	PF3D7_1466000	Pf3D7_14_v3:2686224-2688303	2687430	2687529	100	-0.340892	0.459237	0.99999	PF3D7_1466000:I007_E1I	5	10	2	4	2	1	PF3D7_1466000:I007_IE2	0	3	0	1	1	0	NA	NA	NA	NA	NA	NA	NA	1	1
PF3D7_1107200:I006	PF3D7_1107200	Pf3D7_11_v3:297823-300734	299163	299275	113	-0.183144	0.459447	0.99999	PF3D7_1107200:I006_E1I	4	2	1	0	1	7	PF3D7_1107200:I006_IE2	5	11	7	4	8	11	Pf3D7_11_v3.299162.299276	2495	3720	2552	1260	4229	2358	0.00170804	0.00197138
PF3D7_0106800:I006	PF3D7_0106800	Pf3D7_01_v3:286951-288918	288267	288521	255	-0.203044	0.459913	0.99999	PF3D7_0106800:I006_E1I	1	1	0	2	0	0	PF3D7_0106800:I006_IE2	7	0	1	0	3	1	Pf3D7_01_v3.288266.288522	2598	1940	2604	1673	2267	2879	0.000699594	0.000439754
PF3D7_0931500:I001	PF3D7_0931500	Pf3D7_09_v3:1264999-1266015	1265305	1265434	130	0.267563	0.460035	0.99999	PF3D7_0931500:I001_E1I	11	10	4	9	7	15	PF3D7_0931500:I001_IE2	4	0	2	11	0	0	Pf3D7_09_v3.1265304.1265435	158	85	159	222	77	202	0.0371257	0.0402299
PF3D7_1225600:I004	PF3D7_1225600	Pf3D7_12_v3:1035261-1038155	1036075	1036216	142	-0.244791	0.460083	0.99999	PF3D7_1225600:I004_E1I	11	6	6	2	10	8	PF3D7_1225600:I004_IE2	4	0	3	2	1	2	Pf3D7_12_v3.1036074.1036217	2899	4522	2327	1924	4812	1945	0.00153641	0.00143786
PF3D7_1321600:I008	PF3D7_1321600	Pf3D7_13_v3:897716-901044	900075	900219	145	-0.330519	0.460261	0.99999	PF3D7_1321600:I008_E1I	0	3	0	0	0	1	PF3D7_1321600:I008_IE2	0	0	0	0	0	1	Pf3D7_13_v3.900074.900220	55	62	27	26	45	25	0.0103093	0.0103093
PF3D7_0529200:I005	PF3D7_0529200	Pf3D7_05_v3:1192973-1195332	1195050	1195218	169	-0.300534	0.460264	0.99999	PF3D7_0529200:I005_E1I	1	0	0	0	0	0	PF3D7_0529200:I005_IE2	4	5	4	6	6	1	Pf3D7_05_v3.1195049.1195219	73	129	108	61	228	113	0.022082	0.0159119
PF3D7_1020800:I003	PF3D7_1020800	Pf3D7_10_v3:840212-843403	841225	841339	115	0.353609	0.46037	0.99999	PF3D7_1020800:I003_E1I	1	0	0	0	2	0	PF3D7_1020800:I003_IE2	1	0	0	0	0	0	Pf3D7_10_v3.841224.841340	86	157	91	37	235	77	0.00298507	0.00285714
PF3D7_1229900:I021	PF3D7_1229900	Pf3D7_12_v3:1228063-1233005	1232106	1232199	94	-0.258513	0.460968	0.99999	PF3D7_1229900:I021_E1I	2	0	0	0	1	0	PF3D7_1229900:I021_IE2	0	0	0	0	0	0	Pf3D7_12_v3.1232105.1232200	53	53	41	27	61	33	0.00675676	0.00411523
PF3D7_1412900:I004	PF3D7_1412900	Pf3D7_14_v3:521209-522898	521861	522031	171	-0.219089	0.461519	0.99999	PF3D7_1412900:I004_E1I	7	3	3	5	5	6	PF3D7_1412900:I004_IE2	11	7	4	2	1	8	Pf3D7_14_v3.521860.522032	1334	1610	1160	771	1762	1235	0.00424603	0.00357001
PF3D7_0719200:I001	PF3D7_0719200	Pf3D7_07_v3:841108-842830	841191	841331	141	0.368215	0.462601	0.99999	PF3D7_0719200:I001_E1I	0	1	0	1	0	1	PF3D7_0719200:I001_IE2	1	1	3	0	0	0	NA	NA	NA	NA	NA	NA	NA	1	1
PF3D7_1411000:I006	PF3D7_1411000	Pf3D7_14_v3:440541-447773	446835	446941	107	0.396322	0.463081	0.99999	PF3D7_1411000:I006_E1I	2	1	0	2	3	3	PF3D7_1411000:I006_IE2	4	1	0	3	1	2	NA	NA	NA	NA	NA	NA	NA	1	1
PF3D7_1212000:I002	PF3D7_1212000	Pf3D7_12_v3:534912-535915	535402	535618	217	-0.214074	0.463168	0.99999	PF3D7_1212000:I002_E1I	5	3	4	2	5	4	PF3D7_1212000:I002_IE2	1	1	3	2	1	2	Pf3D7_12_v3.535401.535619	1719	1634	2203	1244	2479	2393	0.00152754	0.00130634
PF3D7_1247800:I005	PF3D7_1247800	Pf3D7_12_v3:1968163-1971074	1969298	1969526	229	0.318447	0.463688	0.99999	PF3D7_1247800:I005_E1I	1	0	0	2	2	0	PF3D7_1247800:I005_IE2	31	21	9	21	22	26	NA	NA	NA	NA	NA	NA	NA	1	1
PF3D7_0518000:I002	PF3D7_0518000	Pf3D7_05_v3:750661-752435	751365	751509	145	0.213946	0.463692	0.99999	PF3D7_0518000:I002_E1I	7	8	8	4	5	11	PF3D7_0518000:I002_IE2	11	6	7	10	17	10	Pf3D7_05_v3.751364.751510	468	506	415	181	640	449	0.0166372	0.0219484
PF3D7_1205800:I001	PF3D7_1205800	Pf3D7_12_v3:256367-263731	261998	262190	193	-0.234327	0.463726	0.99999	PF3D7_1205800:I001_E1I	26	14	17	21	14	10	PF3D7_1205800:I001_IE2	22	12	15	14	16	22	Pf3D7_12_v3.261997.262191	713	710	509	335	1056	492	0.0267003	0.02511
PF3D7_1422000:I002	PF3D7_1422000	Pf3D7_14_v3:891991-893049	892605	892916	312	0.283207	0.463858	0.99999	PF3D7_1422000:I002_E1I	0	1	0	3	4	0	PF3D7_1422000:I002_IE2	1	11	5	0	1	1	Pf3D7_14_v3.892604.892917	647	1068	987	190	2052	891	0.00331981	0.00143426
PF3D7_1473300:I004	PF3D7_1473300	Pf3D7_14_v3:2984062-2987932	2986264	2986424	161	0.32313	0.46402	0.99999	PF3D7_1473300:I004_E1I	0	2	2	2	2	1	PF3D7_1473300:I004_IE2	4	1	3	2	7	1	NA	NA	NA	NA	NA	NA	NA	1	1
PF3D7_0909800:I001	PF3D7_0909800	Pf3D7_09_v3:445788-446329	445884	445969	86	-0.179196	0.46434	0.99999	PF3D7_0909800:I001_E1I	72	62	41	30	61	50	PF3D7_0909800:I001_IE2	24	32	17	10	15	24	Pf3D7_09_v3.445883.445970	1698	2544	1789	832	2680	1614	0.0201462	0.0181957
PF3D7_0618600:I005	PF3D7_0618600	Pf3D7_06_v3:775980-777835	776906	777088	183	-0.212177	0.464482	0.99999	PF3D7_0618600:I005_E1I	13	1	3	2	3	4	PF3D7_0618600:I005_IE2	0	0	0	0	0	1	Pf3D7_06_v3.776905.777089	225	366	349	169	789	338	0.00896152	0.0038432
PF3D7_1023300:I002	PF3D7_1023300	Pf3D7_10_v3:984228-985330	984547	984964	418	-0.189057	0.464669	0.99999	PF3D7_1023300:I002_E1I	9	10	7	0	4	3	PF3D7_1023300:I002_IE2	3	1	1	1	5	7	Pf3D7_10_v3.984546.984965	466	547	588	200	813	471	0.00958862	0.00669344
PF3D7_1225100:I003	PF3D7_1225100	Pf3D7_12_v3:1018506-1024008	1023846	1023920	75	0.249476	0.464699	0.99999	PF3D7_1225100:I003_E1I	11	8	3	8	11	6	PF3D7_1225100:I003_IE2	11	9	4	10	9	4	Pf3D7_12_v3.1023845.1023921	108	134	96	82	250	85	0.0637119	0.0544218
PF3D7_0109850:I002	PF3D7_0109850	Pf3D7_01_v3:383284-386632	384013	384161	149	-0.308801	0.465383	0.99999	PF3D7_0109850:I002_E1I	9	17	2	5	2	4	PF3D7_0109850:I002_IE2	2	13	1	3	4	3	Pf3D7_01_v3.384012.384162	55	25	59	33	30	84	0.136646	0.0666667
PF3D7_1103500:I008	PF3D7_1103500	Pf3D7_11_v3:151196-154519	153089	153199	111	-0.508823	0.465565	0.99999	PF3D7_1103500:I008_E1I	1	4	0	2	2	1	PF3D7_1103500:I008_IE2	1	1	0	0	1	0	Pf3D7_11_v3.153088.153200	20	13	7	7	18	4	0.0804598	0.09375
PF3D7_1411100:I005	PF3D7_1411100	Pf3D7_14_v3:447923-449968	448805	448910	106	-0.408991	0.465908	0.99999	PF3D7_1411100:I005_E1I	6	5	0	3	1	2	PF3D7_1411100:I005_IE2	8	2	1	17	3	1	Pf3D7_14_v3.448804.448911	91	36	94	92	72	133	0.0474138	0.0434783
PF3D7_0514500:I004	PF3D7_0514500	Pf3D7_05_v3:605027-606330	605724	605830	107	-0.326341	0.466283	0.99999	PF3D7_0514500:I004_E1I	11	14	2	3	9	5	PF3D7_0514500:I004_IE2	24	30	6	7	17	8	NA	NA	NA	NA	NA	NA	NA	1	1
PF3D7_0210600:I004	PF3D7_0210600	Pf3D7_02_v3:432041-434086	433611	433962	352	0.357494	0.466302	0.99999	PF3D7_0210600:I004_E1I	1	1	2	3	2	2	PF3D7_0210600:I004_IE2	0	0	0	0	0	0	Pf3D7_02_v3.433610.433963	48	23	43	24	30	32	0.0172414	0.0391061
PF3D7_1324400:I004	PF3D7_1324400	Pf3D7_13_v3:1021509-1022537	1022287	1022417	131	0.254959	0.466375	0.99999	PF3D7_1324400:I004_E1I	8	5	10	6	3	7	PF3D7_1324400:I004_IE2	7	5	6	13	6	8	Pf3D7_13_v3.1022286.1022418	481	451	539	216	820	563	0.0137446	0.0132675
PF3D7_1345000:I002	PF3D7_1345000	Pf3D7_13_v3:1807159-1809617	1807461	1807595	135	0.279644	0.466794	0.99999	PF3D7_1345000:I002_E1I	12	26	12	8	19	6	PF3D7_1345000:I002_IE2	10	8	3	7	6	4	NA	NA	NA	NA	NA	NA	NA	1	1
PF3D7_1111600:I001	PF3D7_1111600	Pf3D7_11_v3:448912-451698	450943	451224	282	-0.329688	0.467122	0.99999	PF3D7_1111600:I001_E1I	4	1	1	1	11	1	PF3D7_1111600:I001_IE2	2	0	0	0	1	0	Pf3D7_11_v3.450942.451225	105	48	50	60	65	84	0.0193237	0.0324074
PF3D7_1450000:I008	PF3D7_1450000	Pf3D7_14_v3:2047793-2050083	2049807	2049935	129	0.439585	0.467331	0.99999	PF3D7_1450000:I008_E1I	4	1	0	2	1	0	PF3D7_1450000:I008_IE2	5	2	0	2	0	0	Pf3D7_14_v3.2049806.2049936	196	198	210	164	365	167	0.00983607	0.0035791
PF3D7_0928200:I002	PF3D7_0928200	Pf3D7_09_v3:1139940-1142387	1142069	1142273	205	0.219487	0.467747	0.99999	PF3D7_0928200:I002_E1I	46	93	58	46	177	70	PF3D7_0928200:I002_IE2	4	14	9	2	25	16	Pf3D7_09_v3.1142068.1142274	777	1168	943	311	1436	876	0.0373333	0.0601935
PF3D7_1338400:I004	PF3D7_1338400	Pf3D7_13_v3:1550949-1553103	1551980	1552057	78	0.223933	0.467831	0.99999	PF3D7_1338400:I004_E1I	37	71	35	27	69	48	PF3D7_1338400:I004_IE2	29	41	27	17	70	32	Pf3D7_13_v3.1551979.1552058	107	136	55	35	131	74	0.287081	0.35397
PF3D7_0404300:I008	PF3D7_0404300	Pf3D7_04_v3:234014-237013	236898	237010	113	-0.216887	0.468235	0.99999	PF3D7_0404300:I008_E1I	0	0	0	1	1	3	PF3D7_0404300:I008_IE2	4	0	4	8	3	2	Pf3D7_04_v3.236897.237011	467	335	366	197	547	295	0.00341297	0.00858779
PF3D7_1145500:I002	PF3D7_1145500	Pf3D7_11_v3:1807359-1810130	1809963	1810083	121	-0.292995	0.468404	0.99999	PF3D7_1145500:I002_E1I	1	2	7	0	2	2	PF3D7_1145500:I002_IE2	0	0	0	2	1	1	Pf3D7_11_v3.1809962.1810084	188	254	263	160	622	214	0.00704225	0.004
PF3D7_1404600:I017	PF3D7_1404600	Pf3D7_14_v3:154855-160191	158865	158964	100	0.348114	0.46842	0.99999	PF3D7_1404600:I017_E1I	0	1	0	0	0	0	PF3D7_1404600:I017_IE2	3	1	1	0	1	2	NA	NA	NA	NA	NA	NA	NA	1	1
PF3D7_0714300:I001	PF3D7_0714300	Pf3D7_07_v3:656871-661669	656987	657127	141	-0.27343	0.468762	0.99999	PF3D7_0714300:I001_E1I	1	3	1	1	5	1	PF3D7_0714300:I001_IE2	1	0	3	0	4	0	Pf3D7_07_v3.656986.657128	1146	1249	963	332	1296	864	0.00133829	0.0022022
PF3D7_0723800:I003	PF3D7_0723800	Pf3D7_07_v3:993232-1000233	999988	1000084	97	-0.419159	0.469184	0.99999	PF3D7_0723800:I003_E1I	1	0	0	1	0	1	PF3D7_0723800:I003_IE2	0	0	1	1	0	1	Pf3D7_07_v3.999987.1000085	300	131	226	280	209	240	0.00151976	0.00273598
PF3D7_0624200:I006	PF3D7_0624200	Pf3D7_06_v3:985047-986870	986680	986813	134	0.243756	0.470683	0.99999	PF3D7_0624200:I006_E1I	60	38	59	48	49	91	PF3D7_0624200:I006_IE2	28	6	19	26	27	35	Pf3D7_06_v3.986679.986814	787	500	622	321	743	691	0.0521351	0.0729002
PF3D7_0813600:I001	PF3D7_0813600	Pf3D7_08_v3:669541-670734	669932	670033	102	0.192529	0.470734	0.99999	PF3D7_0813600:I001_E1I	59	85	67	92	121	104	PF3D7_0813600:I001_IE2	113	134	135	114	254	124	Pf3D7_08_v3.669931.670034	2092	3421	2498	1283	4724	2089	0.0356906	0.0475854
PF3D7_1139500:I004	PF3D7_1139500	Pf3D7_11_v3:1576132-1578978	1576850	1577004	155	0.354102	0.471108	0.99999	PF3D7_1139500:I004_E1I	2	3	0	0	3	1	PF3D7_1139500:I004_IE2	0	1	0	0	0	0	NA	NA	NA	NA	NA	NA	NA	1	1
PF3D7_0922800:I001	PF3D7_0922800	Pf3D7_09_v3:922292-935372	934874	935038	165	0.248085	0.47171	0.99999	PF3D7_0922800:I001_E1I	0	0	0	0	0	0	PF3D7_0922800:I001_IE2	1	2	0	2	0	0	Pf3D7_09_v3.934873.935039	311	304	181	110	295	133	0.00188088	0.00185529
PF3D7_0408700:I003	PF3D7_0408700	Pf3D7_04_v3:417372-420824	418800	418933	134	-0.396757	0.471824	0.99999	PF3D7_0408700:I003_E1I	0	0	0	0	0	0	PF3D7_0408700:I003_IE2	0	0	0	0	0	0	NA	NA	NA	NA	NA	NA	NA	NA	NA
PF3D7_0709000:I011	PF3D7_0709000	Pf3D7_07_v3:403222-406317	405870	406016	147	-0.261794	0.471869	0.99999	PF3D7_0709000:I011_E1I	3	3	0	1	2	1	PF3D7_0709000:I011_IE2	2	1	0	0	1	1	Pf3D7_07_v3.405869.406017	991	2032	1094	672	2402	801	0.00109184	0.000773595
PF3D7_0818600:I008	PF3D7_0818600	Pf3D7_08_v3:845253-847380	846840	846937	98	0.21012	0.472128	0.99999	PF3D7_0818600:I008_E1I	9	10	17	4	29	14	PF3D7_0818600:I008_IE2	7	14	12	3	23	9	Pf3D7_08_v3.846839.846938	355	577	381	273	700	370	0.025603	0.0296243
PF3D7_0202800:I002	PF3D7_0202800	Pf3D7_02_v3:137557-138389	137910	138049	140	0.386289	0.472283	0.99999	PF3D7_0202800:I002_E1I	0	0	0	0	0	0	PF3D7_0202800:I002_IE2	0	0	1	0	0	0	Pf3D7_02_v3.137909.138050	135	67	107	102	111	125	0.00161551	0
PF3D7_1434000:I002	PF3D7_1434000	Pf3D7_14_v3:1364749-1366113	1364989	1365086	98	0.194994	0.47256	0.99999	PF3D7_1434000:I002_E1I	11	10	9	6	4	8	PF3D7_1434000:I002_IE2	69	49	57	41	51	61	Pf3D7_14_v3.1364988.1365087	563	1600	670	330	2266	493	0.0349174	0.0269334
PF3D7_1406500:I001	PF3D7_1406500	Pf3D7_14_v3:233001-237744	233835	233994	160	-0.331702	0.472615	0.99999	PF3D7_1406500:I001_E1I	4	4	0	0	3	0	PF3D7_1406500:I001_IE2	2	1	0	1	1	0	Pf3D7_14_v3.233834.233995	42	116	20	18	131	22	0.0299728	0.0144092
PF3D7_0202600:I003	PF3D7_0202600	Pf3D7_02_v3:129342-133563	129691	129803	113	0.231776	0.472623	0.99999	PF3D7_0202600:I003_E1I	6	9	6	17	6	12	PF3D7_0202600:I003_IE2	6	1	2	4	7	5	Pf3D7_02_v3.129690.129804	104	101	118	71	191	64	0.0443787	0.0725462
PF3D7_1125200:I001	PF3D7_1125200	Pf3D7_11_v3:989159-990301	989485	989644	160	-0.211219	0.473755	0.99999	PF3D7_1125200:I001_E1I	45	45	20	16	38	27	PF3D7_1125200:I001_IE2	5	2	1	1	1	1	Pf3D7_11_v3.989484.989645	1096	2506	1064	553	2472	985	0.0124868	0.0103653
PF3D7_1423600:I001	PF3D7_1423600	Pf3D7_14_v3:955865-958066	955966	956250	285	-0.184421	0.473826	0.99999	PF3D7_1423600:I001_E1I	2	5	0	3	4	2	PF3D7_1423600:I001_IE2	82	86	50	30	55	52	Pf3D7_14_v3.955965.956251	929	1108	856	553	1238	812	0.0374314	0.0272795
PF3D7_0508200:I001	PF3D7_0508200	Pf3D7_05_v3:337426-339025	337760	337922	163	0.265496	0.474025	0.99999	PF3D7_0508200:I001_E1I	9	3	12	9	4	10	PF3D7_0508200:I001_IE2	5	2	2	6	1	7	Pf3D7_05_v3.337759.337923	960	645	1385	537	1142	1052	0.00548811	0.0067285
PF3D7_0406700:I010	PF3D7_0406700	Pf3D7_04_v3:347458-351499	350910	350998	89	0.223476	0.47441	0.99999	PF3D7_0406700:I010_E1I	14	6	7	9	5	19	PF3D7_0406700:I010_IE2	10	11	6	12	7	20	Pf3D7_04_v3.350909.350999	176	72	171	129	179	204	0.0605381	0.0656934
PF3D7_1129850:I004	PF3D7_1129850	Pf3D7_11_v3:1153570-1154261	1153942	1153942	1	0.208757	0.474829	0.99999	PF3D7_1129850:I004_E1I	67	95	67	78	87	108	PF3D7_1129850:I004_IE2	67	95	67	78	87	108	NA	NA	NA	NA	NA	NA	NA	1	1
PF3D7_0309100:I003	PF3D7_0309100	Pf3D7_03_v3:387219-388473	387867	388078	212	-0.27857	0.474868	0.99999	PF3D7_0309100:I003_E1I	6	13	5	8	7	9	PF3D7_0309100:I003_IE2	6	13	1	1	1	1	Pf3D7_03_v3.387866.388079	95	85	41	17	95	50	0.090535	0.0769231
PF3D7_0403400:I002	PF3D7_0403400	Pf3D7_04_v3:182870-194712	194011	194205	195	0.276979	0.475197	0.99999	PF3D7_0403400:I002_E1I	1	3	1	1	0	0	PF3D7_0403400:I002_IE2	3	2	1	5	2	3	Pf3D7_04_v3.194010.194206	151	162	122	137	141	190	0.0124858	0.0116156
PF3D7_0419900:I002	PF3D7_0419900	Pf3D7_04_v3:878022-893866	878286	878486	201	-0.295496	0.475564	0.99999	PF3D7_0419900:I002_E1I	1	1	1	0	0	0	PF3D7_0419900:I002_IE2	16	7	7	11	1	6	Pf3D7_04_v3.878285.878487	253	127	200	131	311	174	0.0276614	0.0144
PF3D7_0807900:I001	PF3D7_0807900	Pf3D7_08_v3:402595-404141	402815	403075	261	-0.191619	0.475621	0.99999	PF3D7_0807900:I001_E1I	5	5	9	3	4	8	PF3D7_0807900:I001_IE2	10	9	9	2	3	3	Pf3D7_08_v3.402814.403076	2686	2842	2761	1697	3007	2731	0.00282707	0.00154435
PF3D7_0623500:I008	PF3D7_0623500	Pf3D7_06_v3:952906-954848	954663	954781	119	0.224572	0.475719	0.99999	PF3D7_0623500:I008_E1I	7	14	12	9	18	13	PF3D7_0623500:I008_IE2	6	7	11	4	8	7	Pf3D7_06_v3.954662.954782	92	100	125	74	172	149	0.0824891	0.0694935
PF3D7_1314700:I003	PF3D7_1314700	Pf3D7_13_v3:626481-628675	628370	628551	182	0.20916	0.476359	0.99999	PF3D7_1314700:I003_E1I	3	2	6	4	3	3	PF3D7_1314700:I003_IE2	3	4	2	3	9	1	Pf3D7_13_v3.628369.628552	436	414	341	269	609	352	0.00832639	0.00926299
PF3D7_1305900:I001	PF3D7_1305900	Pf3D7_13_v3:279990-281701	280829	281112	284	-0.179856	0.476392	0.99999	PF3D7_1305900:I001_E1I	35	38	36	25	51	24	PF3D7_1305900:I001_IE2	6	9	2	0	4	1	Pf3D7_13_v3.280828.281113	1153	1618	1049	758	1496	965	0.0162246	0.0160477
PF3D7_1223500:I003	PF3D7_1223500	Pf3D7_12_v3:946864-960969	947515	947688	174	-0.292483	0.476661	0.99999	PF3D7_1223500:I003_E1I	2	1	1	2	0	0	PF3D7_1223500:I003_IE2	1	0	0	0	0	0	Pf3D7_12_v3.947514.947689	15	20	6	17	20	15	0.0574713	0.0188679
PF3D7_1444000:I001	PF3D7_1444000	Pf3D7_14_v3:1800831-1801887	1800932	1801038	107	0.392842	0.476779	0.99999	PF3D7_1444000:I001_E1I	2	1	1	0	1	4	PF3D7_1444000:I001_IE2	0	2	2	1	2	5	NA	NA	NA	NA	NA	NA	NA	1	1
PF3D7_1327100:I007	PF3D7_1327100	Pf3D7_13_v3:1138558-1141561	1139663	1139759	97	-0.303815	0.477177	0.99999	PF3D7_1327100:I007_E1I	1	2	0	1	3	4	PF3D7_1327100:I007_IE2	0	3	0	0	1	1	NA	NA	NA	NA	NA	NA	NA	1	1
PF3D7_0929600:I001	PF3D7_0929600	Pf3D7_09_v3:1182687-1183695	1183292	1183481	190	-0.38823	0.477344	0.99999	PF3D7_0929600:I001_E1I	1	0	1	0	0	2	PF3D7_0929600:I001_IE2	2	0	1	1	0	0	Pf3D7_09_v3.1183291.1183482	127	37	53	59	31	68	0.0113895	0.00940439
PF3D7_1471500:I002	PF3D7_1471500	Pf3D7_14_v3:2922351-2924557	2923172	2923421	250	0.327842	0.477348	0.99999	PF3D7_1471500:I002_E1I	39	13	46	49	21	53	PF3D7_1471500:I002_IE2	13	0	2	21	3	16	Pf3D7_14_v3.2923171.2923422	79	50	18	30	44	25	0.277641	0.451524
PF3D7_1207300:I001	PF3D7_1207300	Pf3D7_12_v3:343326-344361	343331	343424	94	-0.500483	0.477797	0.99999	PF3D7_1207300:I001_E1I	3	1	3	2	0	1	PF3D7_1207300:I001_IE2	5	10	9	2	0	1	NA	NA	NA	NA	NA	NA	NA	1	1
PF3D7_1409700:I001	PF3D7_1409700	Pf3D7_14_v3:377285-380182	377358	377708	351	0.348822	0.477828	0.99999	PF3D7_1409700:I001_E1I	1	0	0	0	0	1	PF3D7_1409700:I001_IE2	16	3	1	4	1	0	Pf3D7_14_v3.377357.377709	11	27	13	17	39	28	0.170732	0.0344828
PF3D7_1019500:I010	PF3D7_1019500	Pf3D7_10_v3:787745-795220	790003	790141	139	0.194197	0.477929	0.99999	PF3D7_1019500:I010_E1I	4	1	3	0	2	2	PF3D7_1019500:I010_IE2	5	3	1	0	1	1	Pf3D7_10_v3.790002.790142	849	695	698	455	808	857	0.00377694	0.00141309
PF3D7_0822400:I003	PF3D7_0822400	Pf3D7_08_v3:990250-992608	991215	991361	147	-0.375767	0.477999	0.99999	PF3D7_0822400:I003_E1I	1	3	0	0	3	0	PF3D7_0822400:I003_IE2	0	1	0	0	0	0	Pf3D7_08_v3.991214.991362	262	267	117	66	408	99	0.00385505	0.00261097
PF3D7_1025900:I007	PF3D7_1025900	Pf3D7_10_v3:1091436-1097277	1092860	1092958	99	0.474956	0.478755	0.99999	PF3D7_1025900:I007_E1I	0	0	1	1	0	1	PF3D7_1025900:I007_IE2	0	0	0	0	0	2	Pf3D7_10_v3.1092859.1092959	514	59	321	225	119	397	0.000558971	0.00269179
PF3D7_1212300:I005	PF3D7_1212300	Pf3D7_12_v3:543518-548532	545260	545454	195	0.246511	0.478886	0.99999	PF3D7_1212300:I005_E1I	7	9	7	5	7	6	PF3D7_1212300:I005_IE2	5	18	9	8	38	7	Pf3D7_12_v3.545259.545455	41	82	32	55	293	75	0.150685	0.0774264
PF3D7_1445600:I003	PF3D7_1445600	Pf3D7_14_v3:1871778-1874381	1872881	1872988	108	-0.220831	0.478991	0.99999	PF3D7_1445600:I003_E1I	17	18	13	11	12	18	PF3D7_1445600:I003_IE2	43	76	30	24	59	35	Pf3D7_14_v3.1872880.1872989	1392	2930	1194	625	3384	1280	0.0175439	0.0148086
PF3D7_1306600:I002	PF3D7_1306600	Pf3D7_13_v3:315042-316784	316527	316721	195	-0.218197	0.479293	0.99999	PF3D7_1306600:I002_E1I	27	13	13	10	6	9	PF3D7_1306600:I002_IE2	0	1	3	2	0	2	Pf3D7_13_v3.316526.316722	429	323	314	195	250	292	0.0260393	0.0192947
PF3D7_1304700:I002	PF3D7_1304700	Pf3D7_13_v3:241657-243192	242182	242256	75	0.272616	0.479816	0.99999	PF3D7_1304700:I002_E1I	0	3	2	0	1	2	PF3D7_1304700:I002_IE2	0	10	1	3	0	1	Pf3D7_13_v3.242181.242257	24	21	31	20	44	38	0.0952381	0.0331754
PF3D7_1215500:I001	PF3D7_1215500	Pf3D7_12_v3:633892-634545	633952	634252	301	0.272769	0.480004	0.99999	PF3D7_1215500:I001_E1I	7	2	2	10	0	9	PF3D7_1215500:I001_IE2	71	58	51	59	37	50	NA	NA	NA	NA	NA	NA	NA	1	1
PF3D7_1023300:I003	PF3D7_1023300	Pf3D7_10_v3:984228-985330	985095	985324	230	0.208756	0.480104	0.99999	PF3D7_1023300:I003_E1I	9	4	7	0	3	9	PF3D7_1023300:I003_IE2	1	0	0	0	0	1	Pf3D7_10_v3.985094.985325	174	156	286	83	363	217	0.0167598	0.00970874
PF3D7_1364700:I002	PF3D7_1364700	Pf3D7_13_v3:2601801-2603107	2602303	2602303	1	-0.287312	0.480225	0.99999	PF3D7_1364700:I002_E1I	12	25	6	9	13	13	PF3D7_1364700:I002_IE2	12	25	6	9	13	13	NA	NA	NA	NA	NA	NA	NA	1	1
PF3D7_0528500:I008	PF3D7_0528500	Pf3D7_05_v3:1174907-1177067	1176593	1176713	121	0.187126	0.480494	0.99999	PF3D7_0528500:I008_E1I	4	5	4	5	4	8	PF3D7_0528500:I008_IE2	36	26	33	32	30	49	Pf3D7_05_v3.1176592.1176714	193	76	158	108	124	188	0.112266	0.132231
PF3D7_0403700:I002	PF3D7_0403700	Pf3D7_04_v3:206228-209394	207064	207193	130	-0.179651	0.480814	0.99999	PF3D7_0403700:I002_E1I	35	21	10	13	6	17	PF3D7_0403700:I002_IE2	0	0	0	0	0	0	Pf3D7_04_v3.207063.207194	1951	2725	1722	1090	3406	1571	0.00513139	0.00295809
PF3D7_1461700:I001	PF3D7_1461700	Pf3D7_14_v3:2501578-2502515	2501715	2501826	112	0.308108	0.480819	0.99999	PF3D7_1461700:I001_E1I	1	0	5	2	1	0	PF3D7_1461700:I001_IE2	1	1	1	1	2	1	Pf3D7_14_v3.2501714.2501827	106	198	96	21	177	52	0.0111248	0.0138067
PF3D7_0107200:I009	PF3D7_0107200	Pf3D7_01_v3:297362-299397	299182	299321	140	0.292319	0.480846	0.99999	PF3D7_0107200:I009_E1I	1	2	0	2	1	1	PF3D7_0107200:I009_IE2	0	1	0	1	1	1	Pf3D7_01_v3.299181.299322	252	400	231	82	496	145	0.00225989	0.00481762
PF3D7_1138800:I005	PF3D7_1138800	Pf3D7_11_v3:1533252-1539856	1535120	1535305	186	0.241765	0.48133	0.99999	PF3D7_1138800:I005_E1I	7	2	6	2	9	5	PF3D7_1138800:I005_IE2	1	1	0	4	0	0	Pf3D7_11_v3.1535119.1535306	153	107	152	103	271	127	0.020214	0.0195695
PF3D7_0503600:I001	PF3D7_0503600	Pf3D7_05_v3:146639-150131	146855	147091	237	0.293319	0.481429	0.99999	PF3D7_0503600:I001_E1I	0	0	4	3	2	2	PF3D7_0503600:I001_IE2	0	1	6	0	5	2	Pf3D7_05_v3.146854.147092	327	606	328	210	761	266	0.00434268	0.00562701
PF3D7_1347300:I004	PF3D7_1347300	Pf3D7_13_v3:1893613-1895023	1894292	1894478	187	-0.307164	0.482898	0.99999	PF3D7_1347300:I004_E1I	1	0	0	0	1	1	PF3D7_1347300:I004_IE2	3	10	0	1	7	0	Pf3D7_13_v3.1894291.1894479	64	46	85	82	80	84	0.0346535	0.0199203
PF3D7_0417500:I002	PF3D7_0417500	Pf3D7_04_v3:777200-779424	777444	777549	106	-0.17562	0.48322	0.99999	PF3D7_0417500:I002_E1I	5	2	3	3	1	4	PF3D7_0417500:I002_IE2	12	4	2	4	1	4	Pf3D7_04_v3.777443.777550	4346	4391	4460	2409	4921	4316	0.00105972	0.000729332
PF3D7_1139300:I001	PF3D7_1139300	Pf3D7_11_v3:1556744-1565045	1557125	1557316	192	0.262816	0.483252	0.99999	PF3D7_1139300:I001_E1I	0	1	2	1	1	0	PF3D7_1139300:I001_IE2	0	1	2	1	1	1	Pf3D7_11_v3.1557124.1557317	266	469	228	181	589	127	0.00310559	0.00277932
PF3D7_0514000:I002	PF3D7_0514000	Pf3D7_05_v3:588921-590769	590151	590295	145	0.360435	0.483346	0.99999	PF3D7_0514000:I002_E1I	1	14	2	6	28	4	PF3D7_0514000:I002_IE2	0	1	0	2	3	2	Pf3D7_05_v3.590150.590296	11	27	7	5	29	8	0.166667	0.348837
PF3D7_0916500:I005	PF3D7_0916500	Pf3D7_09_v3:691568-693570	692580	692728	149	-0.219223	0.483583	0.99999	PF3D7_0916500:I005_E1I	43	31	14	11	22	22	PF3D7_0916500:I005_IE2	0	0	0	0	0	0	Pf3D7_09_v3.692579.692729	550	555	810	295	1270	737	0.0224604	0.0118051
PF3D7_0922700:I003	PF3D7_0922700	Pf3D7_09_v3:919109-921302	919582	919689	108	-0.2264	0.483716	0.99999	PF3D7_0922700:I003_E1I	8	17	7	11	4	3	PF3D7_0922700:I003_IE2	1	9	4	7	2	2	Pf3D7_09_v3.919581.919690	2202	2515	2127	1649	2858	1893	0.00334935	0.0022605
PF3D7_1320500:I003	PF3D7_1320500	Pf3D7_13_v3:843639-845111	844597	844673	77	0.169319	0.483853	0.99999	PF3D7_1320500:I003_E1I	51	55	49	35	74	54	PF3D7_1320500:I003_IE2	23	31	26	17	42	26	Pf3D7_13_v3.844596.844674	1224	1177	1287	817	1229	1191	0.0308764	0.0368938
PF3D7_1025400:I007	PF3D7_1025400	Pf3D7_10_v3:1061399-1067085	1065265	1065366	102	0.400912	0.484022	0.99999	PF3D7_1025400:I007_E1I	0	0	0	0	0	0	PF3D7_1025400:I007_IE2	0	0	0	0	0	0	Pf3D7_10_v3.1065264.1065367	46	20	31	33	41	69	0	0
PF3D7_1403500:I004	PF3D7_1403500	Pf3D7_14_v3:130022-132100	130777	130971	195	0.253393	0.4841	0.99999	PF3D7_1403500:I004_E1I	46	9	43	49	28	53	PF3D7_1403500:I004_IE2	38	11	34	25	19	43	Pf3D7_14_v3.130776.130972	25	25	11	7	40	7	0.59736	0.667692
PF3D7_1230000:I007	PF3D7_1230000	Pf3D7_12_v3:1233696-1241287	1235650	1235766	117	-0.197241	0.484616	0.99999	PF3D7_1230000:I007_E1I	23	11	13	7	10	6	PF3D7_1230000:I007_IE2	67	43	28	22	60	31	Pf3D7_12_v3.1235649.1235767	153	147	122	88	243	142	0.179786	0.125693
PF3D7_0905700:I003	PF3D7_0905700	Pf3D7_09_v3:284200-286640	284678	284790	113	-0.195942	0.484764	0.99999	PF3D7_0905700:I003_E1I	13	5	4	5	4	9	PF3D7_0905700:I003_IE2	7	5	8	5	7	8	Pf3D7_09_v3.284677.284791	1910	2573	1855	1338	2413	1872	0.00330241	0.0033676
PF3D7_1331100:I006	PF3D7_1331100	Pf3D7_13_v3:1299906-1305294	1304219	1304416	198	-0.244845	0.484982	0.99999	PF3D7_1331100:I006_E1I	9	4	1	3	6	5	PF3D7_1331100:I006_IE2	15	21	4	4	12	12	Pf3D7_13_v3.1304218.1304417	149	131	120	96	206	133	0.0632319	0.0460526
PF3D7_1116200:I006	PF3D7_1116200	Pf3D7_11_v3:615744-617186	616755	616900	146	0.254715	0.485122	0.99999	PF3D7_1116200:I006_E1I	4	1	1	2	2	2	PF3D7_1116200:I006_IE2	9	7	2	7	11	11	Pf3D7_11_v3.616754.616901	39	149	38	27	79	40	0.0504202	0.107034
PF3D7_0922300:I007	PF3D7_0922300	Pf3D7_09_v3:905998-908357	907152	907275	124	0.375848	0.48526	0.99999	PF3D7_0922300:I007_E1I	0	0	0	0	0	0	PF3D7_0922300:I007_IE2	0	0	0	0	0	0	Pf3D7_09_v3.907151.907276	40	37	25	25	55	21	0	0
PF3D7_1327100:I008	PF3D7_1327100	Pf3D7_13_v3:1138558-1141561	1139808	1139954	147	-0.50129	0.485334	0.99999	PF3D7_1327100:I008_E1I	1	1	0	1	0	0	PF3D7_1327100:I008_IE2	1	0	0	0	0	0	NA	NA	NA	NA	NA	NA	NA	1	1
PF3D7_0605900:I001	PF3D7_0605900	Pf3D7_06_v3:247640-249166	247955	248076	122	-0.225554	0.485505	0.99999	PF3D7_0605900:I001_E1I	3	5	1	2	2	6	PF3D7_0605900:I001_IE2	1	0	1	1	0	3	Pf3D7_06_v3.247954.248077	937	645	782	494	607	854	0.00232116	0.00356779
PF3D7_0812200:I010	PF3D7_0812200	Pf3D7_08_v3:614919-617821	616935	617012	78	0.322091	0.485609	0.99999	PF3D7_0812200:I010_E1I	1	4	1	2	2	2	PF3D7_0812200:I010_IE2	2	1	0	0	0	1	Pf3D7_08_v3.616934.617013	51	46	65	18	137	57	0.027027	0.0162413
PF3D7_1122600:I007	PF3D7_1122600	Pf3D7_11_v3:860134-868220	864102	864211	110	-0.275969	0.486111	0.99999	PF3D7_1122600:I007_E1I	0	0	0	0	0	0	PF3D7_1122600:I007_IE2	1	1	4	0	0	2	Pf3D7_11_v3.864101.864212	74	55	21	18	91	26	0.0196078	0.00735294
PF3D7_1034800:I006	PF3D7_1034800	Pf3D7_10_v3:1380028-1382249	1381162	1381250	89	0.231171	0.486458	0.99999	PF3D7_1034800:I006_E1I	3	6	4	10	6	11	PF3D7_1034800:I006_IE2	2	7	4	13	6	5	Pf3D7_10_v3.1381161.1381251	194	362	246	167	657	256	0.0159509	0.0230665
PF3D7_1453200:I004	PF3D7_1453200	Pf3D7_14_v3:2179519-2186631	2180191	2180305	115	0.422832	0.486519	0.99999	PF3D7_1453200:I004_E1I	0	0	0	0	0	0	PF3D7_1453200:I004_IE2	1	0	0	0	0	0	Pf3D7_14_v3.2180190.2180306	89	6	64	32	35	92	0.0031348	0
PF3D7_1117600:I006	PF3D7_1117600	Pf3D7_11_v3:668368-669491	669334	669410	77	0.235206	0.486594	0.99999	PF3D7_1117600:I006_E1I	10	4	1	6	8	6	PF3D7_1117600:I006_IE2	10	13	3	14	11	14	Pf3D7_11_v3.669333.669411	154	190	124	95	270	147	0.0419652	0.0544783
PF3D7_1025000:I006	PF3D7_1025000	Pf3D7_10_v3:1045608-1049760	1049465	1049614	150	-0.254116	0.487358	0.99999	PF3D7_1025000:I006_E1I	5	1	0	2	0	2	PF3D7_1025000:I006_IE2	1	0	0	1	1	1	Pf3D7_10_v3.1049464.1049615	402	429	393	226	601	372	0.00285132	0.0029106
PF3D7_1010700:I006	PF3D7_1010700	Pf3D7_10_v3:422961-424365	424210	424302	93	0.18566	0.487406	0.99999	PF3D7_1010700:I006_E1I	42	58	36	50	57	52	PF3D7_1010700:I006_IE2	32	34	22	36	40	30	Pf3D7_10_v3.424209.424303	3103	3507	2088	2184	3154	2442	0.0127128	0.0167457
PF3D7_1243500:I007	PF3D7_1243500	Pf3D7_12_v3:1820881-1822595	1822401	1822529	129	0.235504	0.487774	0.99999	PF3D7_1243500:I007_E1I	8	4	8	8	5	18	PF3D7_1243500:I007_IE2	9	3	9	8	0	12	Pf3D7_12_v3.1822400.1822530	825	607	915	530	934	1080	0.00865892	0.00992411
PF3D7_1127600:I002	PF3D7_1127600	Pf3D7_11_v3:1071752-1073813	1072258	1072375	118	-0.171952	0.487841	0.99999	PF3D7_1127600:I002_E1I	5	9	7	3	3	2	PF3D7_1127600:I002_IE2	16	15	12	10	12	12	Pf3D7_11_v3.1072257.1072376	708	747	690	371	973	696	0.0146991	0.0101892
PF3D7_1411000:I002	PF3D7_1411000	Pf3D7_14_v3:440541-447773	445329	445419	91	0.358586	0.488057	0.99999	PF3D7_1411000:I002_E1I	2	2	1	2	2	3	PF3D7_1411000:I002_IE2	2	1	1	2	3	3	NA	NA	NA	NA	NA	NA	NA	1	1
PF3D7_1435200:I003	PF3D7_1435200	Pf3D7_14_v3:1419383-1420934	1420047	1420202	156	0.354996	0.488306	0.99999	PF3D7_1435200:I003_E1I	3	2	0	5	0	5	PF3D7_1435200:I003_IE2	4	2	0	3	1	4	Pf3D7_14_v3.1420046.1420203	164	63	116	94	86	130	0.0157819	0.0282132
PF3D7_0611000:I001	PF3D7_0611000	Pf3D7_06_v3:463564-464676	463701	463822	122	0.274786	0.48845	0.99999	PF3D7_0611000:I001_E1I	13	2	11	10	3	14	PF3D7_0611000:I001_IE2	3	6	5	8	3	11	Pf3D7_06_v3.463700.463823	112	50	212	67	232	162	0.0507614	0.0504634
PF3D7_1203900:I004	PF3D7_1203900	Pf3D7_12_v3:194144-195462	195247	195364	118	0.164075	0.488521	0.99999	PF3D7_1203900:I004_E1I	18	16	14	9	6	18	PF3D7_1203900:I004_IE2	36	34	25	17	23	37	Pf3D7_12_v3.195246.195365	8276	9912	6802	5105	8286	6314	0.00285298	0.0027834
PF3D7_1038300:I008	PF3D7_1038300	Pf3D7_10_v3:1512190-1514416	1514240	1514374	135	0.381982	0.488595	0.99999	PF3D7_1038300:I008_E1I	0	1	1	2	0	6	PF3D7_1038300:I008_IE2	0	4	0	2	1	4	NA	NA	NA	NA	NA	NA	NA	1	1
PF3D7_0828600:I002	PF3D7_0828600	Pf3D7_08_v3:1229899-1232132	1231319	1231480	162	0.29049	0.488701	0.99999	PF3D7_0828600:I002_E1I	4	4	1	6	2	10	PF3D7_0828600:I002_IE2	0	3	0	2	1	4	Pf3D7_08_v3.1231318.1231481	157	17	103	47	27	131	0.0212014	0.0574713
PF3D7_1246800:I001	PF3D7_1246800	Pf3D7_12_v3:1941365-1942491	1941829	1941929	101	0.221711	0.489305	0.99999	PF3D7_1246800:I001_E1I	6	1	5	4	7	5	PF3D7_1246800:I001_IE2	11	7	7	16	16	11	Pf3D7_12_v3.1941828.1941930	1148	1051	1630	905	2195	1825	0.00480832	0.00595418
PF3D7_1338000:I019	PF3D7_1338000	Pf3D7_13_v3:1536463-1540353	1540192	1540284	93	-0.243045	0.489347	0.99999	PF3D7_1338000:I019_E1I	6	7	1	2	3	2	PF3D7_1338000:I019_IE2	0	1	0	1	0	2	Pf3D7_13_v3.1540191.1540285	151	88	99	80	69	139	0.0217077	0.0170648
PF3D7_1242300:I004	PF3D7_1242300	Pf3D7_12_v3:1793532-1794835	1794191	1794294	104	-0.195568	0.489487	0.99999	PF3D7_1242300:I004_E1I	14	16	15	3	22	23	PF3D7_1242300:I004_IE2	11	14	7	3	9	13	Pf3D7_12_v3.1794190.1794295	292	348	341	240	454	402	0.0377636	0.0322296
PF3D7_1421000:I003	PF3D7_1421000	Pf3D7_14_v3:867802-868920	868549	868768	220	0.194185	0.489531	0.99999	PF3D7_1421000:I003_E1I	20	50	20	23	58	16	PF3D7_1421000:I003_IE2	1	0	1	0	1	2	Pf3D7_14_v3.868548.868769	338	439	320	204	472	368	0.040245	0.0457038
PF3D7_0607400:I009	PF3D7_0607400	Pf3D7_06_v3:306384-309961	308079	308174	96	-0.264181	0.489565	0.99999	PF3D7_0607400:I009_E1I	1	6	1	3	4	8	PF3D7_0607400:I009_IE2	4	3	7	7	5	9	Pf3D7_06_v3.308078.308175	113	142	153	86	278	167	0.026253	0.0327869
PF3D7_1428000:I003	PF3D7_1428000	Pf3D7_14_v3:1095686-1097731	1097001	1097090	90	-0.285425	0.4897	0.99999	PF3D7_1428000:I003_E1I	4	8	4	5	5	4	PF3D7_1428000:I003_IE2	2	6	4	5	1	5	Pf3D7_14_v3.1097000.1097091	7	12	8	27	5	27	0.341463	0.174825
PF3D7_1368300:I003	PF3D7_1368300	Pf3D7_13_v3:2717853-2719377	2718520	2718739	220	0.185586	0.489738	0.99999	PF3D7_1368300:I003_E1I	13	15	9	16	14	20	PF3D7_1368300:I003_IE2	24	28	18	24	29	43	Pf3D7_13_v3.2718519.2718740	174	171	119	105	149	121	0.103382	0.162946
PF3D7_0509300:I001	PF3D7_0509300	Pf3D7_05_v3:388696-389191	388948	389095	148	0.17839	0.489923	0.99999	PF3D7_0509300:I001_E1I	25	15	14	13	39	15	PF3D7_0509300:I001_IE2	13	19	11	14	17	6	Pf3D7_05_v3.388947.389096	625	997	738	428	1240	646	0.020137	0.021978
PF3D7_0723600:I001	PF3D7_0723600	Pf3D7_07_v3:986598-987365	986832	987017	186	-0.236902	0.490011	0.99999	PF3D7_0723600:I001_E1I	10	18	7	13	10	11	PF3D7_0723600:I001_IE2	2	5	0	5	2	1	Pf3D7_07_v3.986831.987018	838	1802	755	656	1891	671	0.00614754	0.00648348
PF3D7_0809700:I001	PF3D7_0809700	Pf3D7_08_v3:499463-501569	499642	499822	181	-0.247172	0.490054	0.99999	PF3D7_0809700:I001_E1I	0	0	0	0	0	0	PF3D7_0809700:I001_IE2	0	0	0	0	0	1	Pf3D7_08_v3.499641.499823	67	45	34	38	51	54	0	0.00348432
PF3D7_0102700:I001	PF3D7_0102700	Pf3D7_01_v3:124517-125484	124589	124725	137	0.350465	0.490068	0.99999	PF3D7_0102700:I001_E1I	2	0	2	3	0	1	PF3D7_0102700:I001_IE2	1	0	0	0	5	1	Pf3D7_01_v3.124588.124726	20	33	6	7	25	7	0.0406504	0.113636
PF3D7_1223000:I002	PF3D7_1223000	Pf3D7_12_v3:925375-926249	925710	925841	132	0.272965	0.490293	0.99999	PF3D7_1223000:I002_E1I	21	10	10	21	6	15	PF3D7_1223000:I002_IE2	5	7	5	4	0	9	Pf3D7_12_v3.925709.925842	72	26	70	86	39	125	0.147208	0.0990991
PF3D7_1358900:I009	PF3D7_1358900	Pf3D7_13_v3:2332196-2334915	2333752	2333871	120	-0.178054	0.490453	0.99999	PF3D7_1358900:I009_E1I	13	4	2	3	4	1	PF3D7_1358900:I009_IE2	7	6	4	1	0	1	Pf3D7_13_v3.2333751.2333872	2378	2965	1960	1607	2844	1874	0.00245868	0.000789889
PF3D7_1116900:I005	PF3D7_1116900	Pf3D7_11_v3:644100-645537	645048	645148	101	-0.401052	0.490989	0.99999	PF3D7_1116900:I005_E1I	0	1	1	0	0	0	PF3D7_1116900:I005_IE2	4	1	0	0	0	0	Pf3D7_11_v3.645047.645149	194	68	70	91	45	115	0.0104322	0
PF3D7_1229900:I004	PF3D7_1229900	Pf3D7_12_v3:1228063-1233005	1229080	1229192	113	0.223626	0.491482	0.99999	PF3D7_1229900:I004_E1I	6	8	3	5	6	6	PF3D7_1229900:I004_IE2	3	1	1	3	1	3	Pf3D7_12_v3.1229079.1229193	104	134	103	72	182	122	0.03125	0.0309278
PF3D7_0414000:I008	PF3D7_0414000	Pf3D7_04_v3:626891-633126	628523	628620	98	-0.26051	0.491799	0.99999	PF3D7_0414000:I008_E1I	6	2	4	3	5	5	PF3D7_0414000:I008_IE2	1	0	0	0	3	0	Pf3D7_04_v3.628522.628621	1283	932	722	626	1333	649	0.00220826	0.0030581
PF3D7_0916500:I001	PF3D7_0916500	Pf3D7_09_v3:691568-693570	691651	691763	113	0.230861	0.49187	0.99999	PF3D7_0916500:I001_E1I	5	5	3	8	4	9	PF3D7_0916500:I001_IE2	3	0	3	7	5	1	Pf3D7_09_v3.691650.691764	1001	1128	1394	446	2184	1198	0.00268931	0.00442133
PF3D7_0724700:I002	PF3D7_0724700	Pf3D7_07_v3:1034969-1046109	1035461	1035567	107	-0.221306	0.49192	0.99999	PF3D7_0724700:I002_E1I	22	7	9	7	10	11	PF3D7_0724700:I002_IE2	8	6	3	7	1	7	Pf3D7_07_v3.1035460.1035568	1295	1384	1075	804	1652	1028	0.00727225	0.00613322
PF3D7_0624700:I004	PF3D7_0624700	Pf3D7_06_v3:1009457-1010718	1010031	1010111	81	-0.257871	0.49199	0.99999	PF3D7_0624700:I004_E1I	7	0	1	2	0	4	PF3D7_0624700:I004_IE2	13	0	3	2	1	8	Pf3D7_06_v3.1010030.1010112	353	215	433	223	364	427	0.011846	0.00831296
PF3D7_1214500:I002	PF3D7_1214500	Pf3D7_12_v3:611892-613128	612393	612484	92	0.349886	0.492029	0.99999	PF3D7_1214500:I002_E1I	7	11	2	2	9	4	PF3D7_1214500:I002_IE2	2	5	1	2	3	1	Pf3D7_12_v3.612392.612485	40	49	15	15	78	17	0.118644	0.0871369
PF3D7_0506600:I002	PF3D7_0506600	Pf3D7_05_v3:278774-279495	278918	278918	1	0.325408	0.492472	0.99999	PF3D7_0506600:I002_E1I	6	4	3	9	4	7	PF3D7_0506600:I002_IE2	6	4	3	9	4	7	NA	NA	NA	NA	NA	NA	NA	1	1
PF3D7_1208300:I001	PF3D7_1208300	Pf3D7_12_v3:388545-389147	388911	389039	129	-0.188876	0.492569	0.99999	PF3D7_1208300:I001_E1I	36	47	50	33	47	26	PF3D7_1208300:I001_IE2	40	56	37	49	38	35	Pf3D7_12_v3.388910.389040	3425	6438	4757	2216	8856	3653	0.00901512	0.00768246
PF3D7_0922700:I009	PF3D7_0922700	Pf3D7_09_v3:919109-921302	921137	921253	117	0.213747	0.492737	0.99999	PF3D7_0922700:I009_E1I	0	0	1	2	5	1	PF3D7_0922700:I009_IE2	0	0	0	1	0	0	Pf3D7_09_v3.921136.921254	283	317	356	185	620	306	0.000522739	0.00403407
PF3D7_1025500:I006	PF3D7_1025500	Pf3D7_10_v3:1067652-1086992	1073541	1073669	129	0.32783	0.492873	0.99999	PF3D7_1025500:I006_E1I	6	6	1	3	12	12	PF3D7_1025500:I006_IE2	2	1	0	0	0	2	NA	NA	NA	NA	NA	NA	NA	1	1
PF3D7_1348600:I001	PF3D7_1348600	Pf3D7_13_v3:1953304-1954852	1953360	1953547	188	0.231652	0.492996	0.99999	PF3D7_1348600:I001_E1I	10	6	8	12	5	10	PF3D7_1348600:I001_IE2	21	8	20	13	13	15	Pf3D7_13_v3.1953359.1953548	221	106	78	136	112	187	0.0826727	0.0724947
PF3D7_0819800:I005	PF3D7_0819800	Pf3D7_08_v3:891658-898502	895614	895837	224	0.235596	0.493033	0.99999	PF3D7_0819800:I005_E1I	38	25	12	30	26	34	PF3D7_0819800:I005_IE2	29	12	8	22	18	20	NA	NA	NA	NA	NA	NA	NA	1	1
PF3D7_1349000:I010	PF3D7_1349000	Pf3D7_13_v3:1966890-1969427	1969179	1969279	101	0.367354	0.493041	0.99999	PF3D7_1349000:I010_E1I	1	0	2	4	3	0	PF3D7_1349000:I010_IE2	6	1	1	3	10	0	NA	NA	NA	NA	NA	NA	NA	1	1
PF3D7_0820900:I001	PF3D7_0820900	Pf3D7_08_v3:939583-944645	940899	941075	177	-0.222856	0.493164	0.99999	PF3D7_0820900:I001_E1I	0	2	3	2	1	2	PF3D7_0820900:I001_IE2	12	0	4	5	13	5	Pf3D7_08_v3.940898.941076	1006	587	875	465	848	861	0.00423643	0.00639854
PF3D7_1339500:I002	PF3D7_1339500	Pf3D7_13_v3:1587028-1587874	1587306	1587499	194	-0.231777	0.493584	0.99999	PF3D7_1339500:I002_E1I	3	4	2	2	6	3	PF3D7_1339500:I002_IE2	1	4	3	5	6	7	Pf3D7_13_v3.1587305.1587500	150	263	230	88	602	138	0.0130468	0.0172107
PF3D7_1472000:I002	PF3D7_1472000	Pf3D7_14_v3:2940478-2941603	2940934	2941069	136	-0.177887	0.494088	0.99999	PF3D7_1472000:I002_E1I	5	9	3	3	3	2	PF3D7_1472000:I002_IE2	1	4	0	1	1	1	Pf3D7_14_v3.2940933.2941070	1026	1308	894	705	1254	825	0.00339611	0.00197168
PF3D7_0215900:I002	PF3D7_0215900	Pf3D7_02_v3:654918-656840	655173	655281	109	0.335651	0.494216	0.99999	PF3D7_0215900:I002_E1I	3	0	2	1	1	3	PF3D7_0215900:I002_IE2	1	1	1	5	0	4	Pf3D7_02_v3.655172.655282	106	49	112	87	141	111	0.0147601	0.0202312
PF3D7_1411100:I008	PF3D7_1411100	Pf3D7_14_v3:447923-449968	449694	449807	114	-0.273427	0.49455	0.99999	PF3D7_1411100:I008_E1I	17	6	2	4	4	2	PF3D7_1411100:I008_IE2	15	3	1	4	2	3	Pf3D7_14_v3.449693.449808	115	50	54	104	40	149	0.0912863	0.031405
PF3D7_1106800:I004	PF3D7_1106800	Pf3D7_11_v3:283869-289224	288506	288635	130	-0.226547	0.494902	0.99999	PF3D7_1106800:I004_E1I	0	0	0	0	0	1	PF3D7_1106800:I004_IE2	1	3	2	2	3	0	Pf3D7_11_v3.288505.288636	373	479	270	139	596	238	0.00266667	0.00307377
PF3D7_0932500:I005	PF3D7_0932500	Pf3D7_09_v3:1293832-1296644	1295190	1295319	130	-0.193283	0.494912	0.99999	PF3D7_0932500:I005_E1I	38	38	18	13	39	29	PF3D7_0932500:I005_IE2	4	6	4	3	4	4	Pf3D7_09_v3.1295189.1295320	222	87	183	133	203	362	0.0989011	0.061828
PF3D7_0603800:I005	PF3D7_0603800	Pf3D7_06_v3:152541-160455	155394	155601	208	-0.328948	0.495049	0.99999	PF3D7_0603800:I005_E1I	25	8	10	3	5	17	PF3D7_0603800:I005_IE2	2	0	1	2	0	2	Pf3D7_06_v3.155393.155602	685	107	562	453	146	718	0.016703	0.01089
PF3D7_0602600:I001	PF3D7_0602600	Pf3D7_06_v3:107037-111664	107227	107581	355	0.243049	0.495275	0.99999	PF3D7_0602600:I001_E1I	10	15	3	8	8	10	PF3D7_0602600:I001_IE2	1	4	3	5	5	5	Pf3D7_06_v3.107226.107582	61	62	44	68	62	41	0.0972973	0.10705
PF3D7_1251300:I006	PF3D7_1251300	Pf3D7_12_v3:2095062-2096508	2096288	2096455	168	-0.167759	0.495405	0.99999	PF3D7_1251300:I006_E1I	6	5	1	1	0	2	PF3D7_1251300:I006_IE2	3	0	0	1	0	0	Pf3D7_12_v3.2096287.2096456	570	613	731	398	1096	738	0.0039032	0.000895255
PF3D7_0526200:I001	PF3D7_0526200	Pf3D7_05_v3:1081558-1083816	1082561	1082721	161	0.191937	0.495482	0.99999	PF3D7_0526200:I001_E1I	102	107	177	86	213	190	PF3D7_0526200:I001_IE2	66	63	91	56	78	109	Pf3D7_05_v3.1082560.1082722	4595	5355	4660	2830	6019	4822	0.0203178	0.0260739
PF3D7_0407700:I002	PF3D7_0407700	Pf3D7_04_v3:377481-383087	377748	377845	98	0.290108	0.495684	0.99999	PF3D7_0407700:I002_E1I	21	5	7	20	5	16	PF3D7_0407700:I002_IE2	19	7	6	17	5	28	Pf3D7_04_v3.377747.377846	134	87	116	113	85	106	0.0879567	0.130186
PF3D7_1440200:I003	PF3D7_1440200	Pf3D7_14_v3:1639477-1647167	1643018	1643162	145	-0.255688	0.496256	0.99999	PF3D7_1440200:I003_E1I	0	1	0	0	0	4	PF3D7_1440200:I003_IE2	0	1	0	0	2	0	Pf3D7_14_v3.1643017.1643163	108	128	83	19	158	84	0.003125	0.0113636
PF3D7_0703600:I004	PF3D7_0703600	Pf3D7_07_v3:144019-145953	144673	144860	188	0.219206	0.496294	0.99999	PF3D7_0703600:I004_E1I	1	0	4	7	0	3	PF3D7_0703600:I004_IE2	2	7	5	2	2	3	Pf3D7_07_v3.144672.144861	962	347	859	549	556	1091	0.0043628	0.00385575
PF3D7_1004700:I003	PF3D7_1004700	Pf3D7_10_v3:220018-221353	220999	221220	222	-0.185559	0.496529	0.99999	PF3D7_1004700:I003_E1I	110	61	58	38	36	54	PF3D7_1004700:I003_IE2	6	15	10	8	14	16	Pf3D7_10_v3.220998.221221	83	60	89	66	103	108	0.359116	0.230556
PF3D7_0518700:I001	PF3D7_0518700	Pf3D7_05_v3:774075-780438	776766	776972	207	0.330338	0.496574	0.99999	PF3D7_0518700:I001_E1I	1	3	1	0	0	0	PF3D7_0518700:I001_IE2	3	1	2	0	2	2	Pf3D7_05_v3.776765.776973	60	73	38	37	77	31	0.0311615	0.0136054
PF3D7_1114700:I006	PF3D7_1114700	Pf3D7_11_v3:555514-558668	557594	557699	106	-0.235803	0.496837	0.99999	PF3D7_1114700:I006_E1I	67	25	48	32	28	50	PF3D7_1114700:I006_IE2	42	21	15	12	11	21	Pf3D7_11_v3.557593.557700	4203	3514	3229	2819	4421	3814	0.00985979	0.00691762
PF3D7_0710000:I002	PF3D7_0710000	Pf3D7_07_v3:447515-458496	453235	453491	257	-0.384078	0.497087	0.99999	PF3D7_0710000:I002_E1I	0	0	2	0	0	0	PF3D7_0710000:I002_IE2	1	0	0	0	2	0	Pf3D7_07_v3.453234.453492	94	37	81	74	71	95	0.00702576	0.00414938
PF3D7_1304900:I002	PF3D7_1304900	Pf3D7_13_v3:245199-246175	245613	245776	164	-0.175905	0.497149	0.99999	PF3D7_1304900:I002_E1I	13	11	10	5	10	15	PF3D7_1304900:I002_IE2	50	45	26	18	18	42	Pf3D7_13_v3.245612.245777	2207	3480	2279	1226	3665	2174	0.00963511	0.00758534
PF3D7_1468000:I009	PF3D7_1468000	Pf3D7_14_v3:2777632-2785114	2783210	2783329	120	-0.392327	0.497161	0.99999	PF3D7_1468000:I009_E1I	0	0	0	1	0	0	PF3D7_1468000:I009_IE2	7	6	0	1	0	0	Pf3D7_14_v3.2783209.2783330	74	53	32	36	97	29	0.0392749	0.00613497
PF3D7_0202900:I005	PF3D7_0202900	Pf3D7_02_v3:138927-141192	139777	139992	216	-0.240923	0.497791	0.99999	PF3D7_0202900:I005_E1I	5	2	4	6	2	3	PF3D7_0202900:I005_IE2	23	26	16	6	19	25	Pf3D7_02_v3.139776.139993	79	52	191	35	247	113	0.105556	0.0716804
PF3D7_0823700:I001	PF3D7_0823700	Pf3D7_08_v3:1041832-1042327	1041985	1042279	295	-0.274942	0.498394	0.99999	PF3D7_0823700:I001_E1I	25	34	4	13	1	11	PF3D7_0823700:I001_IE2	4	1	1	0	0	2	Pf3D7_08_v3.1041984.1042280	38	32	15	61	56	41	0.288703	0.0787172
PF3D7_1034800:I004	PF3D7_1034800	Pf3D7_10_v3:1380028-1382249	1380815	1380912	98	-0.267512	0.498914	0.99999	PF3D7_1034800:I004_E1I	0	0	1	2	2	0	PF3D7_1034800:I004_IE2	1	0	2	2	1	0	Pf3D7_10_v3.1380814.1380913	98	167	149	78	410	122	0.00480769	0.00570497
PF3D7_1365600:I004	PF3D7_1365600	Pf3D7_13_v3:2621261-2624000	2622718	2622786	69	-0.351931	0.499174	0.99999	PF3D7_1365600:I004_E1I	6	1	3	1	3	2	PF3D7_1365600:I004_IE2	0	1	0	1	2	0	Pf3D7_13_v3.2622717.2622787	48	57	18	19	103	20	0.0428016	0.0307167
PF3D7_1432300:I002	PF3D7_1432300	Pf3D7_14_v3:1269368-1274667	1271925	1272099	175	0.419846	0.499262	0.99999	PF3D7_1432300:I002_E1I	0	2	2	0	0	0	PF3D7_1432300:I002_IE2	0	0	0	0	0	0	Pf3D7_14_v3.1271924.1272100	30	16	29	17	40	23	0.025974	0
PF3D7_1338400:I006	PF3D7_1338400	Pf3D7_13_v3:1550949-1553103	1552290	1552414	125	-0.258359	0.499712	0.99999	PF3D7_1338400:I006_E1I	0	0	0	0	0	0	PF3D7_1338400:I006_IE2	1	0	0	0	0	0	Pf3D7_13_v3.1552289.1552415	145	218	123	64	288	124	0.00102775	0
PF3D7_0106400:I002	PF3D7_0106400	Pf3D7_01_v3:272454-273404	272765	272858	94	0.266921	0.50017	0.99999	PF3D7_0106400:I002_E1I	8	21	9	2	15	10	PF3D7_0106400:I002_IE2	6	14	5	4	15	11	Pf3D7_01_v3.272764.272859	497	1502	488	429	1939	375	0.0125074	0.0102832
PF3D7_1147800:I004	PF3D7_1147800	Pf3D7_11_v3:1899181-1905942	1905571	1905689	119	-0.241089	0.500276	0.99999	PF3D7_1147800:I004_E1I	1	1	0	1	2	0	PF3D7_1147800:I004_IE2	5	2	3	2	6	0	Pf3D7_11_v3.1905570.1905690	749	648	402	445	674	286	0.0033241	0.00389933
PF3D7_1025500:I002	PF3D7_1025500	Pf3D7_10_v3:1067652-1086992	1068382	1068665	284	0.197278	0.50033	0.99999	PF3D7_1025500:I002_E1I	37	48	47	30	69	67	PF3D7_1025500:I002_IE2	3	3	3	2	0	1	Pf3D7_10_v3.1068381.1068666	148	121	151	53	254	141	0.143731	0.158685
PF3D7_1130500:I004	PF3D7_1130500	Pf3D7_11_v3:1171680-1175724	1174970	1175100	131	0.206041	0.500394	0.99999	PF3D7_1130500:I004_E1I	2	3	1	4	4	3	PF3D7_1130500:I004_IE2	4	1	0	4	4	5	Pf3D7_11_v3.1174969.1175101	775	682	888	494	1247	922	0.00233993	0.00448598
PF3D7_1131200:I005	PF3D7_1131200	Pf3D7_11_v3:1199253-1201805	1201347	1201610	264	0.18978	0.500481	0.99999	PF3D7_1131200:I005_E1I	36	29	32	37	37	43	PF3D7_1131200:I005_IE2	4	11	9	10	10	5	Pf3D7_11_v3.1201346.1201611	66	96	39	37	165	42	0.231358	0.225397
PF3D7_1423300:I005	PF3D7_1423300	Pf3D7_14_v3:936168-941638	937386	937579	194	0.453345	0.500481	0.99999	PF3D7_1423300:I005_E1I	1	0	0	2	2	0	PF3D7_1423300:I005_IE2	0	0	0	1	0	0	Pf3D7_14_v3.937385.937580	86	7	19	20	10	28	0.00444444	0.0413223
PF3D7_1229900:I014	PF3D7_1229900	Pf3D7_12_v3:1228063-1233005	1230745	1230900	156	0.164319	0.500561	0.99999	PF3D7_1229900:I014_E1I	15	24	15	11	19	32	PF3D7_1229900:I014_IE2	32	37	34	31	73	49	NA	NA	NA	NA	NA	NA	NA	1	1
PF3D7_1468500:I002	PF3D7_1468500	Pf3D7_14_v3:2812941-2814385	2813224	2813364	141	0.237302	0.500604	0.99999	PF3D7_1468500:I002_E1I	19	8	18	30	25	36	PF3D7_1468500:I002_IE2	5	0	3	1	0	6	Pf3D7_14_v3.2813223.2813365	455	229	570	292	527	698	0.020695	0.0312899
PF3D7_1010000:I001	PF3D7_1010000	Pf3D7_10_v3:401876-402711	402182	402375	194	-0.173118	0.501056	0.99999	PF3D7_1010000:I001_E1I	16	31	20	18	20	27	PF3D7_1010000:I001_IE2	66	145	97	59	121	100	Pf3D7_10_v3.402181.402376	2016	2371	1589	1238	2337	1896	0.030421	0.0305661
PF3D7_1128900:I003	PF3D7_1128900	Pf3D7_11_v3:1118249-1120685	1120507	1120602	96	0.406018	0.501261	0.99999	PF3D7_1128900:I003_E1I	9	1	9	7	1	6	PF3D7_1128900:I003_IE2	12	0	8	4	2	8	Pf3D7_11_v3.1120506.1120603	2291	291	1319	1665	398	1706	0.00497386	0.00370077
PF3D7_1221100:I001	PF3D7_1221100	Pf3D7_12_v3:847437-849183	847540	847634	95	-0.508264	0.501349	0.99999	PF3D7_1221100:I001_E1I	0	2	0	2	0	0	PF3D7_1221100:I001_IE2	0	1	3	1	0	0	NA	NA	NA	NA	NA	NA	NA	1	1
PF3D7_0215100:I005	PF3D7_0215100	Pf3D7_02_v3:622524-624306	623945	624072	128	-0.21131	0.501686	0.99999	PF3D7_0215100:I005_E1I	30	18	24	10	22	25	PF3D7_0215100:I005_IE2	26	12	9	11	2	7	Pf3D7_02_v3.623944.624073	696	528	620	227	641	616	0.0312582	0.0252874
PF3D7_0321900:I006	PF3D7_0321900	Pf3D7_03_v3:922974-927942	927273	927423	151	-0.179124	0.501799	0.99999	PF3D7_0321900:I006_E1I	14	11	22	12	23	24	PF3D7_0321900:I006_IE2	27	21	32	23	29	31	Pf3D7_03_v3.927272.927424	2526	1712	2047	2051	1930	2130	0.0100024	0.011485
PF3D7_1472800:I005	PF3D7_1472800	Pf3D7_14_v3:2969912-2971792	2971086	2971217	132	-0.166935	0.501831	0.99999	PF3D7_1472800:I005_E1I	76	50	30	48	21	34	PF3D7_1472800:I005_IE2	7	3	4	2	1	4	Pf3D7_14_v3.2971085.2971218	1572	1674	1965	726	2741	1746	0.0160498	0.0104404
PF3D7_0935300:I003	PF3D7_0935300	Pf3D7_09_v3:1373018-1373722	1373511	1373606	96	0.268114	0.50207	0.99999	PF3D7_0935300:I003_E1I	11	22	12	31	4	23	PF3D7_0935300:I003_IE2	26	20	15	27	9	26	Pf3D7_09_v3.1373510.1373607	217	149	251	169	317	203	0.0791045	0.0801068
PF3D7_0817700:I024	PF3D7_0817700	Pf3D7_08_v3:805797-813465	811801	811901	101	-0.550021	0.502257	0.99999	PF3D7_0817700:I024_E1I	0	0	1	1	1	0	PF3D7_0817700:I024_IE2	0	0	1	0	0	0	Pf3D7_08_v3.811800.811902	332	16	189	136	17	324	0.00185874	0.00209205
PF3D7_1117600:I002	PF3D7_1117600	Pf3D7_11_v3:668368-669491	668726	668852	127	0.205431	0.502527	0.99999	PF3D7_1117600:I002_E1I	19	13	8	17	9	10	PF3D7_1117600:I002_IE2	10	14	12	14	7	16	Pf3D7_11_v3.668725.668853	979	1239	763	587	1313	727	0.0125869	0.0137038
PF3D7_0518700:I002	PF3D7_0518700	Pf3D7_05_v3:774075-780438	777210	777405	196	0.358258	0.502748	0.99999	PF3D7_0518700:I002_E1I	2	1	0	0	1	0	PF3D7_0518700:I002_IE2	1	1	0	0	0	0	Pf3D7_05_v3.777209.777406	72	90	20	34	57	21	0.0135501	0.00444444
PF3D7_1406900:I004	PF3D7_1406900	Pf3D7_14_v3:251059-252826	252678	252764	87	-0.206388	0.503088	0.99999	PF3D7_1406900:I004_E1I	7	3	4	3	11	5	PF3D7_1406900:I004_IE2	22	25	14	12	23	12	Pf3D7_14_v3.252677.252765	65	172	91	57	307	82	0.102599	0.0688935
PF3D7_1339400:I001	PF3D7_1339400	Pf3D7_13_v3:1585806-1586399	1585949	1586095	147	-0.207334	0.503145	0.99999	PF3D7_1339400:I001_E1I	19	0	2	10	0	4	PF3D7_1339400:I001_IE2	4	0	3	1	1	3	Pf3D7_13_v3.1585948.1586096	1352	947	1315	826	1304	1401	0.00385888	0.00268324
PF3D7_0308800:I001	PF3D7_0308800	Pf3D7_03_v3:378045-378517	378234	378379	146	-0.170909	0.503398	0.99999	PF3D7_0308800:I001_E1I	14	12	10	9	9	5	PF3D7_0308800:I001_IE2	74	52	68	60	45	42	Pf3D7_03_v3.378233.378380	2418	2607	2528	1964	3048	2172	0.0149974	0.0116935
PF3D7_0104100:I001	PF3D7_0104100	Pf3D7_01_v3:178087-180790	178862	179189	328	0.451596	0.503798	0.99999	PF3D7_0104100:I001_E1I	2	0	2	7	2	4	PF3D7_0104100:I001_IE2	1	0	0	0	0	0	Pf3D7_01_v3.178861.179190	877	110	576	406	167	877	0.00159693	0.00446275
PF3D7_0718600:I001	PF3D7_0718600	Pf3D7_07_v3:826837-831305	826840	826926	87	0.342393	0.50408	0.99999	PF3D7_0718600:I001_E1I	3	0	0	2	5	1	PF3D7_0718600:I001_IE2	0	1	0	4	3	0	NA	NA	NA	NA	NA	NA	NA	1	1
PF3D7_0905700:I002	PF3D7_0905700	Pf3D7_09_v3:284200-286640	284515	284624	110	-0.159839	0.504185	0.99999	PF3D7_0905700:I002_E1I	33	13	19	16	21	17	PF3D7_0905700:I002_IE2	28	16	10	12	16	18	Pf3D7_09_v3.284514.284625	2472	3411	2319	1722	3050	2353	0.00720208	0.00696864
PF3D7_1129850:I002	PF3D7_1129850	Pf3D7_11_v3:1153570-1154261	1153686	1153687	2	0.221562	0.504544	0.99999	PF3D7_1129850:I002_E1I	45	42	30	40	38	45	PF3D7_1129850:I002_IE2	45	42	30	42	37	45	NA	NA	NA	NA	NA	NA	NA	1	1
PF3D7_0812200:I007	PF3D7_0812200	Pf3D7_08_v3:614919-617821	616412	616500	89	0.225129	0.504562	0.99999	PF3D7_0812200:I007_E1I	7	3	5	5	7	5	PF3D7_0812200:I007_IE2	3	0	0	2	2	3	Pf3D7_08_v3.616411.616501	61	71	72	27	144	77	0.0422535	0.0461538
PF3D7_0103800:I007	PF3D7_0103800	Pf3D7_01_v3:169079-171273	170607	170732	126	-0.382732	0.504724	0.99999	PF3D7_0103800:I007_E1I	2	6	0	1	2	2	PF3D7_0103800:I007_IE2	1	4	3	2	0	1	Pf3D7_01_v3.170606.170733	234	46	210	140	53	312	0.0160643	0.00785855
PF3D7_1419400:I002	PF3D7_1419400	Pf3D7_14_v3:804425-811369	804812	804895	84	-0.230906	0.504834	0.99999	PF3D7_1419400:I002_E1I	26	12	2	16	0	9	PF3D7_1419400:I002_IE2	3	0	0	0	0	0	Pf3D7_14_v3.804811.804896	227	166	134	204	197	122	0.0391978	0.0233427
PF3D7_1020000:I001	PF3D7_1020000	Pf3D7_10_v3:811106-813484	811225	811396	172	0.196562	0.504997	0.99999	PF3D7_1020000:I001_E1I	6	3	1	3	0	1	PF3D7_1020000:I001_IE2	16	16	13	14	10	2	Pf3D7_10_v3.811224.811397	2840	4479	2733	1765	5787	2541	0.00272831	0.00148397
PF3D7_0829300:I003	PF3D7_0829300	Pf3D7_08_v3:1256555-1257133	1257017	1257121	105	0.16371	0.505426	0.99999	PF3D7_0829300:I003_E1I	16	17	8	12	6	19	PF3D7_0829300:I003_IE2	23	12	18	15	22	20	Pf3D7_08_v3.1257016.1257122	1963	2548	1794	892	3024	1922	0.00739924	0.00798641
PF3D7_1304700:I003	PF3D7_1304700	Pf3D7_13_v3:241657-243192	242460	242630	171	-0.230698	0.50557	0.99999	PF3D7_1304700:I003_E1I	4	2	3	3	2	0	PF3D7_1304700:I003_IE2	2	6	1	2	4	1	Pf3D7_13_v3.242459.242631	177	195	174	74	235	150	0.0162162	0.0129032
PF3D7_1446700:I001	PF3D7_1446700	Pf3D7_14_v3:1919583-1921645	1919613	1919717	105	0.223334	0.505672	0.99999	PF3D7_1446700:I001_E1I	5	3	13	1	2	15	PF3D7_1446700:I001_IE2	12	10	11	11	4	12	Pf3D7_14_v3.1919612.1919718	133	111	179	110	192	243	0.06	0.0396476
PF3D7_0908500:I006	PF3D7_0908500	Pf3D7_09_v3:389605-397843	395085	395184	100	-0.511613	0.505826	0.99999	PF3D7_0908500:I006_E1I	0	0	0	0	0	0	PF3D7_0908500:I006_IE2	2	0	0	0	0	1	Pf3D7_09_v3.395084.395185	219	41	37	57	56	37	0.0033557	0.00332226
PF3D7_1130500:I001	PF3D7_1130500	Pf3D7_11_v3:1171680-1175724	1172709	1173027	319	-0.23664	0.506015	0.99999	PF3D7_1130500:I001_E1I	2	3	1	0	3	2	PF3D7_1130500:I001_IE2	9	6	2	3	2	9	Pf3D7_11_v3.1172708.1173028	367	364	486	186	654	528	0.00936101	0.00689655
PF3D7_0208500:I001	PF3D7_0208500	Pf3D7_02_v3:352836-353628	352882	353085	204	0.187452	0.506331	0.99999	PF3D7_0208500:I001_E1I	1	4	4	0	3	3	PF3D7_0208500:I001_IE2	44	41	42	29	34	45	Pf3D7_02_v3.352881.353086	239	256	299	186	246	348	0.0788863	0.0681004
PF3D7_1432400:I013	PF3D7_1432400	Pf3D7_14_v3:1275899-1282645	1281349	1281542	194	0.270183	0.506375	0.99999	PF3D7_1432400:I013_E1I	0	1	3	3	2	1	PF3D7_1432400:I013_IE2	1	3	0	4	4	0	NA	NA	NA	NA	NA	NA	NA	1	1
PF3D7_1452600:I005	PF3D7_1452600	Pf3D7_14_v3:2155736-2166467	2166127	2166256	130	-0.315715	0.506386	0.99999	PF3D7_1452600:I005_E1I	1	4	0	0	0	2	PF3D7_1452600:I005_IE2	0	2	0	0	0	1	Pf3D7_14_v3.2166126.2166257	156	65	100	141	128	113	0.0107858	0.00391134
PF3D7_0602600:I003	PF3D7_0602600	Pf3D7_06_v3:107037-111664	108427	108565	139	0.202772	0.506482	0.99999	PF3D7_0602600:I003_E1I	7	5	1	3	5	7	PF3D7_0602600:I003_IE2	2	0	0	0	1	1	Pf3D7_06_v3.108426.108566	229	247	184	178	328	205	0.011236	0.0118138
PF3D7_1438700:I013	PF3D7_1438700	Pf3D7_14_v3:1564575-1567839	1567321	1567393	73	0.178721	0.5067	0.99999	PF3D7_1438700:I013_E1I	55	54	57	46	51	86	PF3D7_1438700:I013_IE2	53	45	55	45	51	68	Pf3D7_14_v3.1567320.1567394	1461	1605	1792	789	2563	1743	0.0317887	0.0329316
PF3D7_0903600:I010	PF3D7_0903600	Pf3D7_09_v3:168493-172887	170776	170917	142	-0.418404	0.506714	0.99999	PF3D7_0903600:I010_E1I	7	2	2	1	2	0	PF3D7_0903600:I010_IE2	9	4	2	6	6	0	Pf3D7_09_v3.170775.170918	195	116	46	81	118	55	0.0351351	0.0286807
PF3D7_1325500:I002	PF3D7_1325500	Pf3D7_13_v3:1063944-1066411	1065720	1065815	96	-0.338986	0.506735	0.99999	PF3D7_1325500:I002_E1I	1	1	1	0	1	0	PF3D7_1325500:I002_IE2	5	2	4	2	1	0	Pf3D7_13_v3.1065719.1065816	122	286	191	100	566	130	0.0115512	0.00250627
PF3D7_1325200:I002	PF3D7_1325200	Pf3D7_13_v3:1047848-1049359	1049028	1049238	211	-0.270631	0.506804	0.99999	PF3D7_1325200:I002_E1I	7	10	4	6	14	2	PF3D7_1325200:I002_IE2	32	29	8	26	22	10	Pf3D7_13_v3.1049027.1049239	688	114	15	50	58	7	0.0522042	0.258065
PF3D7_0924900:I003	PF3D7_0924900	Pf3D7_09_v3:1010380-1011822	1010809	1010923	115	0.259225	0.50703	0.99999	PF3D7_0924900:I003_E1I	12	9	2	17	5	3	PF3D7_0924900:I003_IE2	11	6	3	4	4	0	NA	NA	NA	NA	NA	NA	NA	1	1
PF3D7_0932000:I002	PF3D7_0932000	Pf3D7_09_v3:1278007-1278896	1278300	1278398	99	-0.246103	0.507452	0.99999	PF3D7_0932000:I002_E1I	4	0	0	2	1	0	PF3D7_0932000:I002_IE2	19	5	2	7	2	3	Pf3D7_09_v3.1278299.1278399	860	1078	512	554	965	480	0.00608519	0.00373785
PF3D7_0611900:I002	PF3D7_0611900	Pf3D7_06_v3:506380-507198	506973	507159	187	0.204393	0.508443	0.99999	PF3D7_0611900:I002_E1I	16	23	22	21	14	38	PF3D7_0611900:I002_IE2	16	8	7	6	3	14	Pf3D7_06_v3.506972.507160	674	897	621	526	946	622	0.0205541	0.022409
PF3D7_1202000:I005	PF3D7_1202000	Pf3D7_12_v3:109247-112758	110549	110731	183	-0.26222	0.508464	0.99999	PF3D7_1202000:I005_E1I	1	0	0	0	0	0	PF3D7_1202000:I005_IE2	0	0	0	0	0	0	Pf3D7_12_v3.110548.110732	240	383	186	144	408	202	0.000617665	0
PF3D7_0112000:I001	PF3D7_0112000	Pf3D7_01_v3:450831-453118	450874	451237	364	0.239116	0.50864	0.99999	PF3D7_0112000:I001_E1I	43	25	24	38	23	64	PF3D7_0112000:I001_IE2	4	6	1	4	3	1	Pf3D7_01_v3.450873.451238	297	385	321	165	662	357	0.0488383	0.0531787
PF3D7_0109850:I005	PF3D7_0109850	Pf3D7_01_v3:383284-386632	384808	384896	89	-0.220035	0.508664	0.99999	PF3D7_0109850:I005_E1I	6	5	8	6	5	7	PF3D7_0109850:I005_IE2	30	27	12	22	10	21	Pf3D7_01_v3.384807.384897	43	9	43	27	16	73	0.316547	0.234323
PF3D7_1432400:I014	PF3D7_1432400	Pf3D7_14_v3:1275899-1282645	1281611	1281706	96	0.384296	0.509408	0.99999	PF3D7_1432400:I014_E1I	2	0	0	6	5	0	PF3D7_1432400:I014_IE2	2	2	0	3	1	3	NA	NA	NA	NA	NA	NA	NA	1	1
PF3D7_1231000:I007	PF3D7_1231000	Pf3D7_12_v3:1271140-1274855	1272489	1272654	166	0.209316	0.50945	0.99999	PF3D7_1231000:I007_E1I	4	3	0	1	1	3	PF3D7_1231000:I007_IE2	16	9	15	6	23	13	Pf3D7_12_v3.1272488.1272655	152	136	116	104	208	187	0.0549708	0.0449761
PF3D7_1221100:I009	PF3D7_1221100	Pf3D7_12_v3:847437-849183	849068	849144	77	0.350426	0.50958	0.99999	PF3D7_1221100:I009_E1I	0	4	2	0	3	2	PF3D7_1221100:I009_IE2	0	5	2	2	6	2	NA	NA	NA	NA	NA	NA	NA	1	1
PF3D7_1361500:I007	PF3D7_1361500	Pf3D7_13_v3:2465491-2467982	2466963	2467086	124	0.297072	0.509768	0.99999	PF3D7_1361500:I007_E1I	3	0	0	1	3	0	PF3D7_1361500:I007_IE2	0	5	5	1	4	3	Pf3D7_13_v3.2466962.2467087	257	22	116	113	40	182	0.0161893	0.0175953
PF3D7_0503600:I004	PF3D7_0503600	Pf3D7_05_v3:146639-150131	148652	148774	123	-0.342994	0.509779	0.99999	PF3D7_0503600:I004_E1I	0	1	1	0	0	0	PF3D7_0503600:I004_IE2	0	0	0	0	0	0	Pf3D7_05_v3.148651.148775	121	101	42	67	140	53	0.00377358	0
PF3D7_0802600:I003	PF3D7_0802600	Pf3D7_08_v3:180563-188113	187282	187492	211	-0.372038	0.509794	0.99999	PF3D7_0802600:I003_E1I	3	0	2	1	1	2	PF3D7_0802600:I003_IE2	25	0	11	6	5	1	Pf3D7_08_v3.187281.187493	413	80	184	328	99	268	0.0293907	0.0113798
PF3D7_1307600:I001	PF3D7_1307600	Pf3D7_13_v3:339927-341888	341678	341779	102	-0.234858	0.510039	0.99999	PF3D7_1307600:I001_E1I	12	13	16	7	3	13	PF3D7_1307600:I001_IE2	1	1	1	3	1	3	Pf3D7_13_v3.341677.341780	317	374	416	212	530	549	0.0194863	0.0114855
PF3D7_1251700:I002	PF3D7_1251700	Pf3D7_12_v3:2106216-2108293	2107859	2108095	237	-0.190773	0.510123	0.99999	PF3D7_1251700:I002_E1I	1	0	0	1	0	0	PF3D7_1251700:I002_IE2	4	1	0	2	0	3	Pf3D7_12_v3.2107858.2108096	794	1224	653	312	1317	568	0.00112191	0.00136364
PF3D7_1337400:I002	PF3D7_1337400	Pf3D7_13_v3:1506965-1508977	1508489	1508597	109	-0.218263	0.510238	0.99999	PF3D7_1337400:I002_E1I	32	55	39	33	41	45	PF3D7_1337400:I002_IE2	27	33	27	31	19	28	Pf3D7_13_v3.1508488.1508598	330	322	315	332	371	412	0.0992082	0.0811702
PF3D7_1434400:I001	PF3D7_1434400	Pf3D7_14_v3:1375624-1376830	1376223	1376357	135	-0.406984	0.510293	0.99999	PF3D7_1434400:I001_E1I	0	3	0	2	0	2	PF3D7_1434400:I001_IE2	2	1	0	0	0	1	Pf3D7_14_v3.1376222.1376358	100	26	66	54	48	49	0.0153846	0.0162866
PF3D7_0730000:I001	PF3D7_0730000	Pf3D7_07_v3:1281785-1282322	1282006	1282192	187	0.198927	0.510379	0.99999	PF3D7_0730000:I001_E1I	10	8	10	5	9	5	PF3D7_0730000:I001_IE2	3	4	2	1	1	6	Pf3D7_07_v3.1282005.1282193	219	248	219	107	380	155	0.0262598	0.020595
PF3D7_1116300:I001	PF3D7_1116300	Pf3D7_11_v3:618312-619778	618390	618513	124	0.205429	0.510609	0.99999	PF3D7_1116300:I001_E1I	12	27	13	16	16	21	PF3D7_1116300:I001_IE2	11	29	13	19	20	12	Pf3D7_11_v3.618389.618514	1027	1608	916	733	1690	861	0.0145692	0.0155875
PF3D7_0217500:I004	PF3D7_0217500	Pf3D7_02_v3:720437-722661	722473	722601	129	0.393389	0.510619	0.99999	PF3D7_0217500:I004_E1I	9	1	6	17	6	5	PF3D7_0217500:I004_IE2	1	3	1	4	1	4	Pf3D7_02_v3.722472.722602	376	52	131	171	32	212	0.0184372	0.0426759
PF3D7_1029000:I006	PF3D7_1029000	Pf3D7_10_v3:1187503-1189589	1188885	1188886	2	0.260503	0.510657	0.99999	PF3D7_1029000:I006_E1I	6	5	8	11	11	5	PF3D7_1029000:I006_IE2	6	5	8	11	11	5	NA	NA	NA	NA	NA	NA	NA	1	1
PF3D7_0414900:I008	PF3D7_0414900	Pf3D7_04_v3:665973-668147	667471	667581	111	-0.419865	0.510686	0.99999	PF3D7_0414900:I008_E1I	5	2	1	4	0	1	PF3D7_0414900:I008_IE2	7	0	0	3	0	1	Pf3D7_04_v3.667470.667582	294	85	47	122	74	45	0.017301	0.0183299
PF3D7_0829100:I002	PF3D7_0829100	Pf3D7_08_v3:1252349-1253796	1252760	1252862	103	0.172043	0.510979	0.99999	PF3D7_0829100:I002_E1I	91	122	96	76	141	113	PF3D7_0829100:I002_IE2	44	84	66	48	72	80	Pf3D7_08_v3.1252759.1252863	1065	1748	1056	623	2071	1074	0.0610363	0.0657079
PF3D7_1248600:I002	PF3D7_1248600	Pf3D7_12_v3:1988237-1990745	1990529	1990699	171	0.266897	0.511033	0.99999	PF3D7_1248600:I002_E1I	0	0	0	0	0	0	PF3D7_1248600:I002_IE2	5	3	6	0	0	2	Pf3D7_12_v3.1990528.1990700	379	399	544	169	738	466	0.00526712	0.000727802
PF3D7_1027900:I005	PF3D7_1027900	Pf3D7_10_v3:1156648-1158980	1157506	1157684	179	-0.200221	0.511116	0.99999	PF3D7_1027900:I005_E1I	6	7	5	4	5	7	PF3D7_1027900:I005_IE2	14	3	8	2	3	4	Pf3D7_10_v3.1157505.1157685	108	74	93	29	76	94	0.0725126	0.0591017
PF3D7_1321500:I002	PF3D7_1321500	Pf3D7_13_v3:890106-894782	890791	890895	105	0.361686	0.511119	0.99999	PF3D7_1321500:I002_E1I	23	2	14	10	3	21	PF3D7_1321500:I002_IE2	23	6	11	23	3	19	Pf3D7_13_v3.890790.890896	227	47	196	158	101	339	0.077527	0.0619608
PF3D7_1364700:I004	PF3D7_1364700	Pf3D7_13_v3:2601801-2603107	2602882	2602883	2	0.458435	0.511288	0.99999	PF3D7_1364700:I004_E1I	1	3	2	3	3	0	PF3D7_1364700:I004_IE2	1	3	2	3	3	0	NA	NA	NA	NA	NA	NA	NA	1	1
PF3D7_1444200:I002	PF3D7_1444200	Pf3D7_14_v3:1826127-1827163	1827021	1827129	109	-0.289073	0.511864	0.99999	PF3D7_1444200:I002_E1I	2	0	3	3	2	2	PF3D7_1444200:I002_IE2	0	0	0	0	0	0	Pf3D7_14_v3.1827020.1827130	70	31	35	20	22	20	0.0180505	0.0534351
PF3D7_1419600:I002	PF3D7_1419600	Pf3D7_14_v3:815324-818245	815892	816006	115	0.357496	0.51208	0.99999	PF3D7_1419600:I002_E1I	0	0	0	2	2	0	PF3D7_1419600:I002_IE2	0	0	0	1	0	0	Pf3D7_14_v3.815891.816007	55	59	69	51	108	72	0	0.0107066
PF3D7_1422500:I003	PF3D7_1422500	Pf3D7_14_v3:906620-908892	908174	908628	455	0.268857	0.512095	0.99999	PF3D7_1422500:I003_E1I	0	1	3	3	1	4	PF3D7_1422500:I003_IE2	0	1	0	2	0	1	Pf3D7_14_v3.908173.908629	186	108	263	154	202	277	0.00446828	0.00861394
PF3D7_1342700:I002	PF3D7_1342700	Pf3D7_13_v3:1677540-1677917	1677769	1677856	88	-0.188596	0.512301	0.99999	PF3D7_1342700:I002_E1I	27	53	10	11	29	11	PF3D7_1342700:I002_IE2	21	48	15	17	29	14	Pf3D7_13_v3.1677768.1677857	2033	3557	1755	1295	3066	1506	0.0117061	0.00937104
PF3D7_1228900:I012	PF3D7_1228900	Pf3D7_12_v3:1180670-1185483	1183104	1183210	107	0.241175	0.512372	0.99999	PF3D7_1228900:I012_E1I	0	0	1	1	0	2	PF3D7_1228900:I012_IE2	0	1	0	0	0	1	Pf3D7_12_v3.1183103.1183211	587	790	335	342	1450	352	0.000583771	0.000931966
PF3D7_1204900:I004	PF3D7_1204900	Pf3D7_12_v3:217184-218239	217767	217967	201	-0.243649	0.512497	0.99999	PF3D7_1204900:I004_E1I	4	0	3	3	0	0	PF3D7_1204900:I004_IE2	7	0	0	2	1	3	Pf3D7_12_v3.217766.217968	118	138	73	65	195	106	0.0208333	0.0121457
PF3D7_1010400:I003	PF3D7_1010400	Pf3D7_10_v3:415404-417471	416348	416432	85	-0.329814	0.512596	0.99999	PF3D7_1010400:I003_E1I	27	9	5	9	4	9	PF3D7_1010400:I003_IE2	37	12	4	9	6	9	Pf3D7_10_v3.416347.416433	341	64	29	89	37	32	0.0977131	0.127072
PF3D7_1027600:I003	PF3D7_1027600	Pf3D7_10_v3:1148316-1150168	1149174	1149272	99	-0.204357	0.512664	0.99999	PF3D7_1027600:I003_E1I	12	20	5	14	15	12	PF3D7_1027600:I003_IE2	22	11	15	9	8	6	Pf3D7_10_v3.1149173.1149273	17	8	12	19	22	18	0.534591	0.351648
PF3D7_1476400:I002	PF3D7_1476400	Pf3D7_14_v3:3142075-3144341	3144069	3144260	192	-0.237774	0.513285	0.99999	PF3D7_1476400:I002_E1I	0	1	0	0	0	0	PF3D7_1476400:I002_IE2	1	0	1	0	0	2	Pf3D7_14_v3.3144068.3144261	318	442	334	186	474	262	0.00136924	0.00108342
PF3D7_1351100:I001	PF3D7_1351100	Pf3D7_13_v3:2040405-2041555	2040456	2040626	171	0.205841	0.513332	0.99999	PF3D7_1351100:I001_E1I	3	1	0	4	0	1	PF3D7_1351100:I001_IE2	0	3	1	2	1	6	Pf3D7_13_v3.2040455.2040627	865	1588	1234	437	2866	1045	0.00108372	0.00160735
PF3D7_1436600:I004	PF3D7_1436600	Pf3D7_14_v3:1490654-1494214	1493824	1494185	362	0.324524	0.513486	0.99999	PF3D7_1436600:I004_E1I	3	2	0	1	1	3	PF3D7_1436600:I004_IE2	0	0	0	1	0	1	Pf3D7_14_v3.1493823.1494186	100	5	72	28	15	71	0.0139276	0.0297872
PF3D7_0706100:I004	PF3D7_0706100	Pf3D7_07_v3:297506-303059	298071	298180	110	-0.2135	0.513864	0.99999	PF3D7_0706100:I004_E1I	45	21	30	20	11	37	PF3D7_0706100:I004_IE2	62	31	49	25	29	52	Pf3D7_07_v3.298070.298181	433	313	407	320	444	389	0.0935535	0.0701613
PF3D7_0910600:I002	PF3D7_0910600	Pf3D7_09_v3:489467-490865	489760	489893	134	0.246476	0.514016	0.99999	PF3D7_0910600:I002_E1I	3	0	0	0	2	3	PF3D7_0910600:I002_IE2	1	1	0	1	2	3	Pf3D7_09_v3.489759.489894	157	218	155	75	330	168	0.00469484	0.00950735
PF3D7_0529500:I001	PF3D7_0529500	Pf3D7_05_v3:1206473-1207679	1206551	1206699	149	-0.205265	0.514122	0.99999	PF3D7_0529500:I001_E1I	6	2	3	1	2	5	PF3D7_0529500:I001_IE2	2	6	1	0	1	2	Pf3D7_05_v3.1206550.1206700	276	243	273	158	362	286	0.0124688	0.00677757
PF3D7_1356700:I005	PF3D7_1356700	Pf3D7_13_v3:2245189-2246512	2246181	2246316	136	0.264128	0.514324	0.99999	PF3D7_1356700:I005_E1I	1	0	0	0	1	1	PF3D7_1356700:I005_IE2	1	0	0	2	0	0	Pf3D7_13_v3.2246180.2246317	73	96	70	61	103	63	0.00416667	0.00873362
PF3D7_0820600:I001	PF3D7_0820600	Pf3D7_08_v3:929145-930861	929617	929797	181	0.215112	0.5146	0.99999	PF3D7_0820600:I001_E1I	4	10	5	11	11	8	PF3D7_0820600:I001_IE2	9	5	15	15	8	12	NA	NA	NA	NA	NA	NA	NA	1	1
PF3D7_1303700:I001	PF3D7_1303700	Pf3D7_13_v3:180549-184517	180583	180726	144	-0.334721	0.514756	0.99999	PF3D7_1303700:I001_E1I	0	0	0	1	0	0	PF3D7_1303700:I001_IE2	0	0	0	0	0	0	Pf3D7_13_v3.180582.180727	93	25	52	23	25	37	0	0.00584795
PF3D7_0205300:I003	PF3D7_0205300	Pf3D7_02_v3:219690-222256	221356	221449	94	0.515753	0.514961	0.99999	PF3D7_0205300:I003_E1I	0	0	0	0	0	0	PF3D7_0205300:I003_IE2	0	1	0	0	3	0	Pf3D7_02_v3.221355.221450	18	74	14	5	79	13	0.00469484	0.0152284
PF3D7_1317600:I003	PF3D7_1317600	Pf3D7_13_v3:735538-738068	737301	737448	148	0.234962	0.515388	0.99999	PF3D7_1317600:I003_E1I	1	0	0	0	0	1	PF3D7_1317600:I003_IE2	1	0	1	1	1	2	Pf3D7_13_v3.737300.737449	268	278	298	195	517	270	0.0017741	0.00253936
PF3D7_1449100:I002	PF3D7_1449100	Pf3D7_14_v3:2008431-2012494	2009111	2009205	95	-0.237651	0.515656	0.99999	PF3D7_1449100:I002_E1I	26	13	12	17	9	14	PF3D7_1449100:I002_IE2	36	12	26	21	27	29	Pf3D7_14_v3.2009110.2009206	954	280	504	329	333	569	0.0347126	0.0453664
PF3D7_1350000:I001	PF3D7_1350000	Pf3D7_13_v3:2003332-2005134	2003467	2003587	121	-0.284262	0.516735	0.99999	PF3D7_1350000:I001_E1I	15	16	6	6	1	8	PF3D7_1350000:I001_IE2	5	8	0	2	1	5	NA	NA	NA	NA	NA	NA	NA	1	1
PF3D7_1451300:I003	PF3D7_1451300	Pf3D7_14_v3:2104947-2107047	2105513	2105719	207	0.187249	0.516956	0.99999	PF3D7_1451300:I003_E1I	5	8	6	4	4	9	PF3D7_1451300:I003_IE2	20	20	24	14	20	55	NA	NA	NA	NA	NA	NA	NA	1	1
PF3D7_1019500:I019	PF3D7_1019500	Pf3D7_10_v3:787745-795220	792766	792900	135	0.23064	0.517142	0.99999	PF3D7_1019500:I019_E1I	0	0	0	0	0	0	PF3D7_1019500:I019_IE2	0	0	0	0	0	0	Pf3D7_10_v3.792765.792901	418	361	605	168	745	591	0	0
PF3D7_1126700:I014	PF3D7_1126700	Pf3D7_11_v3:1040790-1046087	1044787	1044934	148	-0.347837	0.517792	0.99999	PF3D7_1126700:I014_E1I	0	0	0	0	0	0	PF3D7_1126700:I014_IE2	0	0	0	3	0	0	Pf3D7_11_v3.1044786.1044935	449	102	51	160	108	65	0	0.0044843
PF3D7_0303400:I004	PF3D7_0303400	Pf3D7_03_v3:178420-181127	180332	180435	104	0.219845	0.518018	0.99999	PF3D7_0303400:I004_E1I	8	37	6	16	25	9	PF3D7_0303400:I004_IE2	9	23	11	12	30	11	Pf3D7_03_v3.180331.180436	173	31	157	105	49	226	0.115196	0.119351
PF3D7_1416700:I001	PF3D7_1416700	Pf3D7_14_v3:681055-682023	681086	681180	95	0.180833	0.518123	0.99999	PF3D7_1416700:I001_E1I	66	75	66	55	106	53	PF3D7_1416700:I001_IE2	68	108	64	61	161	66	Pf3D7_14_v3.681085.681181	101	130	75	47	177	72	0.422096	0.458867
PF3D7_0706100:I008	PF3D7_0706100	Pf3D7_07_v3:297506-303059	302136	302332	197	-0.235899	0.518466	0.99999	PF3D7_0706100:I008_E1I	3	0	0	3	0	0	PF3D7_0706100:I008_IE2	0	0	0	0	0	0	Pf3D7_07_v3.302135.302333	77	81	100	49	99	97	0.00578035	0.00608519
PF3D7_0922300:I005	PF3D7_0922300	Pf3D7_09_v3:905998-908357	906889	906982	94	0.266422	0.518764	0.99999	PF3D7_0922300:I005_E1I	4	6	2	3	4	8	PF3D7_0922300:I005_IE2	1	1	1	2	3	1	NA	NA	NA	NA	NA	NA	NA	1	1
PF3D7_1414500:I001	PF3D7_1414500	Pf3D7_14_v3:578369-587529	578468	578621	154	0.251377	0.519149	0.99999	PF3D7_1414500:I001_E1I	6	1	2	3	2	5	PF3D7_1414500:I001_IE2	12	0	2	7	5	4	Pf3D7_14_v3.578467.578622	255	175	124	130	232	113	0.020336	0.0266393
PF3D7_1368300:I002	PF3D7_1368300	Pf3D7_13_v3:2717853-2719377	2718151	2718236	86	-0.23575	0.519428	0.99999	PF3D7_1368300:I002_E1I	25	24	15	15	15	20	PF3D7_1368300:I002_IE2	25	20	14	18	15	18	Pf3D7_13_v3.2718150.2718237	73	53	50	49	51	43	0.258947	0.260982
PF3D7_0407200:I004	PF3D7_0407200	Pf3D7_04_v3:363599-364933	364576	364719	144	0.215749	0.519564	0.99999	PF3D7_0407200:I004_E1I	20	58	33	24	73	40	PF3D7_0407200:I004_IE2	20	34	24	13	41	17	Pf3D7_04_v3.364575.364720	342	735	287	208	735	257	0.0647926	0.0797546
PF3D7_0502600:I002	PF3D7_0502600	Pf3D7_05_v3:116451-119969	116716	116817	102	0.208613	0.519792	0.99999	PF3D7_0502600:I002_E1I	35	70	30	50	91	34	PF3D7_0502600:I002_IE2	19	41	19	34	47	27	Pf3D7_05_v3.116715.116818	22	23	10	7	36	5	0.660494	0.746702
PF3D7_1363800:I008	PF3D7_1363800	Pf3D7_13_v3:2556025-2559547	2558649	2558844	196	-0.204236	0.519798	0.99999	PF3D7_1363800:I008_E1I	2	6	2	2	1	3	PF3D7_1363800:I008_IE2	9	28	9	16	15	14	Pf3D7_13_v3.2558648.2558845	281	307	254	156	355	218	0.0321839	0.0337972
PF3D7_0903600:I009	PF3D7_0903600	Pf3D7_09_v3:168493-172887	170552	170712	161	-0.324611	0.52003	0.99999	PF3D7_0903600:I009_E1I	3	0	0	0	0	0	PF3D7_0903600:I009_IE2	2	0	0	0	0	0	Pf3D7_09_v3.170551.170713	218	104	43	75	111	58	0.00680272	0
PF3D7_1346100:I001	PF3D7_1346100	Pf3D7_13_v3:1843376-1844897	1843380	1843482	103	0.199962	0.520604	0.99999	PF3D7_1346100:I001_E1I	5	6	5	6	6	6	PF3D7_1346100:I001_IE2	32	29	42	21	41	62	Pf3D7_13_v3.1843379.1843483	262	329	325	208	352	451	0.0609944	0.0656192
PF3D7_0624900:I008	PF3D7_0624900	Pf3D7_06_v3:1015868-1018444	1017761	1017875	115	0.178563	0.521075	0.99999	PF3D7_0624900:I008_E1I	51	105	50	39	133	77	PF3D7_0624900:I008_IE2	50	64	44	39	105	48	Pf3D7_06_v3.1017760.1017876	70	69	30	36	109	34	0.518519	0.55194
PF3D7_1368000:I001	PF3D7_1368000	Pf3D7_13_v3:2708813-2709566	2708926	2709031	106	0.247877	0.5211	0.99999	PF3D7_1368000:I001_E1I	11	4	19	6	14	16	PF3D7_1368000:I001_IE2	0	1	2	0	0	2	Pf3D7_13_v3.2708925.2709032	221	167	318	99	346	271	0.0255349	0.0258503
PF3D7_1014800:I001	PF3D7_1014800	Pf3D7_10_v3:596497-600413	596545	596699	155	0.399796	0.521212	0.99999	PF3D7_1014800:I001_E1I	2	0	2	0	2	1	PF3D7_1014800:I001_IE2	0	0	0	0	0	0	Pf3D7_10_v3.596544.596700	25	19	10	17	75	10	0.0357143	0.0144928
PF3D7_1428000:I002	PF3D7_1428000	Pf3D7_14_v3:1095686-1097731	1096731	1096872	142	-0.336174	0.521248	0.99999	PF3D7_1428000:I002_E1I	0	1	0	0	0	0	PF3D7_1428000:I002_IE2	0	0	0	0	0	0	Pf3D7_14_v3.1096730.1096873	19	11	19	15	6	32	0.010101	0
PF3D7_1002500:I002	PF3D7_1002500	Pf3D7_10_v3:123770-124882	124154	124457	304	0.154256	0.52143	0.99999	PF3D7_1002500:I002_E1I	48	56	39	42	46	70	PF3D7_1002500:I002_IE2	147	146	151	103	172	251	Pf3D7_10_v3.124153.124458	3483	5921	4177	2377	7618	3664	0.0211539	0.0244268
PF3D7_1472500:I002	PF3D7_1472500	Pf3D7_14_v3:2961722-2962645	2962179	2962338	160	-0.335134	0.521467	0.99999	PF3D7_1472500:I002_E1I	19	5	4	5	4	5	PF3D7_1472500:I002_IE2	6	9	4	7	6	1	NA	NA	NA	NA	NA	NA	NA	1	1
PF3D7_1228900:I015	PF3D7_1228900	Pf3D7_12_v3:1180670-1185483	1183931	1184026	96	0.222721	0.521594	0.99999	PF3D7_1228900:I015_E1I	1	2	1	2	0	0	PF3D7_1228900:I015_IE2	1	1	2	3	0	0	Pf3D7_12_v3.1183930.1184027	564	660	326	301	1231	338	0.002574	0.00133511
PF3D7_1464500:I003	PF3D7_1464500	Pf3D7_14_v3:2607292-2617621	2617025	2617161	137	-0.266692	0.522277	0.99999	PF3D7_1464500:I003_E1I	0	0	0	3	0	0	PF3D7_1464500:I003_IE2	0	0	0	3	0	0	Pf3D7_14_v3.2617024.2617162	66	41	36	96	56	61	0	0.0138889
PF3D7_0509700:I002	PF3D7_0509700	Pf3D7_05_v3:405961-407897	406475	406620	146	0.375283	0.52244	0.99999	PF3D7_0509700:I002_E1I	0	0	0	1	1	0	PF3D7_0509700:I002_IE2	0	0	0	0	0	0	Pf3D7_05_v3.406474.406621	70	112	53	46	139	56	0	0.00413223
PF3D7_1028000:I002	PF3D7_1028000	Pf3D7_10_v3:1160031-1163421	1160445	1160635	191	-0.282978	0.522599	0.99999	PF3D7_1028000:I002_E1I	1	7	2	2	5	2	PF3D7_1028000:I002_IE2	22	47	17	7	47	8	Pf3D7_10_v3.1160444.1160636	322	647	260	133	651	199	0.0375881	0.0348552
PF3D7_1449100:I006	PF3D7_1449100	Pf3D7_14_v3:2008431-2012494	2012321	2012422	102	0.277709	0.522664	0.99999	PF3D7_1449100:I006_E1I	13	3	12	19	6	20	PF3D7_1449100:I006_IE2	36	10	31	25	16	41	Pf3D7_14_v3.2012320.2012423	866	266	485	487	408	505	0.0314465	0.0433891
PF3D7_0103800:I001	PF3D7_0103800	Pf3D7_01_v3:169079-171273	169127	169215	89	-0.178991	0.522683	0.99999	PF3D7_0103800:I001_E1I	20	21	26	26	36	29	PF3D7_0103800:I001_IE2	46	107	90	48	118	64	Pf3D7_01_v3.169126.169216	389	64	328	318	106	475	0.165598	0.151487
PF3D7_0722900:I005	PF3D7_0722900	Pf3D7_07_v3:965664-967782	966499	966669	171	-0.505684	0.522783	0.99999	PF3D7_0722900:I005_E1I	2	0	0	0	0	0	PF3D7_0722900:I005_IE2	4	0	2	0	0	1	Pf3D7_07_v3.966498.966670	45	7	38	19	9	68	0.0425532	0.00518135
PF3D7_1463900:I002	PF3D7_1463900	Pf3D7_14_v3:2584575-2589782	2584953	2585281	329	-0.321297	0.522809	0.99999	PF3D7_1463900:I002_E1I	11	2	5	3	0	1	PF3D7_1463900:I002_IE2	2	5	0	0	2	1	Pf3D7_14_v3.2584952.2585282	580	41	278	325	68	400	0.0137137	0.00439422
PF3D7_1231000:I002	PF3D7_1231000	Pf3D7_12_v3:1271140-1274855	1271314	1271443	130	0.229168	0.522952	0.99999	PF3D7_1231000:I002_E1I	6	2	2	6	8	3	PF3D7_1231000:I002_IE2	14	2	6	9	2	11	Pf3D7_12_v3.1271313.1271444	29	37	27	28	76	44	0.146789	0.116418
PF3D7_1465700:I004	PF3D7_1465700	Pf3D7_14_v3:2658255-2660911	2658910	2659010	101	0.255121	0.523046	0.99999	PF3D7_1465700:I004_E1I	5	9	7	0	7	10	PF3D7_1465700:I004_IE2	8	12	12	3	9	7	NA	NA	NA	NA	NA	NA	NA	1	1
PF3D7_0603800:I015	PF3D7_0603800	Pf3D7_06_v3:152541-160455	158942	159044	103	-0.434595	0.523069	0.99999	PF3D7_0603800:I015_E1I	0	0	0	2	0	0	PF3D7_0603800:I015_IE2	1	0	0	0	0	1	Pf3D7_06_v3.158941.159045	241	30	103	40	41	196	0.00133511	0.005386
PF3D7_1146100:I001	PF3D7_1146100	Pf3D7_11_v3:1824148-1825579	1824171	1824296	126	-0.237151	0.523092	0.99999	PF3D7_1146100:I001_E1I	9	24	7	8	9	7	PF3D7_1146100:I001_IE2	14	17	9	4	5	3	Pf3D7_11_v3.1824170.1824297	80	248	67	26	245	31	0.091954	0.05625
PF3D7_0102500:I003	PF3D7_0102500	Pf3D7_01_v3:110750-115799	111246	111337	92	-0.23447	0.52312	0.99999	PF3D7_0102500:I003_E1I	10	11	11	5	9	3	PF3D7_0102500:I003_IE2	1	0	3	0	0	1	Pf3D7_01_v3.111245.111338	34	1	5	13	17	10	0.310345	0.183673
PF3D7_0506000:I002	PF3D7_0506000	Pf3D7_05_v3:256225-257378	256980	257244	265	-0.225366	0.523447	0.99999	PF3D7_0506000:I002_E1I	6	7	4	3	2	8	PF3D7_0506000:I002_IE2	8	11	3	4	11	6	Pf3D7_05_v3.256979.257245	59	83	67	71	57	68	0.0853392	0.0798122
PF3D7_0831000:I001	PF3D7_0831000	Pf3D7_08_v3:1321417-1322825	1321624	1321751	128	0.439347	0.523555	0.99999	PF3D7_0831000:I001_E1I	0	0	0	1	1	0	PF3D7_0831000:I001_IE2	0	0	0	1	4	0	NA	NA	NA	NA	NA	NA	NA	NA	1
PF3D7_0920300:I003	PF3D7_0920300	Pf3D7_09_v3:831669-832648	832457	832594	138	0.277536	0.523789	0.99999	PF3D7_0920300:I003_E1I	1	1	5	4	2	6	PF3D7_0920300:I003_IE2	9	4	1	4	2	3	NA	NA	NA	NA	NA	NA	NA	1	1
PF3D7_1125800:I002	PF3D7_1125800	Pf3D7_11_v3:1008409-1010853	1009190	1009348	159	-0.270517	0.523814	0.99999	PF3D7_1125800:I002_E1I	1	0	0	1	0	0	PF3D7_1125800:I002_IE2	1	0	0	0	0	0	Pf3D7_11_v3.1009189.1009349	184	99	94	105	134	86	0.0026455	0.0015361
PF3D7_1117000:I003	PF3D7_1117000	Pf3D7_11_v3:646922-651343	647528	647631	104	-0.249438	0.524011	0.99999	PF3D7_1117000:I003_E1I	1	0	0	0	1	1	PF3D7_1117000:I003_IE2	0	0	0	0	0	0	Pf3D7_11_v3.647527.647632	94	102	131	71	162	100	0.00152672	0.00299401
PF3D7_0807400:I003	PF3D7_0807400	Pf3D7_08_v3:384298-385797	385290	385433	144	0.281852	0.524243	0.99999	PF3D7_0807400:I003_E1I	4	2	0	2	1	3	PF3D7_0807400:I003_IE2	11	6	4	2	0	11	Pf3D7_08_v3.385289.385434	86	90	93	123	118	120	0.0477876	0.025641
PF3D7_0321900:I008	PF3D7_0321900	Pf3D7_03_v3:922974-927942	927710	927846	137	-0.170525	0.524322	0.99999	PF3D7_0321900:I008_E1I	5	1	2	2	1	2	PF3D7_0321900:I008_IE2	8	1	6	6	9	7	Pf3D7_03_v3.927709.927847	1297	869	1369	1030	1421	1204	0.00324263	0.00367998
PF3D7_1138800:I004	PF3D7_1138800	Pf3D7_11_v3:1533252-1539856	1534214	1534377	164	0.200571	0.524498	0.99999	PF3D7_1138800:I004_E1I	11	5	11	4	6	7	PF3D7_1138800:I004_IE2	7	8	5	2	5	8	Pf3D7_11_v3.1534213.1534378	391	304	221	235	360	250	0.0250133	0.018583
PF3D7_1127500:I009	PF3D7_1127500	Pf3D7_11_v3:1067197-1070219	1069043	1069167	125	-0.220831	0.52467	0.99999	PF3D7_1127500:I009_E1I	1	1	1	3	1	1	PF3D7_1127500:I009_IE2	0	2	0	0	0	1	Pf3D7_11_v3.1069042.1069168	1102	661	1633	565	1309	1689	0.000735619	0.000841279
PF3D7_1361500:I004	PF3D7_1361500	Pf3D7_13_v3:2465491-2467982	2466212	2466347	136	0.228973	0.525272	0.99999	PF3D7_1361500:I004_E1I	2	3	0	0	4	2	PF3D7_1361500:I004_IE2	1	1	0	0	0	0	Pf3D7_13_v3.2466211.2466348	439	118	213	207	155	315	0.00452489	0.00441176
PF3D7_0803600:I006	PF3D7_0803600	Pf3D7_08_v3:223762-230209	225978	226092	115	0.252225	0.525381	0.99999	PF3D7_0803600:I006_E1I	1	0	0	0	1	0	PF3D7_0803600:I006_IE2	0	0	0	0	1	0	Pf3D7_08_v3.225977.226093	223	109	195	132	177	232	0.000947867	0.00184502
PF3D7_0504500:I001	PF3D7_0504500	Pf3D7_05_v3:174989-176433	175114	175256	143	-0.303257	0.525713	0.99999	PF3D7_0504500:I001_E1I	1	1	0	0	0	0	PF3D7_0504500:I001_IE2	1	1	0	0	0	0	Pf3D7_05_v3.175113.175257	27	16	6	3	6	9	0.0392157	0
PF3D7_0824500:I001	PF3D7_0824500	Pf3D7_08_v3:1066154-1067472	1066505	1066701	197	0.250695	0.525714	0.99999	PF3D7_0824500:I001_E1I	5	15	11	4	5	17	PF3D7_0824500:I001_IE2	3	5	15	4	36	14	Pf3D7_08_v3.1066504.1066702	137	279	313	111	744	222	0.0357143	0.0358102
PF3D7_1204400:I003	PF3D7_1204400	Pf3D7_12_v3:208165-210893	208613	208702	90	-0.284298	0.525801	0.99999	PF3D7_1204400:I003_E1I	19	18	4	10	21	6	PF3D7_1204400:I003_IE2	14	8	2	3	9	3	NA	NA	NA	NA	NA	NA	NA	1	1
PF3D7_1336400:I002	PF3D7_1336400	Pf3D7_13_v3:1477961-1480024	1478329	1478451	123	0.225109	0.52607	0.99999	PF3D7_1336400:I002_E1I	8	2	7	6	2	11	PF3D7_1336400:I002_IE2	9	15	16	19	8	17	Pf3D7_13_v3.1478328.1478452	202	196	235	206	314	232	0.0430839	0.0402042
PF3D7_0916100:I004	PF3D7_0916100	Pf3D7_09_v3:674068-675157	674983	675088	106	0.195703	0.526186	0.99999	PF3D7_0916100:I004_E1I	10	15	8	7	5	13	PF3D7_0916100:I004_IE2	4	4	3	6	1	3	Pf3D7_09_v3.674982.675089	158	147	175	109	320	230	0.0438247	0.0258684
PF3D7_0409300:I001	PF3D7_0409300	Pf3D7_04_v3:440968-444242	441043	441146	104	-0.27465	0.52623	0.99999	PF3D7_0409300:I001_E1I	0	3	0	0	2	1	PF3D7_0409300:I001_IE2	0	0	0	0	0	1	Pf3D7_04_v3.441042.441147	53	142	55	60	137	59	0.00596421	0.00775194
PF3D7_0103000:I002	PF3D7_0103000	Pf3D7_01_v3:132086-133624	132356	132480	125	-0.198823	0.526674	0.99999	PF3D7_0103000:I002_E1I	7	3	12	7	1	8	PF3D7_0103000:I002_IE2	8	2	12	6	4	1	Pf3D7_01_v3.132355.132481	408	325	375	230	397	447	0.019469	0.0124138
PF3D7_1115100:I005	PF3D7_1115100	Pf3D7_11_v3:571007-573306	571692	571789	98	-0.205164	0.526949	0.99999	PF3D7_1115100:I005_E1I	4	3	2	1	4	4	PF3D7_1115100:I005_IE2	6	13	5	5	12	8	Pf3D7_11_v3.571691.571790	246	313	179	99	268	142	0.0218688	0.0323194
PF3D7_0110600:I001	PF3D7_0110600	Pf3D7_01_v3:405739-412169	410134	410319	186	0.18188	0.52696	0.99999	PF3D7_0110600:I001_E1I	0	0	0	1	0	1	PF3D7_0110600:I001_IE2	7	5	2	3	1	6	Pf3D7_01_v3.410133.410320	390	504	390	224	780	361	0.00542215	0.00437637
PF3D7_0728900:I005	PF3D7_0728900	Pf3D7_07_v3:1232272-1234672	1233206	1233299	94	0.161695	0.527165	0.99999	PF3D7_0728900:I005_E1I	46	26	40	32	41	40	PF3D7_0728900:I005_IE2	33	25	25	19	34	29	Pf3D7_07_v3.1233205.1233300	1474	1707	1242	959	2146	1103	0.0215684	0.0226455
PF3D7_1357600:I002	PF3D7_1357600	Pf3D7_13_v3:2284813-2285703	2285222	2285423	202	-0.208956	0.527354	0.99999	PF3D7_1357600:I002_E1I	3	0	0	0	1	0	PF3D7_1357600:I002_IE2	59	53	18	21	15	36	Pf3D7_13_v3.2285221.2285424	121	141	164	102	271	161	0.135025	0.063979
PF3D7_0103700:I005	PF3D7_0103700	Pf3D7_01_v3:166513-168687	168546	168625	80	-0.281069	0.527367	0.99999	PF3D7_0103700:I005_E1I	3	1	1	3	0	1	PF3D7_0103700:I005_IE2	5	3	3	6	2	3	Pf3D7_01_v3.168545.168626	60	74	58	39	143	47	0.04	0.0317125
PF3D7_1246000:I002	PF3D7_1246000	Pf3D7_12_v3:1912457-1914595	1913892	1914294	403	-0.282778	0.527367	0.99999	PF3D7_1246000:I002_E1I	1	0	0	0	2	1	PF3D7_1246000:I002_IE2	2	4	0	0	3	0	NA	NA	NA	NA	NA	NA	NA	1	1
PF3D7_1338600:I002	PF3D7_1338600	Pf3D7_13_v3:1556659-1559734	1559502	1559609	108	-0.183566	0.527731	0.99999	PF3D7_1338600:I002_E1I	43	31	17	11	35	17	PF3D7_1338600:I002_IE2	27	18	18	12	18	12	Pf3D7_13_v3.1559501.1559610	214	90	87	47	100	118	0.16453	0.165354
PF3D7_1401900:I003	PF3D7_1401900	Pf3D7_14_v3:74188-76793	74595	74680	86	-0.425529	0.52834	0.99999	PF3D7_1401900:I003_E1I	2	0	0	0	0	0	PF3D7_1401900:I003_IE2	2	0	0	0	2	0	Pf3D7_14_v3.74594.74681	195	112	67	63	204	65	0.00531915	0.003003
PF3D7_1428400:I003	PF3D7_1428400	Pf3D7_14_v3:1108090-1115470	1108586	1108688	103	0.250758	0.528445	0.99999	PF3D7_1428400:I003_E1I	6	4	2	6	6	1	PF3D7_1428400:I003_IE2	7	2	1	2	1	2	Pf3D7_14_v3.1108585.1108689	102	72	25	46	40	17	0.052381	0.0803571
PF3D7_0909600:I001	PF3D7_0909600	Pf3D7_09_v3:433238-435373	434794	434990	197	0.220953	0.52857	0.99999	PF3D7_0909600:I001_E1I	74	27	68	43	54	78	PF3D7_0909600:I001_IE2	25	15	17	20	15	40	Pf3D7_09_v3.434793.434991	1935	672	1520	887	828	1738	0.0266509	0.0349357
PF3D7_1122100:I002	PF3D7_1122100	Pf3D7_11_v3:840728-842450	841112	841188	77	0.24526	0.528637	0.99999	PF3D7_1122100:I002_E1I	15	3	12	9	8	17	PF3D7_1122100:I002_IE2	12	3	8	4	6	15	Pf3D7_11_v3.841111.841189	91	118	127	111	182	138	0.0731034	0.0640608
PF3D7_0803600:I010	PF3D7_0803600	Pf3D7_08_v3:223762-230209	226785	226889	105	-0.175155	0.528904	0.99999	PF3D7_0803600:I010_E1I	6	10	2	1	2	3	PF3D7_0803600:I010_IE2	23	15	16	12	13	15	Pf3D7_08_v3.226784.226890	863	529	659	327	790	695	0.0172496	0.0125341
PF3D7_1456900:I003	PF3D7_1456900	Pf3D7_14_v3:2334787-2335962	2335386	2335497	112	-0.233499	0.529005	0.99999	PF3D7_1456900:I003_E1I	2	5	1	2	3	1	PF3D7_1456900:I003_IE2	3	3	4	3	2	2	Pf3D7_14_v3.2335385.2335498	293	497	485	197	918	419	0.00700935	0.00421941
PF3D7_1031400:I006	PF3D7_1031400	Pf3D7_10_v3:1265079-1268785	1265975	1266065	91	-0.286502	0.529205	0.99999	PF3D7_1031400:I006_E1I	0	0	0	0	0	1	PF3D7_1031400:I006_IE2	0	1	0	0	1	1	Pf3D7_10_v3.1265974.1266066	318	101	79	135	115	140	0.00100301	0.00383142
PF3D7_1116200:I001	PF3D7_1116200	Pf3D7_11_v3:615744-617186	615854	616001	148	0.220081	0.529244	0.99999	PF3D7_1116200:I001_E1I	16	12	14	8	12	23	PF3D7_1116200:I001_IE2	4	7	6	8	10	7	Pf3D7_11_v3.615853.616002	99	214	73	66	184	63	0.0709988	0.0979827
PF3D7_0507000:I001	PF3D7_0507000	Pf3D7_05_v3:292696-293474	292800	293110	311	0.286556	0.529352	0.99999	PF3D7_0507000:I001_E1I	2	2	1	3	0	2	PF3D7_0507000:I001_IE2	4	0	2	4	0	0	Pf3D7_05_v3.292799.293111	107	59	60	89	87	103	0.0237581	0.015873
PF3D7_1205800:I003	PF3D7_1205800	Pf3D7_12_v3:256367-263731	263416	263573	158	0.170846	0.529507	0.99999	PF3D7_1205800:I003_E1I	30	17	28	22	43	31	PF3D7_1205800:I003_IE2	84	18	25	44	34	39	Pf3D7_12_v3.263415.263574	547	428	472	402	911	342	0.0652455	0.0604598
PF3D7_0523500:I004	PF3D7_0523500	Pf3D7_05_v3:976690-977815	977501	977619	119	0.272926	0.529645	0.99999	PF3D7_0523500:I004_E1I	0	0	0	3	1	2	PF3D7_0523500:I004_IE2	1	0	0	2	0	0	NA	NA	NA	NA	NA	NA	NA	1	1
PF3D7_1134400:I003	PF3D7_1134400	Pf3D7_11_v3:1340486-1341680	1341042	1341148	107	0.171799	0.530055	0.99999	PF3D7_1134400:I003_E1I	38	51	51	42	88	42	PF3D7_1134400:I003_IE2	30	45	35	23	55	47	Pf3D7_11_v3.1341041.1341149	886	1123	884	544	1249	735	0.0414182	0.0554829
PF3D7_1246300:I006	PF3D7_1246300	Pf3D7_12_v3:1925642-1929438	1928342	1928439	98	0.445248	0.530172	0.99999	PF3D7_1246300:I006_E1I	3	0	1	1	0	1	PF3D7_1246300:I006_IE2	1	0	0	4	0	2	Pf3D7_12_v3.1928341.1928440	122	33	108	122	66	115	0.0094162	0.0130293
PF3D7_1357700:I001	PF3D7_1357700	Pf3D7_13_v3:2286220-2290210	2286379	2286502	124	0.217022	0.530426	0.99999	PF3D7_1357700:I001_E1I	4	1	1	1	0	0	PF3D7_1357700:I001_IE2	5	4	0	2	1	0	Pf3D7_13_v3.2286378.2286503	68	151	61	56	191	51	0.026087	0.00666667
PF3D7_1354600:I002	PF3D7_1354600	Pf3D7_13_v3:2176308-2177272	2177022	2177122	101	-0.30282	0.530483	0.99999	PF3D7_1354600:I002_E1I	2	3	5	4	4	0	PF3D7_1354600:I002_IE2	1	3	3	4	1	1	Pf3D7_13_v3.2177021.2177123	72	150	59	64	113	65	0.029361	0.0281124
PF3D7_1141300:I001	PF3D7_1141300	Pf3D7_11_v3:1659070-1662359	1659484	1659734	251	-0.200499	0.530604	0.99999	PF3D7_1141300:I001_E1I	24	10	11	23	19	20	PF3D7_1141300:I001_IE2	93	38	48	47	44	60	Pf3D7_11_v3.1659483.1659735	3007	1473	1817	2002	1721	1987	0.0174754	0.01831
PF3D7_0409300:I002	PF3D7_0409300	Pf3D7_04_v3:440968-444242	441231	441368	138	0.395368	0.530644	0.99999	PF3D7_0409300:I002_E1I	0	3	0	0	1	0	PF3D7_0409300:I002_IE2	3	2	0	2	0	0	Pf3D7_04_v3.441230.441369	31	73	33	48	70	31	0.0283688	0.00996678
PF3D7_1420000:I001	PF3D7_1420000	Pf3D7_14_v3:828904-830773	830175	830358	184	-0.182553	0.530823	0.99999	PF3D7_1420000:I001_E1I	37	76	66	22	82	53	PF3D7_1420000:I001_IE2	19	18	12	11	20	7	Pf3D7_14_v3.830174.830359	3242	4775	2689	1611	3966	2718	0.010536	0.0116175
PF3D7_0622300:I003	PF3D7_0622300	Pf3D7_06_v3:908017-911096	910719	910972	254	-0.269811	0.530897	0.99999	PF3D7_0622300:I003_E1I	0	3	0	1	0	1	PF3D7_0622300:I003_IE2	5	11	3	2	8	8	Pf3D7_06_v3.910718.910973	183	282	173	191	348	134	0.0169492	0.0146413
PF3D7_1472100:I002	PF3D7_1472100	Pf3D7_14_v3:2941600-2943259	2941906	2942145	240	-0.188513	0.531644	0.99999	PF3D7_1472100:I002_E1I	6	2	2	0	0	3	PF3D7_1472100:I002_IE2	15	11	6	6	7	14	Pf3D7_14_v3.2941905.2942146	298	415	477	260	716	510	0.017341	0.00999334
PF3D7_0214700:I002	PF3D7_0214700	Pf3D7_02_v3:599829-601712	600050	600186	137	-0.325064	0.531708	0.99999	PF3D7_0214700:I002_E1I	2	1	0	1	2	0	PF3D7_0214700:I002_IE2	4	6	0	4	0	0	Pf3D7_02_v3.600049.600187	180	100	30	31	118	27	0.0205371	0.0194986
PF3D7_0205500:I001	PF3D7_0205500	Pf3D7_02_v3:225562-226245	225815	225983	169	-0.169263	0.531722	0.99999	PF3D7_0205500:I001_E1I	133	96	34	34	30	48	PF3D7_0205500:I001_IE2	24	48	39	27	60	31	Pf3D7_02_v3.225814.225984	2161	3244	2351	1277	3513	2100	0.0235427	0.0164168
PF3D7_0922000:I003	PF3D7_0922000	Pf3D7_09_v3:890057-893267	890630	890736	107	-0.376163	0.531728	0.99999	PF3D7_0922000:I003_E1I	1	0	0	0	1	1	PF3D7_0922000:I003_IE2	0	0	0	0	0	1	Pf3D7_09_v3.890629.890737	77	28	12	17	23	5	0.00425532	0.0322581
PF3D7_0810700:I005	PF3D7_0810700	Pf3D7_08_v3:546163-547365	547064	547285	222	-0.236764	0.531876	0.99999	PF3D7_0810700:I005_E1I	7	10	3	8	9	4	PF3D7_0810700:I005_IE2	35	49	13	17	22	10	Pf3D7_08_v3.547063.547286	100	197	68	49	244	89	0.138135	0.0839329
PF3D7_1234800:I001	PF3D7_1234800	Pf3D7_12_v3:1452606-1457227	1456116	1456244	129	0.155276	0.531922	0.99999	PF3D7_1234800:I001_E1I	58	57	48	47	76	59	PF3D7_1234800:I001_IE2	118	112	76	86	122	99	Pf3D7_12_v3.1456115.1456245	2398	3755	2028	1880	4153	1739	0.0278652	0.0304996
PF3D7_1304400:I001	PF3D7_1304400	Pf3D7_13_v3:232493-234447	232700	232812	113	-0.203776	0.532017	0.99999	PF3D7_1304400:I001_E1I	7	2	4	4	3	5	PF3D7_1304400:I001_IE2	5	3	4	0	5	3	Pf3D7_13_v3.232699.232813	289	303	399	198	629	315	0.0124564	0.00868056
PF3D7_0918200:I002	PF3D7_0918200	Pf3D7_09_v3:748678-750262	749598	749799	202	-0.15903	0.532107	0.99999	PF3D7_0918200:I002_E1I	8	4	2	1	2	9	PF3D7_0918200:I002_IE2	8	1	7	3	2	4	Pf3D7_09_v3.749597.749800	1895	2493	2065	1187	2752	2114	0.00231911	0.00173167
PF3D7_0809800:I001	PF3D7_0809800	Pf3D7_08_v3:502338-506698	502409	502525	117	0.377192	0.532397	0.99999	PF3D7_0809800:I001_E1I	2	1	1	2	0	2	PF3D7_0809800:I001_IE2	4	0	1	4	1	0	Pf3D7_08_v3.502408.502526	40	20	49	41	26	52	0.0396476	0.0364372
PF3D7_0424300:I005	PF3D7_0424300	Pf3D7_04_v3:1093138-1097835	1097681	1097773	93	0.539394	0.532491	0.99999	PF3D7_0424300:I005_E1I	4	2	0	5	0	0	PF3D7_0424300:I005_IE2	3	3	0	3	0	0	Pf3D7_04_v3.1097680.1097774	51	3	5	24	15	12	0.0923077	0.0727273
PF3D7_1037800:I010	PF3D7_1037800	Pf3D7_10_v3:1497096-1502155	1499598	1499699	102	-0.463336	0.532705	0.99999	PF3D7_1037800:I010_E1I	7	9	0	2	2	0	PF3D7_1037800:I010_IE2	2	4	0	0	1	0	Pf3D7_10_v3.1499597.1499700	35	28	6	10	38	0	0.1375	0.049505
PF3D7_1235900:I003	PF3D7_1235900	Pf3D7_12_v3:1497687-1501411	1498458	1498575	118	-0.162135	0.53297	0.99999	PF3D7_1235900:I003_E1I	40	59	48	29	55	35	PF3D7_1235900:I003_IE2	49	87	39	37	50	50	Pf3D7_12_v3.1498457.1498576	3154	4935	3239	2377	5375	3082	0.0140134	0.0116767
PF3D7_1404200:I001	PF3D7_1404200	Pf3D7_14_v3:147961-148415	148198	148316	119	-0.300422	0.532971	0.99999	PF3D7_1404200:I001_E1I	0	0	0	0	1	0	PF3D7_1404200:I001_IE2	0	0	0	1	0	0	Pf3D7_14_v3.148197.148317	29	6	17	12	17	16	0	0.0217391
PF3D7_1455500:I002	PF3D7_1455500	Pf3D7_14_v3:2267201-2270851	2270219	2270344	126	-0.173296	0.533123	0.99999	PF3D7_1455500:I002_E1I	3	1	2	1	2	3	PF3D7_1455500:I002_IE2	59	32	16	36	10	25	Pf3D7_14_v3.2270218.2270345	1096	992	998	931	1230	1019	0.0179793	0.0119621
PF3D7_0522300:I002	PF3D7_0522300	Pf3D7_05_v3:902613-904844	902884	903097	214	0.181468	0.533142	0.99999	PF3D7_0522300:I002_E1I	0	6	2	2	1	4	PF3D7_0522300:I002_IE2	7	22	13	18	26	11	Pf3D7_05_v3.902883.903098	1202	2679	1169	885	3017	1137	0.00492611	0.0061144
PF3D7_1141500:I008	PF3D7_1141500	Pf3D7_11_v3:1665761-1668162	1667092	1667233	142	-0.264277	0.533241	0.99999	PF3D7_1141500:I008_E1I	6	7	3	3	1	2	PF3D7_1141500:I008_IE2	1	7	4	1	6	1	NA	NA	NA	NA	NA	NA	NA	1	1
PF3D7_0521500:I001	PF3D7_0521500	Pf3D7_05_v3:878068-879762	878397	878627	231	-0.194341	0.53337	0.99999	PF3D7_0521500:I001_E1I	9	9	13	4	17	14	PF3D7_0521500:I001_IE2	7	5	8	1	10	15	Pf3D7_05_v3.878396.878628	844	1183	949	589	1391	765	0.00849575	0.010989
PF3D7_1455200:I001	PF3D7_1455200	Pf3D7_14_v3:2255062-2256741	2255071	2255206	136	-0.177436	0.533426	0.99999	PF3D7_1455200:I001_E1I	15	39	19	18	29	23	PF3D7_1455200:I001_IE2	32	36	23	25	35	23	Pf3D7_14_v3.2255070.2255207	718	1524	932	503	1532	818	0.0251843	0.0261137
PF3D7_1019500:I008	PF3D7_1019500	Pf3D7_10_v3:787745-795220	789494	789611	118	0.28302	0.533427	0.99999	PF3D7_1019500:I008_E1I	4	0	0	1	0	1	PF3D7_1019500:I008_IE2	1	0	2	6	0	1	Pf3D7_10_v3.789493.789612	193	167	223	158	271	344	0.0059676	0.00578778
PF3D7_1349000:I003	PF3D7_1349000	Pf3D7_13_v3:1966890-1969427	1967574	1967704	131	0.277951	0.534003	0.99999	PF3D7_1349000:I003_E1I	2	3	0	5	5	1	PF3D7_1349000:I003_IE2	1	1	2	0	0	1	Pf3D7_13_v3.1967573.1967705	23	23	5	13	39	19	0.0810811	0.0779221
PF3D7_0318400:I001	PF3D7_0318400	Pf3D7_03_v3:761693-765439	761823	761924	102	-0.341298	0.534423	0.99999	PF3D7_0318400:I001_E1I	4	1	2	2	2	0	PF3D7_0318400:I001_IE2	3	0	1	0	1	0	Pf3D7_03_v3.761822.761925	111	82	16	16	106	15	0.025641	0.0179211
PF3D7_1020800:I002	PF3D7_1020800	Pf3D7_10_v3:840212-843403	840731	840834	104	-0.231668	0.53457	0.99999	PF3D7_1020800:I002_E1I	0	0	0	0	2	0	PF3D7_1020800:I002_IE2	2	0	0	1	0	0	Pf3D7_10_v3.840730.840835	174	316	120	103	388	118	0.00163666	0.002457
PF3D7_1242400:I003	PF3D7_1242400	Pf3D7_12_v3:1795845-1797860	1797230	1797373	144	0.298866	0.534571	0.99999	PF3D7_1242400:I003_E1I	1	1	0	3	3	5	PF3D7_1242400:I003_IE2	2	2	4	2	3	7	Pf3D7_12_v3.1797229.1797374	9	17	8	10	14	17	0.128205	0.219048
PF3D7_1328600:I001	PF3D7_1328600	Pf3D7_13_v3:1209744-1211772	1209954	1210084	131	-0.437551	0.535427	0.99999	PF3D7_1328600:I001_E1I	0	4	0	0	3	0	PF3D7_1328600:I001_IE2	4	1	0	0	1	1	NA	NA	NA	NA	NA	NA	NA	1	1
PF3D7_0717200:I001	PF3D7_0717200	Pf3D7_07_v3:745191-746663	745364	745540	177	0.187214	0.536118	0.99999	PF3D7_0717200:I001_E1I	70	60	63	79	34	67	PF3D7_0717200:I001_IE2	70	53	59	67	56	83	Pf3D7_07_v3.745363.745541	2441	1791	1751	1805	1933	1964	0.0303865	0.0327396
PF3D7_0609500:I002	PF3D7_0609500	Pf3D7_06_v3:402722-407242	403074	403253	180	0.365946	0.536184	0.99999	PF3D7_0609500:I002_E1I	0	0	0	0	1	2	PF3D7_0609500:I002_IE2	3	3	0	5	0	1	NA	NA	NA	NA	NA	NA	NA	1	1
PF3D7_1363800:I006	PF3D7_1363800	Pf3D7_13_v3:2556025-2559547	2558091	2558223	133	0.317163	0.536359	0.99999	PF3D7_1363800:I006_E1I	0	0	1	0	0	1	PF3D7_1363800:I006_IE2	0	2	4	0	2	0	Pf3D7_13_v3.2558090.2558224	22	18	15	8	21	20	0.0598291	0.029703
PF3D7_1109400:I005	PF3D7_1109400	Pf3D7_11_v3:390644-393331	392334	392827	494	-0.182223	0.536391	0.99999	PF3D7_1109400:I005_E1I	4	2	1	2	1	1	PF3D7_1109400:I005_IE2	8	5	9	4	5	6	Pf3D7_11_v3.392333.392828	3718	6856	3060	2315	6278	2832	0.00106239	0.000830819
PF3D7_0904100:I003	PF3D7_0904100	Pf3D7_09_v3:190858-195827	191431	191573	143	0.188495	0.536543	0.99999	PF3D7_0904100:I003_E1I	2	0	1	1	1	0	PF3D7_0904100:I003_IE2	0	0	0	0	2	2	Pf3D7_09_v3.191430.191574	315	235	328	228	484	320	0.00170551	0.00289855
PF3D7_1114100:I001	PF3D7_1114100	Pf3D7_11_v3:539903-541387	539970	540160	191	-0.208688	0.5367	0.99999	PF3D7_1114100:I001_E1I	110	89	105	62	69	103	PF3D7_1114100:I001_IE2	360	194	130	128	64	189	Pf3D7_11_v3.539969.540161	718	682	700	441	704	677	0.190439	0.1444
PF3D7_0107300:I001	PF3D7_0107300	Pf3D7_01_v3:299562-300868	300093	300199	107	-0.245647	0.536899	0.99999	PF3D7_0107300:I001_E1I	6	7	4	0	10	2	PF3D7_0107300:I001_IE2	4	4	2	0	4	0	Pf3D7_01_v3.300092.300200	26	21	17	9	37	19	0.174194	0.109589
PF3D7_1143200:I001	PF3D7_1143200	Pf3D7_11_v3:1729793-1730899	1729917	1730057	141	0.443395	0.536947	0.99999	PF3D7_1143200:I001_E1I	0	0	0	2	0	2	PF3D7_1143200:I001_IE2	2	0	1	5	1	3	Pf3D7_11_v3.1729916.1730058	361	30	459	372	87	580	0.0017616	0.00621712
PF3D7_0905800:I002	PF3D7_0905800	Pf3D7_09_v3:289050-292897	292743	292849	107	0.201828	0.537325	0.99999	PF3D7_0905800:I002_E1I	2	0	0	0	1	0	PF3D7_0905800:I002_IE2	3	1	0	1	1	0	Pf3D7_09_v3.292742.292850	103	117	117	82	346	96	0.00882353	0.00285442
PF3D7_0523300:I002	PF3D7_0523300	Pf3D7_05_v3:970266-970962	970664	970840	177	0.186079	0.537426	0.99999	PF3D7_0523300:I002_E1I	9	6	9	2	9	7	PF3D7_0523300:I002_IE2	0	1	1	1	2	5	Pf3D7_05_v3.970663.970841	1969	1398	1873	1178	1623	1973	0.00247478	0.00271569
PF3D7_1023400:I006	PF3D7_1023400	Pf3D7_10_v3:985350-986988	986837	986955	119	0.162706	0.537501	0.99999	PF3D7_1023400:I006_E1I	19	13	17	31	14	22	PF3D7_1023400:I006_IE2	11	9	12	24	17	27	Pf3D7_10_v3.986836.986956	1392	1273	1664	800	2309	1554	0.0092688	0.0142691
PF3D7_0702900:I001	PF3D7_0702900	Pf3D7_07_v3:113144-113948	113185	113332	148	-0.262611	0.537845	0.99999	PF3D7_0702900:I001_E1I	9	4	0	2	0	3	PF3D7_0702900:I001_IE2	13	4	7	6	0	4	Pf3D7_07_v3.113184.113333	705	629	597	502	684	676	0.00948961	0.00401177
PF3D7_0509200:I003	PF3D7_0509200	Pf3D7_05_v3:386956-388505	387626	387786	161	-0.3938	0.537862	0.99999	PF3D7_0509200:I003_E1I	0	0	0	0	0	0	PF3D7_0509200:I003_IE2	9	5	2	3	1	2	NA	NA	NA	NA	NA	NA	NA	1	1
PF3D7_0420500:I002	PF3D7_0420500	Pf3D7_04_v3:930404-931608	930623	930718	96	-0.401548	0.538235	0.99999	PF3D7_0420500:I002_E1I	3	1	2	0	0	0	PF3D7_0420500:I002_IE2	3	0	2	0	0	1	NA	NA	NA	NA	NA	NA	NA	1	1
PF3D7_0618600:I001	PF3D7_0618600	Pf3D7_06_v3:775980-777835	776071	776210	140	-0.165288	0.538267	0.99999	PF3D7_0618600:I001_E1I	4	3	4	4	2	2	PF3D7_0618600:I001_IE2	3	4	3	4	3	3	Pf3D7_06_v3.776070.776211	936	1552	1240	698	2245	1091	0.00280861	0.00222607
PF3D7_1246300:I008	PF3D7_1246300	Pf3D7_12_v3:1925642-1929438	1928833	1928927	95	0.280534	0.538432	0.99999	PF3D7_1246300:I008_E1I	1	1	1	2	1	1	PF3D7_1246300:I008_IE2	8	2	2	9	2	4	Pf3D7_12_v3.1928832.1928928	456	120	352	298	220	385	0.0080171	0.010411
PF3D7_0728600:I001	PF3D7_0728600	Pf3D7_07_v3:1218426-1225473	1224232	1224404	173	0.192401	0.538443	0.99999	PF3D7_0728600:I001_E1I	11	7	4	6	3	6	PF3D7_0728600:I001_IE2	20	16	21	28	20	20	Pf3D7_07_v3.1224231.1224405	789	257	452	414	415	396	0.0256911	0.0327675
PF3D7_1461000:I001	PF3D7_1461000	Pf3D7_14_v3:2482775-2485086	2483999	2484138	140	0.247343	0.538541	0.99999	PF3D7_1461000:I001_E1I	0	0	0	0	0	1	PF3D7_1461000:I001_IE2	2	0	1	0	0	0	Pf3D7_14_v3.2483998.2484139	21	43	27	42	36	51	0.0162162	0.003861
PF3D7_1428600:I006	PF3D7_1428600	Pf3D7_14_v3:1127042-1129031	1128480	1128612	133	-0.169373	0.538598	0.99999	PF3D7_1428600:I006_E1I	3	4	1	0	2	1	PF3D7_1428600:I006_IE2	4	2	3	1	4	1	Pf3D7_14_v3.1128479.1128613	1094	1402	1041	721	1764	1237	0.00239741	0.00120757
PF3D7_1322400:I002	PF3D7_1322400	Pf3D7_13_v3:951155-952479	951522	951610	89	-0.272228	0.539017	0.99999	PF3D7_1322400:I002_E1I	0	6	2	0	0	0	PF3D7_1322400:I002_IE2	7	2	1	3	3	0	Pf3D7_13_v3.951521.951611	93	127	47	61	114	48	0.0326087	0.0132743
PF3D7_0731500:I003	PF3D7_0731500	Pf3D7_07_v3:1358055-1362929	1362707	1362846	140	0.269019	0.539143	0.99999	PF3D7_0731500:I003_E1I	0	0	0	0	0	0	PF3D7_0731500:I003_IE2	6	0	4	0	1	2	Pf3D7_07_v3.1362706.1362847	158	41	13	59	38	17	0.0230415	0.012987
PF3D7_1347800:I004	PF3D7_1347800	Pf3D7_13_v3:1911507-1912832	1912366	1912469	104	-0.227561	0.539765	0.99999	PF3D7_1347800:I004_E1I	8	8	1	5	8	5	PF3D7_1347800:I004_IE2	9	7	4	4	7	4	NA	NA	NA	NA	NA	NA	NA	1	1
PF3D7_1329500:I001	PF3D7_1329500	Pf3D7_13_v3:1252059-1257973	1256089	1256217	129	0.21027	0.539803	0.99999	PF3D7_1329500:I001_E1I	12	31	9	17	21	16	PF3D7_1329500:I001_IE2	9	20	7	11	10	5	Pf3D7_13_v3.1256088.1256218	1348	1874	925	942	1651	821	0.0104987	0.0115808
PF3D7_0322200:I003	PF3D7_0322200	Pf3D7_03_v3:933188-937006	933663	933765	103	0.203036	0.539862	0.99999	PF3D7_0322200:I003_E1I	5	4	5	7	8	7	PF3D7_0322200:I003_IE2	10	6	7	11	9	12	Pf3D7_03_v3.933662.933766	145	94	17	66	62	34	0.0673953	0.142857
PF3D7_1369700:I001	PF3D7_1369700	Pf3D7_13_v3:2778005-2779071	2778025	2778151	127	0.21884	0.540133	0.99999	PF3D7_1369700:I001_E1I	0	1	0	3	2	0	PF3D7_1369700:I001_IE2	0	1	1	1	0	2	Pf3D7_13_v3.2778024.2778152	49	92	55	67	172	80	0.00759494	0.0123839
PF3D7_1323100:I001	PF3D7_1323100	Pf3D7_13_v3:965486-966280	966013	966234	222	-0.147891	0.540307	0.99999	PF3D7_1323100:I001_E1I	171	117	105	92	97	110	PF3D7_1323100:I001_IE2	11	4	4	7	1	5	Pf3D7_13_v3.966012.966235	9951	13159	7349	6045	10528	7792	0.00671776	0.00636189
PF3D7_0821000:I001	PF3D7_0821000	Pf3D7_08_v3:948745-950899	949910	950077	168	0.191354	0.540503	0.99999	PF3D7_0821000:I001_E1I	6	5	15	13	7	12	PF3D7_0821000:I001_IE2	0	0	3	0	0	1	Pf3D7_08_v3.949909.950078	1059	830	1184	844	1193	1242	0.00469636	0.00500683
PF3D7_1109200:I002	PF3D7_1109200	Pf3D7_11_v3:387748-389620	388680	388876	197	0.311676	0.540652	0.99999	PF3D7_1109200:I002_E1I	0	4	3	3	3	1	PF3D7_1109200:I002_IE2	2	1	0	0	1	2	Pf3D7_11_v3.388679.388877	7	16	6	9	19	5	0.147059	0.131579
PF3D7_1115900:I006	PF3D7_1115900	Pf3D7_11_v3:600176-602215	601472	601608	137	0.221543	0.541099	0.99999	PF3D7_1115900:I006_E1I	1	1	0	1	2	1	PF3D7_1115900:I006_IE2	2	5	1	3	4	0	Pf3D7_11_v3.601471.601609	95	87	74	47	141	68	0.0191571	0.0210325
PF3D7_0317700:I002	PF3D7_0317700	Pf3D7_03_v3:728259-738076	736291	736366	76	-0.233205	0.541152	0.99999	PF3D7_0317700:I002_E1I	15	13	11	6	5	6	PF3D7_0317700:I002_IE2	14	12	14	8	7	8	Pf3D7_03_v3.736290.736367	1045	1112	679	766	1108	647	0.0137367	0.00787092
PF3D7_1011200:I005	PF3D7_1011200	Pf3D7_10_v3:436958-437708	437482	437624	143	-0.150325	0.541213	0.99999	PF3D7_1011200:I005_E1I	2	0	1	1	1	1	PF3D7_1011200:I005_IE2	86	51	17	35	9	30	Pf3D7_10_v3.437481.437625	440	563	466	194	730	417	0.050727	0.0279087
PF3D7_0904900:I002	PF3D7_0904900	Pf3D7_09_v3:224875-232831	225369	225489	121	-0.158636	0.541353	0.99999	PF3D7_0904900:I002_E1I	41	54	20	25	47	22	PF3D7_0904900:I002_IE2	7	7	2	8	10	5	Pf3D7_09_v3.225368.225490	2856	2159	2035	2057	2472	1978	0.00920526	0.00891021
PF3D7_1425900:I002	PF3D7_1425900	Pf3D7_14_v3:1012696-1014265	1012970	1013071	102	-0.266082	0.541379	0.99999	PF3D7_1425900:I002_E1I	1	4	0	2	2	0	PF3D7_1425900:I002_IE2	1	6	0	1	0	0	Pf3D7_14_v3.1012969.1013072	227	434	179	171	491	178	0.0070922	0.00296736
PF3D7_0208100:I002	PF3D7_0208100	Pf3D7_02_v3:327932-335203	328158	328322	165	0.19866	0.541427	0.99999	PF3D7_0208100:I002_E1I	3	2	4	1	2	3	PF3D7_0208100:I002_IE2	27	15	16	12	13	23	Pf3D7_02_v3.328157.328323	1700	941	1376	661	1674	1811	0.00827058	0.00647017
PF3D7_0512500:I001	PF3D7_0512500	Pf3D7_05_v3:539731-542593	539812	539904	93	0.239591	0.541863	0.99999	PF3D7_0512500:I001_E1I	6	21	8	5	17	6	PF3D7_0512500:I001_IE2	11	34	16	13	36	17	Pf3D7_05_v3.539811.539905	27	59	34	31	70	28	0.285714	0.267045
PF3D7_1302800:I001	PF3D7_1302800	Pf3D7_13_v3:150783-151635	150949	151216	268	-0.16172	0.541901	0.99999	PF3D7_1302800:I001_E1I	22	28	39	34	50	20	PF3D7_1302800:I001_IE2	11	15	19	27	22	17	Pf3D7_13_v3.150948.151217	11153	21810	14443	5136	27563	12059	0.00141133	0.0018955
PF3D7_1329400:I006	PF3D7_1329400	Pf3D7_13_v3:1243172-1246344	1245926	1246029	104	-0.198982	0.541905	0.99999	PF3D7_1329400:I006_E1I	1	1	0	2	5	0	PF3D7_1329400:I006_IE2	2	6	1	2	3	2	Pf3D7_13_v3.1245925.1246030	1051	1875	1026	713	1985	805	0.00138977	0.0019943
PF3D7_1365600:I003	PF3D7_1365600	Pf3D7_13_v3:2621261-2624000	2622584	2622657	74	0.258461	0.541968	0.99999	PF3D7_1365600:I003_E1I	3	11	4	8	12	6	PF3D7_1365600:I003_IE2	7	10	6	8	9	7	Pf3D7_13_v3.2622583.2622658	37	33	16	6	35	7	0.192488	0.342466
PF3D7_1405200:I002	PF3D7_1405200	Pf3D7_14_v3:180897-181649	181489	181574	86	0.304579	0.54227	0.99999	PF3D7_1405200:I002_E1I	3	1	0	1	1	1	PF3D7_1405200:I002_IE2	4	0	0	0	2	2	Pf3D7_14_v3.181488.181575	51	32	41	40	75	74	0.03125	0.0181818
PF3D7_1314700:I001	PF3D7_1314700	Pf3D7_13_v3:626481-628675	627927	628142	216	-0.164943	0.542393	0.99999	PF3D7_1314700:I001_E1I	86	46	18	33	11	20	PF3D7_1314700:I001_IE2	2	3	0	2	0	2	Pf3D7_13_v3.627926.628143	986	956	727	466	1231	685	0.0282177	0.0140728
PF3D7_1025500:I005	PF3D7_1025500	Pf3D7_10_v3:1067652-1086992	1072452	1072622	171	0.264723	0.542818	0.99999	PF3D7_1025500:I005_E1I	0	0	0	2	0	0	PF3D7_1025500:I005_IE2	2	0	0	0	1	0	Pf3D7_10_v3.1072451.1072623	114	224	114	81	281	147	0.00220751	0.0029383
PF3D7_1135000:I006	PF3D7_1135000	Pf3D7_11_v3:1372311-1373859	1373704	1373793	90	0.28895	0.543748	0.99999	PF3D7_1135000:I006_E1I	0	0	0	2	2	4	PF3D7_1135000:I006_IE2	3	0	5	1	3	2	Pf3D7_11_v3.1373703.1373794	65	93	81	79	95	83	0.0164609	0.0265152
PF3D7_0932500:I001	PF3D7_0932500	Pf3D7_09_v3:1293832-1296644	1293868	1294005	138	-0.208163	0.543803	0.99999	PF3D7_0932500:I001_E1I	0	0	0	1	1	0	PF3D7_0932500:I001_IE2	3	2	3	2	1	3	Pf3D7_09_v3.1293867.1294006	737	1027	913	489	1657	1116	0.00149198	0.00122474
PF3D7_0922600:I002	PF3D7_0922600	Pf3D7_09_v3:916603-918674	918444	918575	132	0.156354	0.54386	0.99999	PF3D7_0922600:I002_E1I	52	28	60	30	59	36	PF3D7_0922600:I002_IE2	16	16	15	16	14	21	Pf3D7_09_v3.918443.918576	630	934	1008	380	1835	866	0.0350778	0.027769
PF3D7_1447400:I004	PF3D7_1447400	Pf3D7_14_v3:1937706-1939117	1938587	1938685	99	0.272293	0.543975	0.99999	PF3D7_1447400:I004_E1I	0	0	1	1	2	5	PF3D7_1447400:I004_IE2	0	0	0	1	1	2	Pf3D7_14_v3.1938586.1938686	62	222	59	65	227	59	0.0014556	0.0168067
PF3D7_0626100:I007	PF3D7_0626100	Pf3D7_06_v3:1056052-1058529	1057858	1058018	161	-0.169313	0.544174	0.99999	PF3D7_0626100:I007_E1I	0	7	1	3	1	3	PF3D7_0626100:I007_IE2	22	25	7	9	11	6	Pf3D7_06_v3.1057857.1058019	1287	2158	1418	1074	2415	1192	0.00633429	0.00351251
PF3D7_1037600:I002	PF3D7_1037600	Pf3D7_10_v3:1491414-1494378	1492504	1492630	127	-0.158637	0.544227	0.99999	PF3D7_1037600:I002_E1I	34	32	18	24	24	20	PF3D7_1037600:I002_IE2	34	41	21	26	29	25	Pf3D7_10_v3.1492503.1492631	1397	2204	1211	782	2410	1034	0.0183599	0.0172093
PF3D7_1432100:I004	PF3D7_1432100	Pf3D7_14_v3:1260908-1262826	1261850	1262104	255	0.185346	0.544509	0.99999	PF3D7_1432100:I004_E1I	0	0	0	0	0	1	PF3D7_1432100:I004_IE2	12	13	5	12	11	20	Pf3D7_14_v3.1261849.1262105	153	249	247	128	502	218	0.0225904	0.0252874
PF3D7_1330400:I004	PF3D7_1330400	Pf3D7_13_v3:1279800-1281285	1280283	1280404	122	-0.207657	0.544653	0.99999	PF3D7_1330400:I004_E1I	2	1	1	3	3	4	PF3D7_1330400:I004_IE2	5	8	9	10	2	11	Pf3D7_13_v3.1280282.1280405	1772	956	2754	626	2055	2444	0.00236579	0.00320918
PF3D7_0417700:I005	PF3D7_0417700	Pf3D7_04_v3:784194-786430	785092	785254	163	-0.223559	0.545052	0.99999	PF3D7_0417700:I005_E1I	1	0	0	1	0	1	PF3D7_0417700:I005_IE2	10	9	4	0	8	8	Pf3D7_04_v3.785091.785255	122	58	66	38	101	77	0.0465116	0.04
PF3D7_0506600:I003	PF3D7_0506600	Pf3D7_05_v3:278774-279495	279023	279023	1	0.319614	0.545177	0.99999	PF3D7_0506600:I003_E1I	4	4	1	3	4	3	PF3D7_0506600:I003_IE2	4	4	1	3	4	3	NA	NA	NA	NA	NA	NA	NA	1	1
PF3D7_1220200:I001	PF3D7_1220200	Pf3D7_12_v3:804963-806698	805079	805080	2	0.276036	0.545267	0.99999	PF3D7_1220200:I001_E1I	30	16	38	60	28	67	PF3D7_1220200:I001_IE2	31	16	38	61	28	67	NA	NA	NA	NA	NA	NA	NA	1	1
PF3D7_1143500:I001	PF3D7_1143500	Pf3D7_11_v3:1737256-1740029	1737342	1737478	137	0.194929	0.545387	0.99999	PF3D7_1143500:I001_E1I	49	25	32	57	34	41	PF3D7_1143500:I001_IE2	15	22	15	28	15	17	Pf3D7_11_v3.1737341.1737479	321	428	647	188	1096	483	0.0535593	0.0515298
PF3D7_0405600:I003	PF3D7_0405600	Pf3D7_04_v3:303329-305343	304096	304312	217	0.215994	0.545393	0.99999	PF3D7_0405600:I003_E1I	2	0	3	1	0	0	PF3D7_0405600:I003_IE2	0	1	1	1	1	0	Pf3D7_04_v3.304095.304313	307	362	302	240	339	347	0.00359159	0.00161725
PF3D7_0414000:I020	PF3D7_0414000	Pf3D7_04_v3:626891-633126	632875	633038	164	-0.200705	0.545718	0.99999	PF3D7_0414000:I020_E1I	3	2	2	0	4	2	PF3D7_0414000:I020_IE2	0	0	0	1	0	1	Pf3D7_04_v3.632874.633039	1265	1000	607	397	1103	575	0.00121718	0.001924
PF3D7_1369000:I004	PF3D7_1369000	Pf3D7_13_v3:2742585-2745862	2745346	2745526	181	-0.327198	0.545761	0.99999	PF3D7_1369000:I004_E1I	4	3	5	2	0	3	PF3D7_1369000:I004_IE2	7	2	1	4	0	3	Pf3D7_13_v3.2745345.2745527	59	87	50	82	67	100	0.0531401	0.0235294
PF3D7_1322900:I005	PF3D7_1322900	Pf3D7_13_v3:961213-963561	961989	962086	98	0.222191	0.545986	0.99999	PF3D7_1322900:I005_E1I	1	7	3	0	9	2	PF3D7_1322900:I005_IE2	8	17	6	10	38	17	NA	NA	NA	NA	NA	NA	NA	1	1
PF3D7_0817700:I009	PF3D7_0817700	Pf3D7_08_v3:805797-813465	807376	807505	130	-0.394831	0.546184	0.99999	PF3D7_0817700:I009_E1I	3	1	0	0	1	3	PF3D7_0817700:I009_IE2	2	0	0	0	3	1	Pf3D7_08_v3.807375.807506	695	56	400	384	72	638	0.00259965	0.00364299
PF3D7_1115100:I009	PF3D7_1115100	Pf3D7_11_v3:571007-573306	572334	572442	109	0.204656	0.546217	0.99999	PF3D7_1115100:I009_E1I	4	5	5	5	3	0	PF3D7_1115100:I009_IE2	17	12	10	10	17	11	Pf3D7_11_v3.572333.572443	52	94	33	15	60	46	0.128954	0.159722
PF3D7_1230800:I001	PF3D7_1230800	Pf3D7_12_v3:1263661-1265593	1263751	1263928	178	-0.168285	0.546933	0.99999	PF3D7_1230800:I001_E1I	3	2	2	3	1	2	PF3D7_1230800:I001_IE2	33	25	21	21	41	22	Pf3D7_12_v3.1263750.1263929	1051	1678	814	532	1719	863	0.0119911	0.014245
PF3D7_1129500:I001	PF3D7_1129500	Pf3D7_11_v3:1141486-1143910	1143031	1143214	184	-0.220154	0.547045	0.99999	PF3D7_1129500:I001_E1I	5	7	9	7	2	8	PF3D7_1129500:I001_IE2	3	0	4	3	1	1	Pf3D7_11_v3.1143030.1143215	125	150	135	114	225	148	0.0330189	0.0220884
PF3D7_1344300:I001	PF3D7_1344300	Pf3D7_13_v3:1774275-1779042	1778348	1778560	213	-0.305235	0.547422	0.99999	PF3D7_1344300:I001_E1I	0	1	1	0	1	0	PF3D7_1344300:I001_IE2	1	0	3	1	2	4	Pf3D7_13_v3.1778347.1778561	87	20	55	23	34	79	0.0181818	0.0285714
PF3D7_1428600:I007	PF3D7_1428600	Pf3D7_14_v3:1127042-1129031	1128722	1128890	169	0.183716	0.547462	0.99999	PF3D7_1428600:I007_E1I	0	2	0	0	1	1	PF3D7_1428600:I007_IE2	3	3	3	0	5	3	Pf3D7_14_v3.1128721.1128891	877	1093	870	498	1582	975	0.00193288	0.00163399
PF3D7_1368900:I001	PF3D7_1368900	Pf3D7_13_v3:2739350-2740998	2739384	2739494	111	-0.175959	0.547516	0.99999	PF3D7_1368900:I001_E1I	1	0	1	1	0	0	PF3D7_1368900:I001_IE2	4	5	5	6	11	11	Pf3D7_13_v3.2739383.2739495	754	1164	870	296	1257	888	0.00286123	0.00590511
PF3D7_1025000:I003	PF3D7_1025000	Pf3D7_10_v3:1045608-1049760	1048020	1048199	180	-0.156001	0.547648	0.99999	PF3D7_1025000:I003_E1I	37	23	27	26	26	24	PF3D7_1025000:I003_IE2	29	28	25	32	31	22	Pf3D7_10_v3.1048019.1048200	2927	2430	1881	1980	2728	1861	0.0115398	0.0121062
PF3D7_1332200:I002	PF3D7_1332200	Pf3D7_13_v3:1332299-1335592	1335284	1335431	148	-0.488543	0.547651	0.99999	PF3D7_1332200:I002_E1I	0	0	0	0	0	2	PF3D7_1332200:I002_IE2	9	0	1	4	1	3	Pf3D7_13_v3.1335283.1335432	135	41	9	104	12	20	0.0263158	0.035461
PF3D7_0314000:I001	PF3D7_0314000	Pf3D7_03_v3:567247-568850	567381	567579	199	0.254523	0.547774	0.99999	PF3D7_0314000:I001_E1I	35	31	25	48	13	38	PF3D7_0314000:I001_IE2	25	11	23	34	17	46	Pf3D7_03_v3.567380.567580	232	30	152	149	42	171	0.153374	0.213043
PF3D7_0509800:I002	PF3D7_0509800	Pf3D7_05_v3:410268-415308	414856	415005	150	-0.164431	0.547842	0.99999	PF3D7_0509800:I002_E1I	5	7	8	1	12	2	PF3D7_0509800:I002_IE2	3	0	0	1	0	2	Pf3D7_05_v3.414855.415006	368	426	401	172	490	286	0.0095317	0.00940439
PF3D7_0307500:I003	PF3D7_0307500	Pf3D7_03_v3:322933-324836	323468	323632	165	-0.208694	0.547985	0.99999	PF3D7_0307500:I003_E1I	4	2	2	3	6	3	PF3D7_0307500:I003_IE2	15	13	13	6	7	10	Pf3D7_03_v3.323467.323633	1493	1095	1587	1011	1257	1590	0.00583403	0.00451555
PF3D7_0908500:I005	PF3D7_0908500	Pf3D7_09_v3:389605-397843	394777	394929	153	-0.407644	0.548012	0.99999	PF3D7_0908500:I005_E1I	0	0	0	0	0	0	PF3D7_0908500:I005_IE2	1	3	0	0	1	1	Pf3D7_09_v3.394776.394930	55	7	10	10	6	12	0.027027	0.0344828
PF3D7_1103500:I007	PF3D7_1103500	Pf3D7_11_v3:151196-154519	152855	152985	131	-0.515779	0.548076	0.99999	PF3D7_1103500:I007_E1I	0	0	0	0	0	0	PF3D7_1103500:I007_IE2	0	9	0	0	2	2	NA	NA	NA	NA	NA	NA	NA	1	1
PF3D7_0807700:I003	PF3D7_0807700	Pf3D7_08_v3:395648-398787	397566	397743	178	-0.296201	0.548188	0.99999	PF3D7_0807700:I003_E1I	3	1	0	3	0	2	PF3D7_0807700:I003_IE2	6	1	3	5	0	3	Pf3D7_08_v3.397565.397744	185	58	101	142	82	131	0.019943	0.0179806
PF3D7_1328600:I003	PF3D7_1328600	Pf3D7_13_v3:1209744-1211772	1210361	1210476	116	-0.300609	0.54827	0.99999	PF3D7_1328600:I003_E1I	3	12	3	3	7	0	PF3D7_1328600:I003_IE2	4	4	3	6	0	1	Pf3D7_13_v3.1210360.1210477	64	80	31	32	76	32	0.0765172	0.0572391
PF3D7_1455400:I001	PF3D7_1455400	Pf3D7_14_v3:2262739-2263801	2262834	2263047	214	0.206362	0.548299	0.99999	PF3D7_1455400:I001_E1I	0	0	0	1	1	0	PF3D7_1455400:I001_IE2	0	1	0	1	3	2	Pf3D7_14_v3.2262833.2263048	148	197	197	120	455	196	0.000921659	0.00516129
PF3D7_1002900:I002	PF3D7_1002900	Pf3D7_10_v3:138765-139853	139214	139404	191	0.17195	0.548724	0.99999	PF3D7_1002900:I002_E1I	9	3	5	4	6	5	PF3D7_1002900:I002_IE2	7	4	2	8	3	6	Pf3D7_10_v3.139213.139405	2413	2268	2960	1163	3248	2691	0.00195925	0.00224782
PF3D7_1010500:I005	PF3D7_1010500	Pf3D7_10_v3:417705-419318	418734	418931	198	0.422678	0.548936	0.99999	PF3D7_1010500:I005_E1I	4	1	0	1	1	1	PF3D7_1010500:I005_IE2	0	1	0	0	0	0	Pf3D7_10_v3.418733.418932	102	22	10	12	10	6	0.0218978	0.0508475
PF3D7_1245300:I002	PF3D7_1245300	Pf3D7_12_v3:1893069-1893903	1893409	1893522	114	-0.199876	0.549014	0.99999	PF3D7_1245300:I002_E1I	9	15	7	3	13	7	PF3D7_1245300:I002_IE2	2	8	6	3	4	3	Pf3D7_12_v3.1893408.1893523	424	767	629	230	1212	535	0.0127475	0.0082769
PF3D7_0828500:I002	PF3D7_0828500	Pf3D7_08_v3:1226750-1228409	1227952	1228088	137	0.162177	0.54906	0.99999	PF3D7_0828500:I002_E1I	55	45	48	49	30	66	PF3D7_0828500:I002_IE2	22	16	20	13	15	33	Pf3D7_08_v3.1227951.1228089	929	548	818	424	657	901	0.0429525	0.0494005
PF3D7_1118700:I009	PF3D7_1118700	Pf3D7_11_v3:708526-712863	710880	711023	144	0.330773	0.549312	0.99999	PF3D7_1118700:I009_E1I	17	5	3	15	2	14	PF3D7_1118700:I009_IE2	4	1	3	8	0	4	Pf3D7_11_v3.710879.711024	842	88	211	489	113	318	0.0142549	0.0228359
PF3D7_0905100:I001	PF3D7_0905100	Pf3D7_09_v3:236359-242969	236482	236618	137	-0.251252	0.549751	0.99999	PF3D7_0905100:I001_E1I	3	2	1	3	0	1	PF3D7_0905100:I001_IE2	5	1	2	9	6	4	Pf3D7_09_v3.236481.236619	296	259	429	340	623	427	0.00706357	0.00820549
PF3D7_0615200:I002	PF3D7_0615200	Pf3D7_06_v3:625365-627612	625833	626004	172	0.258132	0.549823	0.99999	PF3D7_0615200:I002_E1I	1	1	0	2	2	0	PF3D7_0615200:I002_IE2	5	3	0	3	1	3	Pf3D7_06_v3.625832.626005	24	16	9	12	12	4	0.0925926	0.164179
PF3D7_0321200:I005	PF3D7_0321200	Pf3D7_03_v3:886962-888976	888269	888402	134	0.253597	0.549908	0.99999	PF3D7_0321200:I005_E1I	4	2	5	4	5	5	PF3D7_0321200:I005_IE2	11	6	5	20	5	8	Pf3D7_03_v3.888268.888403	187	441	318	96	806	261	0.0171429	0.0198062
PF3D7_0101300:I001	PF3D7_0101300	Pf3D7_01_v3:74563-75366	74632	74727	96	0.29936	0.550021	0.99999	PF3D7_0101300:I001_E1I	9	18	6	38	59	10	PF3D7_0101300:I001_IE2	17	51	12	54	186	29	Pf3D7_01_v3.74631.74728	248	633	77	610	2246	261	0.0556925	0.0568835
PF3D7_0203700:I001	PF3D7_0203700	Pf3D7_02_v3:168682-170136	168720	168854	135	-0.210612	0.550045	0.99999	PF3D7_0203700:I001_E1I	3	5	3	4	1	1	PF3D7_0203700:I001_IE2	6	21	5	5	11	2	Pf3D7_02_v3.168719.168855	919	1543	763	564	2097	551	0.00662252	0.00372208
PF3D7_0607400:I002	PF3D7_0607400	Pf3D7_06_v3:306384-309961	306586	306729	144	-0.18667	0.551362	0.99999	PF3D7_0607400:I002_E1I	10	18	23	17	19	15	PF3D7_0607400:I002_IE2	4	3	8	4	2	2	Pf3D7_06_v3.306585.306730	1312	1542	1619	1070	2077	1553	0.00732357	0.00623745
PF3D7_1321800:I001	PF3D7_1321800	Pf3D7_13_v3:908503-909639	909045	909165	121	-0.157508	0.551553	0.99999	PF3D7_1321800:I001_E1I	25	22	19	15	21	23	PF3D7_1321800:I001_IE2	27	26	22	23	20	24	Pf3D7_13_v3.909044.909166	604	783	707	429	1136	717	0.032571	0.0268657
PF3D7_0516500:I002	PF3D7_0516500	Pf3D7_05_v3:683708-685859	684085	684253	169	0.231087	0.552265	0.99999	PF3D7_0516500:I002_E1I	18	6	2	15	15	16	PF3D7_0516500:I002_IE2	2	2	0	1	2	1	NA	NA	NA	NA	NA	NA	NA	1	1
PF3D7_0422800:I001	PF3D7_0422800	Pf3D7_04_v3:1042564-1044896	1043258	1043455	198	0.287066	0.552547	0.99999	PF3D7_0422800:I001_E1I	0	0	0	0	0	2	PF3D7_0422800:I001_IE2	1	3	1	1	7	0	Pf3D7_04_v3.1043257.1043456	33	30	78	30	50	61	0.0174216	0.0342466
PF3D7_0609500:I004	PF3D7_0609500	Pf3D7_06_v3:402722-407242	403702	403789	88	0.29946	0.552621	0.99999	PF3D7_0609500:I004_E1I	5	3	1	0	4	1	PF3D7_0609500:I004_IE2	8	4	2	3	8	2	NA	NA	NA	NA	NA	NA	NA	1	1
PF3D7_1423200:I006	PF3D7_1423200	Pf3D7_14_v3:933059-935357	934960	935046	87	-0.185039	0.552713	0.99999	PF3D7_1423200:I006_E1I	31	28	14	20	12	9	PF3D7_1423200:I006_IE2	23	30	19	21	20	11	Pf3D7_14_v3.934959.935047	1313	1933	1324	713	2398	1051	0.0156166	0.0110491
PF3D7_1364800:I006	PF3D7_1364800	Pf3D7_13_v3:2603463-2604972	2604700	2604829	130	0.195995	0.552884	0.99999	PF3D7_1364800:I006_E1I	29	28	24	12	30	12	PF3D7_1364800:I006_IE2	22	87	36	40	64	20	Pf3D7_13_v3.2604699.2604830	1655	3609	1560	987	3656	1342	0.0162895	0.0146526
PF3D7_0209400:I006	PF3D7_0209400	Pf3D7_02_v3:388424-390611	390405	390503	99	-0.175616	0.55302	0.99999	PF3D7_0209400:I006_E1I	7	7	6	3	9	5	PF3D7_0209400:I006_IE2	6	4	3	2	3	7	Pf3D7_02_v3.390404.390504	331	420	492	137	931	367	0.0131004	0.0100034
PF3D7_0403700:I001	PF3D7_0403700	Pf3D7_04_v3:206228-209394	206627	206757	131	0.154896	0.553134	0.99999	PF3D7_0403700:I001_E1I	6	8	7	13	12	19	PF3D7_0403700:I001_IE2	10	11	8	14	16	11	Pf3D7_04_v3.206626.206758	1764	2512	1513	934	3035	1393	0.00429997	0.00786382
PF3D7_1115100:I007	PF3D7_1115100	Pf3D7_11_v3:571007-573306	571995	572103	109	-0.183833	0.553511	0.99999	PF3D7_1115100:I007_E1I	37	19	20	16	28	16	PF3D7_1115100:I007_IE2	36	9	8	13	14	7	Pf3D7_11_v3.571994.572104	299	459	249	139	432	193	0.060196	0.0579531
PF3D7_1013500:I003	PF3D7_1013500	Pf3D7_10_v3:526840-531448	531243	531357	115	-0.187536	0.55383	0.99999	PF3D7_1013500:I003_E1I	8	13	5	12	8	6	PF3D7_1013500:I003_IE2	35	51	17	25	13	20	Pf3D7_10_v3.531242.531358	487	540	569	286	956	525	0.0388437	0.0232172
PF3D7_0218100:I002	PF3D7_0218100	Pf3D7_02_v3:741014-742459	742019	742152	134	0.311465	0.554356	0.99999	PF3D7_0218100:I002_E1I	5	0	2	3	1	4	PF3D7_0218100:I002_IE2	3	0	2	2	0	1	Pf3D7_02_v3.742018.742153	60	19	29	44	21	47	0.0526316	0.0468085
PF3D7_1329400:I007	PF3D7_1329400	Pf3D7_13_v3:1243172-1246344	1246141	1246277	137	-0.171199	0.554397	0.99999	PF3D7_1329400:I007_E1I	4	5	6	1	5	1	PF3D7_1329400:I007_IE2	7	4	1	4	4	3	Pf3D7_13_v3.1246140.1246278	1065	1871	848	692	1631	713	0.00355497	0.00295567
PF3D7_1024600:I004	PF3D7_1024600	Pf3D7_10_v3:1027128-1029367	1027896	1028159	264	0.192993	0.554593	0.99999	PF3D7_1024600:I004_E1I	4	10	0	7	3	2	PF3D7_1024600:I004_IE2	0	0	0	0	0	0	Pf3D7_10_v3.1027895.1028160	62	115	67	88	159	100	0.0278884	0.0169972
PF3D7_1218400:I003	PF3D7_1218400	Pf3D7_12_v3:720886-723448	721450	721586	137	-0.153187	0.554663	0.99999	PF3D7_1218400:I003_E1I	8	17	15	12	11	16	PF3D7_1218400:I003_IE2	1	2	0	0	1	0	Pf3D7_12_v3.721449.721587	2993	3259	3115	1394	4055	3162	0.00229004	0.00231723
PF3D7_0901800:I001	PF3D7_0901800	Pf3D7_09_v3:84624-85610	84825	85001	177	-0.21464	0.554919	0.99999	PF3D7_0901800:I001_E1I	1	1	3	7	0	6	PF3D7_0901800:I001_IE2	9	15	11	13	11	14	Pf3D7_09_v3.84824.85002	139	135	159	127	152	182	0.0441501	0.0524152
PF3D7_0617100:I001	PF3D7_0617100	Pf3D7_06_v3:710059-714576	712668	712879	212	-0.215021	0.555338	0.99999	PF3D7_0617100:I001_E1I	1	1	1	0	3	2	PF3D7_0617100:I001_IE2	5	9	6	3	14	6	Pf3D7_06_v3.712667.712880	820	1412	766	525	1834	679	0.00382123	0.00458716
PF3D7_1036800:I001	PF3D7_1036800	Pf3D7_10_v3:1448692-1451646	1448743	1448905	163	-0.268854	0.555547	0.99999	PF3D7_1036800:I001_E1I	9	0	2	0	0	5	PF3D7_1036800:I001_IE2	0	0	0	0	0	0	Pf3D7_10_v3.1448742.1448906	120	70	140	134	147	236	0.0163934	0.00481232
PF3D7_1025400:I001	PF3D7_1025400	Pf3D7_10_v3:1061399-1067085	1061497	1061726	230	-0.300087	0.555639	0.99999	PF3D7_1025400:I001_E1I	0	1	1	1	0	2	PF3D7_1025400:I001_IE2	0	0	2	1	1	0	Pf3D7_10_v3.1061496.1061727	582	206	362	525	320	589	0.00173611	0.00174034
PF3D7_1421400:I005	PF3D7_1421400	Pf3D7_14_v3:881957-883672	883319	883626	308	-0.201501	0.555963	0.99999	PF3D7_1421400:I005_E1I	4	7	2	0	6	1	PF3D7_1421400:I005_IE2	0	2	0	0	2	3	Pf3D7_14_v3.883318.883627	676	1620	498	330	1632	356	0.00267714	0.00258176
PF3D7_0927500:I003	PF3D7_0927500	Pf3D7_09_v3:1120100-1121331	1120862	1121072	211	0.241201	0.555965	0.99999	PF3D7_0927500:I003_E1I	6	10	3	4	6	5	PF3D7_0927500:I003_IE2	0	1	2	2	0	0	NA	NA	NA	NA	NA	NA	NA	1	1
PF3D7_1431900:I006	PF3D7_1431900	Pf3D7_14_v3:1253540-1256878	1255957	1256111	155	-0.275644	0.555987	0.99999	PF3D7_1431900:I006_E1I	0	4	0	1	1	0	PF3D7_1431900:I006_IE2	11	31	5	6	20	7	Pf3D7_14_v3.1255956.1256112	34	7	27	23	12	23	0.272727	0.231788
PF3D7_1405200:I001	PF3D7_1405200	Pf3D7_14_v3:180897-181649	181288	181375	88	0.278462	0.557096	0.99999	PF3D7_1405200:I001_E1I	0	0	0	0	0	2	PF3D7_1405200:I001_IE2	5	1	0	1	0	2	Pf3D7_14_v3.181287.181376	51	21	43	39	42	56	0.0254237	0.0179211
PF3D7_1303900:I001	PF3D7_1303900	Pf3D7_13_v3:215291-216331	215384	215492	109	-0.436826	0.557147	0.99999	PF3D7_1303900:I001_E1I	2	0	0	0	0	0	PF3D7_1303900:I001_IE2	3	0	0	0	5	0	Pf3D7_13_v3.215383.215493	73	50	32	17	53	11	0.015873	0.0299401
PF3D7_1320500:I005	PF3D7_1320500	Pf3D7_13_v3:843639-845111	844913	845024	112	0.149848	0.557436	0.99999	PF3D7_1320500:I005_E1I	42	47	52	34	47	34	PF3D7_1320500:I005_IE2	60	80	96	59	113	69	Pf3D7_13_v3.844912.845025	1599	1519	1753	1095	1630	1449	0.0372566	0.0409007
PF3D7_1468500:I001	PF3D7_1468500	Pf3D7_14_v3:2812941-2814385	2812972	2813070	99	0.212174	0.557678	0.99999	PF3D7_1468500:I001_E1I	34	32	67	36	56	65	PF3D7_1468500:I001_IE2	49	35	121	64	82	104	Pf3D7_14_v3.2812971.2813071	570	345	923	290	929	963	0.0842053	0.0853071
PF3D7_1352800:I001	PF3D7_1352800	Pf3D7_13_v3:2110352-2113356	2112481	2112629	149	-0.240469	0.557954	0.99999	PF3D7_1352800:I001_E1I	3	1	5	3	1	3	PF3D7_1352800:I001_IE2	14	7	4	6	4	5	Pf3D7_13_v3.2112480.2112630	640	673	692	388	882	673	0.00840752	0.00562948
PF3D7_1104400:I001	PF3D7_1104400	Pf3D7_11_v3:196767-198355	197756	198069	314	0.161064	0.558167	0.99999	PF3D7_1104400:I001_E1I	69	65	48	39	78	63	PF3D7_1104400:I001_IE2	8	2	4	5	3	8	Pf3D7_11_v3.197755.198070	4354	3284	4290	3498	3330	4832	0.00814901	0.00833475
PF3D7_1461000:I004	PF3D7_1461000	Pf3D7_14_v3:2482775-2485086	2484630	2485022	393	-0.261299	0.558212	0.99999	PF3D7_1461000:I004_E1I	1	3	2	1	1	1	PF3D7_1461000:I004_IE2	14	3	2	3	1	4	Pf3D7_14_v3.2484629.2485023	14	25	13	13	15	19	0.193798	0.104762
PF3D7_1418200:I002	PF3D7_1418200	Pf3D7_14_v3:775460-776311	776032	776266	235	-0.210242	0.558551	0.99999	PF3D7_1418200:I002_E1I	8	5	6	8	0	9	PF3D7_1418200:I002_IE2	5	6	4	1	3	3	Pf3D7_14_v3.776031.776267	92	148	155	67	238	166	0.0412621	0.0248447
PF3D7_0405600:I007	PF3D7_0405600	Pf3D7_04_v3:303329-305343	304979	305097	119	0.205706	0.558576	0.99999	PF3D7_0405600:I007_E1I	0	2	4	2	1	1	PF3D7_0405600:I007_IE2	2	1	2	5	1	1	Pf3D7_04_v3.304978.305098	233	264	290	196	563	286	0.00694006	0.0052356
PF3D7_0607400:I004	PF3D7_0607400	Pf3D7_06_v3:306384-309961	306936	307049	114	-0.188468	0.55865	0.99999	PF3D7_0607400:I004_E1I	14	6	9	5	2	4	PF3D7_0607400:I004_IE2	18	10	6	7	2	5	Pf3D7_06_v3.306935.307050	361	453	446	335	658	451	0.0243902	0.00858222
PF3D7_1015600:I001	PF3D7_1015600	Pf3D7_10_v3:627044-629040	628645	628898	254	-0.177308	0.559125	0.99999	PF3D7_1015600:I001_E1I	15	18	6	2	12	9	PF3D7_1015600:I001_IE2	2	8	1	1	5	1	Pf3D7_10_v3.628644.628899	3786	6977	2776	2506	6595	2718	0.00184311	0.00126753
PF3D7_1130500:I006	PF3D7_1130500	Pf3D7_11_v3:1171680-1175724	1175451	1175604	154	0.180477	0.559258	0.99999	PF3D7_1130500:I006_E1I	5	2	2	5	2	3	PF3D7_1130500:I006_IE2	15	6	8	9	10	11	Pf3D7_11_v3.1175450.1175605	746	837	1175	514	1856	946	0.00684192	0.0059952
PF3D7_1252100:I002	PF3D7_1252100	Pf3D7_12_v3:2114628-2122487	2120281	2120486	206	-0.565625	0.559592	0.99999	PF3D7_1252100:I002_E1I	7	0	0	0	0	1	PF3D7_1252100:I002_IE2	0	0	1	0	0	0	NA	NA	NA	NA	NA	NA	NA	1	1
PF3D7_1243500:I004	PF3D7_1243500	Pf3D7_12_v3:1820881-1822595	1821366	1821510	145	0.203907	0.559894	0.99999	PF3D7_1243500:I004_E1I	6	1	2	2	0	7	PF3D7_1243500:I004_IE2	0	0	1	3	0	3	Pf3D7_12_v3.1821365.1821511	1815	1187	1611	867	1371	1675	0.00108272	0.00191302
PF3D7_1311000:I001	PF3D7_1311000	Pf3D7_13_v3:477424-477852	477583	477747	165	-0.22558	0.559919	0.99999	PF3D7_1311000:I001_E1I	10	18	1	10	4	1	PF3D7_1311000:I001_IE2	1	1	0	0	0	0	Pf3D7_13_v3.477582.477748	116	242	146	46	436	100	0.0298364	0.0127226
PF3D7_1025900:I002	PF3D7_1025900	Pf3D7_10_v3:1091436-1097277	1091688	1091840	153	0.349724	0.560405	0.99999	PF3D7_1025900:I002_E1I	1	1	0	2	0	0	PF3D7_1025900:I002_IE2	0	0	1	5	0	1	Pf3D7_10_v3.1091687.1091841	519	85	295	268	135	485	0.00166574	0.0044843
PF3D7_1416700:I002	PF3D7_1416700	Pf3D7_14_v3:681055-682023	681270	681368	99	0.186439	0.560511	0.99999	PF3D7_1416700:I002_E1I	15	47	30	26	63	27	PF3D7_1416700:I002_IE2	13	21	9	12	29	9	Pf3D7_14_v3.681269.681369	194	372	208	102	485	190	0.0802139	0.0965116
PF3D7_1471400:I001	PF3D7_1471400	Pf3D7_14_v3:2919190-2920871	2920624	2920805	182	-0.271938	0.560792	0.99999	PF3D7_1471400:I001_E1I	12	3	2	7	1	16	PF3D7_1471400:I001_IE2	2	3	7	1	1	4	Pf3D7_14_v3.2920623.2920806	981	536	888	445	694	898	0.00599297	0.00730994
PF3D7_0408400:I001	PF3D7_0408400	Pf3D7_04_v3:406233-407909	406308	406439	132	0.342254	0.560819	0.99999	PF3D7_0408400:I001_E1I	0	0	0	0	5	1	PF3D7_0408400:I001_IE2	4	1	0	1	1	0	Pf3D7_04_v3.406307.406440	36	51	61	47	144	62	0.0166113	0.0155642
PF3D7_1432400:I011	PF3D7_1432400	Pf3D7_14_v3:1275899-1282645	1280805	1280915	111	0.1834	0.561007	0.99999	PF3D7_1432400:I011_E1I	8	21	18	25	37	28	PF3D7_1432400:I011_IE2	10	22	21	25	36	32	NA	NA	NA	NA	NA	NA	NA	1	1
PF3D7_1416400:I009	PF3D7_1416400	Pf3D7_14_v3:661098-665098	663293	663426	134	0.289503	0.561771	0.99999	PF3D7_1416400:I009_E1I	0	8	3	1	8	3	PF3D7_1416400:I009_IE2	1	2	0	1	4	2	NA	NA	NA	NA	NA	NA	NA	1	1
PF3D7_1221200:I003	PF3D7_1221200	Pf3D7_12_v3:849840-850652	850403	850576	174	-0.179764	0.561787	0.99999	PF3D7_1221200:I003_E1I	4	2	0	1	1	3	PF3D7_1221200:I003_IE2	3	0	0	0	0	0	Pf3D7_12_v3.850402.850577	954	1112	1289	514	1603	929	0.00133949	0.000820075
PF3D7_0929400:I009	PF3D7_0929400	Pf3D7_09_v3:1175203-1180762	1180479	1180691	213	0.33925	0.561992	0.99999	PF3D7_0929400:I009_E1I	29	4	17	19	5	29	PF3D7_0929400:I009_IE2	7	0	1	7	0	9	Pf3D7_09_v3.1180478.1180692	2526	285	2136	2056	546	2380	0.00582797	0.0068773
PF3D7_0513400:I004	PF3D7_0513400	Pf3D7_05_v3:571058-572661	572286	572420	135	-0.239189	0.562564	0.99999	PF3D7_0513400:I004_E1I	0	2	3	0	2	5	PF3D7_0513400:I004_IE2	0	0	0	1	0	0	Pf3D7_05_v3.572285.572421	129	194	96	48	242	105	0.0059312	0.0100251
PF3D7_1463900:I005	PF3D7_1463900	Pf3D7_14_v3:2584575-2589782	2585947	2586031	85	-0.372688	0.562906	0.99999	PF3D7_1463900:I005_E1I	1	0	1	1	1	0	PF3D7_1463900:I005_IE2	2	0	1	2	0	0	Pf3D7_14_v3.2585946.2586032	627	40	389	196	95	502	0.00236183	0.00251572
PF3D7_1037800:I006	PF3D7_1037800	Pf3D7_10_v3:1497096-1502155	1498550	1498710	161	0.287702	0.563523	0.99999	PF3D7_1037800:I006_E1I	0	1	2	0	1	0	PF3D7_1037800:I006_IE2	0	0	0	0	0	1	NA	NA	NA	NA	NA	NA	NA	1	1
PF3D7_1242300:I001	PF3D7_1242300	Pf3D7_12_v3:1793532-1794835	1793651	1793749	99	-0.140912	0.563716	0.99999	PF3D7_1242300:I001_E1I	22	27	35	26	41	30	PF3D7_1242300:I001_IE2	23	34	19	19	30	20	Pf3D7_12_v3.1793650.1793750	1965	2674	2641	1521	3420	2334	0.0108696	0.0112802
PF3D7_0630800:I005	PF3D7_0630800	Pf3D7_06_v3:1288237-1290805	1289321	1289439	119	0.273862	0.563741	0.99999	PF3D7_0630800:I005_E1I	23	6	5	7	13	6	PF3D7_0630800:I005_IE2	15	5	2	4	12	1	NA	NA	NA	NA	NA	NA	NA	1	1
PF3D7_0717000:I005	PF3D7_0717000	Pf3D7_07_v3:738578-741209	739557	739665	109	-0.181883	0.564095	0.99999	PF3D7_0717000:I005_E1I	15	10	9	5	9	13	PF3D7_0717000:I005_IE2	41	15	10	12	12	18	Pf3D7_07_v3.739556.739666	1480	795	1753	926	1060	1826	0.0122609	0.00896919
PF3D7_1234000:I001	PF3D7_1234000	Pf3D7_12_v3:1411607-1413104	1411757	1411988	232	-0.193187	0.564289	0.99999	PF3D7_1234000:I001_E1I	3	1	8	9	3	3	PF3D7_1234000:I001_IE2	3	6	3	1	6	1	Pf3D7_12_v3.1411756.1411989	796	1220	1215	461	2212	1041	0.00370028	0.00308683
PF3D7_1229900:I007	PF3D7_1229900	Pf3D7_12_v3:1228063-1233005	1229403	1229498	96	-0.145847	0.564749	0.99999	PF3D7_1229900:I007_E1I	61	73	100	59	120	84	PF3D7_1229900:I007_IE2	55	71	60	39	101	72	Pf3D7_12_v3.1229402.1229499	26	27	18	6	65	30	0.747331	0.701625
PF3D7_0919800:I001	PF3D7_0919800	Pf3D7_09_v3:804417-807920	807549	807815	267	-0.217353	0.56477	0.99999	PF3D7_0919800:I001_E1I	29	11	8	8	15	13	PF3D7_0919800:I001_IE2	0	0	0	0	0	0	Pf3D7_09_v3.807548.807816	1954	853	1082	827	1067	1276	0.0061334	0.00564617
PF3D7_0617100:I005	PF3D7_0617100	Pf3D7_06_v3:710059-714576	714195	714305	111	-0.227984	0.564986	0.99999	PF3D7_0617100:I005_E1I	2	1	0	0	0	2	PF3D7_0617100:I005_IE2	4	6	3	0	0	0	Pf3D7_06_v3.714194.714306	479	808	402	363	917	368	0.0047142	0.000606428
PF3D7_1001000:I001	PF3D7_1001000	Pf3D7_10_v3:63152-64032	63224	63408	185	-0.239582	0.565334	0.99999	PF3D7_1001000:I001_E1I	0	0	1	2	1	0	PF3D7_1001000:I001_IE2	8	17	3	4	11	5	Pf3D7_10_v3.63223.63409	37	196	52	67	241	54	0.048414	0.0307898
PF3D7_1028900:I001	PF3D7_1028900	Pf3D7_10_v3:1184728-1185946	1185715	1185823	109	-0.328752	0.565406	0.99999	PF3D7_1028900:I001_E1I	6	3	6	6	2	0	PF3D7_1028900:I001_IE2	9	1	0	6	4	1	NA	NA	NA	NA	NA	NA	NA	1	1
PF3D7_0106800:I003	PF3D7_0106800	Pf3D7_01_v3:286951-288918	287631	287778	148	-0.147286	0.565575	0.99999	PF3D7_0106800:I003_E1I	10	10	6	6	16	10	PF3D7_0106800:I003_IE2	3	7	3	6	10	8	Pf3D7_01_v3.287630.287779	1316	992	1411	877	1182	1553	0.005216	0.00769231
PF3D7_1205100:I004	PF3D7_1205100	Pf3D7_12_v3:222695-224991	224732	224907	176	-0.197277	0.565824	0.99999	PF3D7_1205100:I004_E1I	2	4	0	3	1	1	PF3D7_1205100:I004_IE2	4	10	4	3	6	1	Pf3D7_12_v3.224731.224908	343	684	252	146	697	273	0.00929512	0.00667557
PF3D7_0807000:I006	PF3D7_0807000	Pf3D7_08_v3:370784-372623	372023	372136	114	0.152926	0.566161	0.99999	PF3D7_0807000:I006_E1I	5	5	2	2	3	3	PF3D7_0807000:I006_IE2	17	17	11	12	16	16	Pf3D7_08_v3.372022.372137	460	938	746	242	1753	597	0.0131185	0.00993125
PF3D7_1126400:I002	PF3D7_1126400	Pf3D7_11_v3:1030679-1031481	1031225	1031337	113	0.18872	0.566195	0.99999	PF3D7_1126400:I002_E1I	3	7	5	3	6	5	PF3D7_1126400:I002_IE2	8	7	7	10	8	5	Pf3D7_11_v3.1031224.1031338	551	987	861	327	1535	578	0.00765253	0.00752491
PF3D7_1128400:I009	PF3D7_1128400	Pf3D7_11_v3:1104216-1106505	1106105	1106222	118	0.145925	0.56644	0.99999	PF3D7_1128400:I009_E1I	12	16	21	23	17	28	PF3D7_1128400:I009_IE2	21	28	29	23	20	36	Pf3D7_11_v3.1106104.1106223	729	1107	734	438	1348	790	0.0241124	0.0277411
PF3D7_0520100:I002	PF3D7_0520100	Pf3D7_05_v3:831617-834343	833447	833541	95	0.150613	0.566593	0.99999	PF3D7_0520100:I002_E1I	82	96	64	43	121	81	PF3D7_0520100:I002_IE2	36	57	52	20	81	58	Pf3D7_05_v3.833446.833542	1717	2222	1441	1110	2035	1213	0.0347179	0.0442982
PF3D7_0920100:I004	PF3D7_0920100	Pf3D7_09_v3:825336-827140	825948	826079	132	-0.181828	0.566703	0.99999	PF3D7_0920100:I004_E1I	4	7	4	3	5	2	PF3D7_0920100:I004_IE2	4	1	3	6	7	1	Pf3D7_09_v3.825947.826080	653	1216	867	299	1961	767	0.00418562	0.00394867
PF3D7_0627200:I005	PF3D7_0627200	Pf3D7_06_v3:1095065-1096373	1095790	1095909	120	0.210002	0.566886	0.99999	PF3D7_0627200:I005_E1I	4	1	3	4	2	1	PF3D7_0627200:I005_IE2	5	14	14	8	9	2	Pf3D7_06_v3.1095789.1095910	324	316	378	224	397	390	0.01974	0.0126953
PF3D7_1134400:I002	PF3D7_1134400	Pf3D7_11_v3:1340486-1341680	1340812	1340936	125	0.149507	0.56692	0.99999	PF3D7_1134400:I002_E1I	4	6	4	7	9	4	PF3D7_1134400:I002_IE2	23	43	56	33	62	29	Pf3D7_11_v3.1340811.1340937	515	660	689	329	989	473	0.0351967	0.0386473
PF3D7_0812220:I002	PF3D7_0812220	Pf3D7_08_v3:613325-614862	613687	613818	132	0.23729	0.566962	0.99999	PF3D7_0812220:I002_E1I	1	9	1	1	2	3	PF3D7_0812220:I002_IE2	2	5	6	11	6	4	Pf3D7_08_v3.613686.613819	862	1157	1191	467	1612	1092	0.00372439	0.00423928
PF3D7_0606700:I002	PF3D7_0606700	Pf3D7_06_v3:282049-287017	286577	286737	161	-0.208306	0.566978	0.99999	PF3D7_0606700:I002_E1I	3	1	2	2	2	2	PF3D7_0606700:I002_IE2	13	7	7	15	1	13	Pf3D7_06_v3.286576.286738	1390	1160	1371	1054	1548	1393	0.00419048	0.00436137
PF3D7_1126700:I017	PF3D7_1126700	Pf3D7_11_v3:1040790-1046087	1045563	1045748	186	-0.338509	0.567107	0.99999	PF3D7_1126700:I017_E1I	0	0	0	0	0	0	PF3D7_1126700:I017_IE2	2	0	0	1	0	0	Pf3D7_11_v3.1045562.1045749	252	50	37	73	50	32	0.00294118	0.00321543
PF3D7_0107200:I006	PF3D7_0107200	Pf3D7_01_v3:297362-299397	298603	298693	91	0.211576	0.567131	0.99999	PF3D7_0107200:I006_E1I	8	15	6	10	11	1	PF3D7_0107200:I006_IE2	8	10	5	3	6	2	Pf3D7_01_v3.298602.298694	379	622	246	185	603	199	0.0204242	0.0164425
PF3D7_0923900:I004	PF3D7_0923900	Pf3D7_09_v3:966795-968069	967583	967679	97	0.139714	0.567375	0.99999	PF3D7_0923900:I004_E1I	15	12	4	1	10	16	PF3D7_0923900:I004_IE2	8	12	5	6	15	10	Pf3D7_09_v3.967582.967680	4303	5693	4632	2352	6429	4372	0.00191048	0.00219997
PF3D7_1360200:I005	PF3D7_1360200	Pf3D7_13_v3:2406838-2408385	2407746	2407877	132	0.178574	0.567557	0.99999	PF3D7_1360200:I005_E1I	5	5	4	3	3	9	PF3D7_1360200:I005_IE2	4	9	13	2	18	9	Pf3D7_13_v3.2407745.2407878	382	517	511	295	875	433	0.013986	0.0135385
PF3D7_0313600:I003	PF3D7_0313600	Pf3D7_03_v3:552001-554621	553681	553815	135	0.238008	0.567841	0.99999	PF3D7_0313600:I003_E1I	0	0	2	2	0	1	PF3D7_0313600:I003_IE2	0	0	0	0	0	0	Pf3D7_03_v3.553680.553816	449	228	272	301	470	323	0.00105263	0.00136924
PF3D7_0625900:I001	PF3D7_0625900	Pf3D7_06_v3:1046986-1048052	1047899	1047984	86	0.268601	0.567979	0.99999	PF3D7_0625900:I001_E1I	0	1	0	0	0	0	PF3D7_0625900:I001_IE2	1	1	0	1	1	1	NA	NA	NA	NA	NA	NA	NA	1	1
PF3D7_1218400:I001	PF3D7_1218400	Pf3D7_12_v3:720886-723448	720979	721097	119	0.140207	0.568328	0.99999	PF3D7_1218400:I001_E1I	28	39	32	23	46	41	PF3D7_1218400:I001_IE2	8	7	10	8	11	10	Pf3D7_12_v3.720978.721098	3595	4355	4271	1558	5945	4203	0.00504763	0.00590208
PF3D7_1230000:I006	PF3D7_1230000	Pf3D7_12_v3:1233696-1241287	1235361	1235564	204	-0.179361	0.56872	0.99999	PF3D7_1230000:I006_E1I	4	3	6	2	3	8	PF3D7_1230000:I006_IE2	1	1	0	0	0	0	Pf3D7_12_v3.1235360.1235565	191	176	115	91	246	162	0.0153218	0.0128586
PF3D7_1453200:I001	PF3D7_1453200	Pf3D7_14_v3:2179519-2186631	2179568	2179754	187	-0.428092	0.568897	0.99999	PF3D7_1453200:I001_E1I	0	0	0	0	0	1	PF3D7_1453200:I001_IE2	2	0	0	0	0	1	Pf3D7_14_v3.2179567.2179755	40	5	21	12	12	34	0.0149254	0.0169492
PF3D7_1025900:I008	PF3D7_1025900	Pf3D7_10_v3:1091436-1097277	1092998	1093121	124	0.274705	0.56914	0.99999	PF3D7_1025900:I008_E1I	9	1	9	7	5	19	PF3D7_1025900:I008_IE2	37	14	38	26	14	57	Pf3D7_10_v3.1092997.1093122	494	55	307	228	96	381	0.0593407	0.083225
PF3D7_0713700:I005	PF3D7_0713700	Pf3D7_07_v3:621463-623521	622562	622658	97	-0.190003	0.569282	0.99999	PF3D7_0713700:I005_E1I	12	1	0	5	1	7	PF3D7_0713700:I005_IE2	10	8	6	5	1	7	Pf3D7_07_v3.622561.622659	1889	1723	1945	896	2366	2032	0.00331809	0.00244959
PF3D7_1218400:I005	PF3D7_1218400	Pf3D7_12_v3:720886-723448	721857	721989	133	0.165968	0.569687	0.99999	PF3D7_1218400:I005_E1I	38	12	14	10	12	21	PF3D7_1218400:I005_IE2	4	1	4	1	6	1	Pf3D7_12_v3.721856.721990	1265	1361	1621	696	2276	1566	0.00852107	0.00558782
PF3D7_0813200:I003	PF3D7_0813200	Pf3D7_08_v3:651417-652804	652223	652359	137	0.195656	0.569762	0.99999	PF3D7_0813200:I003_E1I	57	24	49	56	30	62	PF3D7_0813200:I003_IE2	5	1	2	2	0	5	Pf3D7_08_v3.652222.652360	2410	1809	2135	1440	1952	2183	0.0107426	0.0137107
PF3D7_0311700:I003	PF3D7_0311700	Pf3D7_03_v3:502698-505848	503466	503591	126	-0.249585	0.569825	0.99999	PF3D7_0311700:I003_E1I	6	6	0	1	8	0	PF3D7_0311700:I003_IE2	3	5	1	5	7	0	NA	NA	NA	NA	NA	NA	NA	1	1
PF3D7_1337700:I003	PF3D7_1337700	Pf3D7_13_v3:1525562-1527814	1526661	1526777	117	-0.362665	0.569968	0.99999	PF3D7_1337700:I003_E1I	10	0	4	4	0	6	PF3D7_1337700:I003_IE2	6	3	5	7	0	4	Pf3D7_13_v3.1526660.1526778	317	49	99	179	71	269	0.0292276	0.01983
PF3D7_0418500:I005	PF3D7_0418500	Pf3D7_04_v3:830989-832428	832218	832368	151	-0.169575	0.569983	0.99999	PF3D7_0418500:I005_E1I	1	4	10	5	5	5	PF3D7_0418500:I005_IE2	3	2	2	6	2	6	Pf3D7_04_v3.832217.832369	737	672	925	490	841	768	0.00469083	0.00686066
PF3D7_0214000:I001	PF3D7_0214000	Pf3D7_02_v3:566121-567894	566124	566268	145	-0.264653	0.570385	0.99999	PF3D7_0214000:I001_E1I	7	13	5	3	16	10	PF3D7_0214000:I001_IE2	15	25	17	1	25	11	Pf3D7_02_v3.566123.566269	1116	2604	1132	510	3395	994	0.00837932	0.006691
PF3D7_1020800:I006	PF3D7_1020800	Pf3D7_10_v3:840212-843403	841744	841865	122	-0.214598	0.570718	0.99999	PF3D7_1020800:I006_E1I	0	0	1	0	1	0	PF3D7_1020800:I006_IE2	0	1	0	0	1	0	Pf3D7_10_v3.841743.841866	69	132	45	39	161	58	0.00404858	0.003861
PF3D7_0813400:I001	PF3D7_0813400	Pf3D7_08_v3:658493-662095	658539	658633	95	0.166011	0.570949	0.99999	PF3D7_0813400:I001_E1I	29	22	13	17	19	17	PF3D7_0813400:I001_IE2	11	18	7	12	19	18	Pf3D7_08_v3.658538.658634	1044	2238	1430	777	3550	1150	0.0104998	0.00922576
PF3D7_0720700:I003	PF3D7_0720700	Pf3D7_07_v3:891683-899051	898299	898639	341	0.219962	0.571137	0.99999	PF3D7_0720700:I003_E1I	3	1	0	0	1	0	PF3D7_0720700:I003_IE2	15	7	21	9	17	19	Pf3D7_07_v3.898298.898640	1217	491	489	990	528	534	0.0105832	0.0110843
PF3D7_1429300:I002	PF3D7_1429300	Pf3D7_14_v3:1150475-1153387	1150721	1150838	118	0.192919	0.571776	0.99999	PF3D7_1429300:I002_E1I	7	3	9	4	6	10	PF3D7_1429300:I002_IE2	4	8	8	7	8	12	Pf3D7_14_v3.1150720.1150839	254	273	216	156	332	273	0.0255738	0.0299554
PF3D7_1232900:I002	PF3D7_1232900	Pf3D7_12_v3:1351482-1354104	1351894	1352009	116	0.214847	0.571838	0.99999	PF3D7_1232900:I002_E1I	0	0	0	0	0	0	PF3D7_1232900:I002_IE2	0	2	0	2	1	1	Pf3D7_12_v3.1351893.1352010	59	157	43	52	347	56	0.00384615	0.00437637
PF3D7_1146900:I006	PF3D7_1146900	Pf3D7_11_v3:1856390-1857656	1857443	1857546	104	-0.239015	0.571879	0.99999	PF3D7_1146900:I006_E1I	3	1	1	0	3	0	PF3D7_1146900:I006_IE2	25	11	5	9	2	8	Pf3D7_11_v3.1857442.1857547	194	180	173	122	124	180	0.0403509	0.0251716
PF3D7_0907500:I004	PF3D7_0907500	Pf3D7_09_v3:356536-357683	357321	357409	89	0.255851	0.571939	0.99999	PF3D7_0907500:I004_E1I	0	1	0	0	0	0	PF3D7_0907500:I004_IE2	1	1	0	0	0	0	Pf3D7_09_v3.357320.357410	258	158	65	68	244	71	0.00310881	0
PF3D7_1136500:I004	PF3D7_1136500	Pf3D7_11_v3:1431881-1435170	1434064	1434198	135	0.137366	0.572017	0.99999	PF3D7_1136500:I004_E1I	12	12	14	10	16	25	PF3D7_1136500:I004_IE2	3	3	7	8	1	9	Pf3D7_11_v3.1434063.1434199	6697	6942	8181	4274	11106	8726	0.00116729	0.00142913
PF3D7_1122200:I004	PF3D7_1122200	Pf3D7_11_v3:842991-845547	843712	843804	93	-0.204312	0.572049	0.99999	PF3D7_1122200:I004_E1I	10	11	5	7	8	4	PF3D7_1122200:I004_IE2	7	10	3	8	7	1	Pf3D7_11_v3.843711.843805	420	977	394	296	1215	337	0.0126792	0.00938086
PF3D7_0908200:I001	PF3D7_0908200	Pf3D7_09_v3:378035-382996	378396	378529	134	-0.252483	0.572086	0.99999	PF3D7_0908200:I001_E1I	2	1	0	0	1	0	PF3D7_0908200:I001_IE2	1	1	0	0	0	5	Pf3D7_09_v3.378395.378530	234	119	195	79	206	234	0.00454133	0.00574713
PF3D7_1029100:I001	PF3D7_1029100	Pf3D7_10_v3:1190426-1195016	1194428	1194579	152	0.179389	0.572138	0.99999	PF3D7_1029100:I001_E1I	0	1	2	4	2	1	PF3D7_1029100:I001_IE2	1	1	0	0	2	0	Pf3D7_10_v3.1194427.1194580	188	520	223	137	631	182	0.00267809	0.00471451
PF3D7_0305300:I001	PF3D7_0305300	Pf3D7_03_v3:255276-258416	255514	255662	149	0.159936	0.572433	0.99999	PF3D7_0305300:I001_E1I	10	23	14	25	22	15	PF3D7_0305300:I001_IE2	23	10	6	11	12	17	Pf3D7_03_v3.255513.255663	675	777	779	466	1536	620	0.0189094	0.0190797
PF3D7_1112900:I002	PF3D7_1112900	Pf3D7_11_v3:487822-490154	488097	488236	140	0.32783	0.572704	0.99999	PF3D7_1112900:I002_E1I	1	8	2	6	3	7	PF3D7_1112900:I002_IE2	2	1	0	6	0	1	NA	NA	NA	NA	NA	NA	NA	1	1
PF3D7_1252400:I002	PF3D7_1252400	Pf3D7_12_v3:2136053-2144874	2137551	2137551	1	-0.236879	0.57362	0.99999	PF3D7_1252400:I002_E1I	4	6	6	3	8	5	PF3D7_1252400:I002_IE2	4	6	6	3	8	5	NA	NA	NA	NA	NA	NA	NA	1	1
PF3D7_1423300:I008	PF3D7_1423300	Pf3D7_14_v3:936168-941638	938142	938331	190	-0.293953	0.573785	0.99999	PF3D7_1423300:I008_E1I	0	0	0	0	0	0	PF3D7_1423300:I008_IE2	3	6	3	1	2	1	Pf3D7_14_v3.938141.938332	99	16	23	54	31	43	0.0416667	0.0153846
PF3D7_1204900:I005	PF3D7_1204900	Pf3D7_12_v3:217184-218239	218087	218193	107	-0.231288	0.573788	0.99999	PF3D7_1204900:I005_E1I	2	0	0	2	0	0	PF3D7_1204900:I005_IE2	2	2	2	1	0	0	Pf3D7_12_v3.218086.218194	27	36	37	41	78	55	0.0384615	0.00854701
PF3D7_0528400:I005	PF3D7_0528400	Pf3D7_05_v3:1171659-1173890	1173316	1173404	89	-0.398555	0.573914	0.99999	PF3D7_0528400:I005_E1I	5	1	2	5	1	3	PF3D7_0528400:I005_IE2	7	3	3	7	1	4	Pf3D7_05_v3.1173315.1173405	212	21	187	145	35	288	0.0243902	0.0219436
PF3D7_0805400:I002	PF3D7_0805400	Pf3D7_08_v3:303370-304596	303591	303685	95	0.224491	0.573995	0.99999	PF3D7_0805400:I002_E1I	3	2	3	2	7	5	PF3D7_0805400:I002_IE2	5	8	6	5	7	8	Pf3D7_08_v3.303590.303686	468	610	575	262	1234	389	0.00810081	0.00893796
PF3D7_1455900:I004	PF3D7_1455900	Pf3D7_14_v3:2290887-2292691	2291475	2291552	78	0.165963	0.574545	0.99999	PF3D7_1455900:I004_E1I	16	36	35	32	46	41	PF3D7_1455900:I004_IE2	6	19	8	6	19	9	Pf3D7_14_v3.2291474.2291553	451	513	1018	191	1244	771	0.029383	0.0335159
PF3D7_1110800:I006	PF3D7_1110800	Pf3D7_11_v3:430157-431476	431284	431414	131	0.232321	0.574552	0.99999	PF3D7_1110800:I006_E1I	0	0	2	2	1	4	PF3D7_1110800:I006_IE2	1	2	0	1	1	1	NA	NA	NA	NA	NA	NA	NA	1	1
PF3D7_1302400:I001	PF3D7_1302400	Pf3D7_13_v3:129717-131086	129759	129853	95	0.430455	0.5749	0.99999	PF3D7_1302400:I001_E1I	0	2	0	0	2	0	PF3D7_1302400:I001_IE2	1	3	0	1	1	0	NA	NA	NA	NA	NA	NA	NA	1	1
PF3D7_1416400:I004	PF3D7_1416400	Pf3D7_14_v3:661098-665098	662003	662199	197	0.290332	0.575009	0.99999	PF3D7_1416400:I004_E1I	3	2	4	2	22	3	PF3D7_1416400:I004_IE2	2	0	1	2	4	2	Pf3D7_14_v3.662002.662200	34	29	5	8	41	8	0.0810811	0.234899
PF3D7_0609300:I001	PF3D7_0609300	Pf3D7_06_v3:396242-399289	399070	399153	84	-0.416715	0.575142	0.99999	PF3D7_0609300:I001_E1I	2	5	0	2	0	0	PF3D7_0609300:I001_IE2	1	3	0	4	1	0	NA	NA	NA	NA	NA	NA	NA	1	1
PF3D7_1302400:I003	PF3D7_1302400	Pf3D7_13_v3:129717-131086	130107	130227	121	0.353931	0.575797	0.99999	PF3D7_1302400:I003_E1I	0	0	0	2	1	0	PF3D7_1302400:I003_IE2	0	1	0	0	1	0	NA	NA	NA	NA	NA	NA	NA	1	1
PF3D7_0217600:I005	PF3D7_0217600	Pf3D7_02_v3:723747-729932	729260	729358	99	0.263095	0.575961	0.99999	PF3D7_0217600:I005_E1I	3	3	1	0	1	3	PF3D7_0217600:I005_IE2	3	1	0	0	1	2	Pf3D7_02_v3.729259.729359	60	56	52	21	64	70	0.0317003	0.022082
PF3D7_0602100:I001	PF3D7_0602100	Pf3D7_06_v3:92506-96668	96423	96532	110	-0.225432	0.576408	0.99999	PF3D7_0602100:I001_E1I	4	12	3	2	8	3	PF3D7_0602100:I001_IE2	1	5	0	3	5	1	Pf3D7_06_v3.96422.96533	751	1305	527	403	1330	341	0.00481603	0.00527578
PF3D7_0108700:I002	PF3D7_0108700	Pf3D7_01_v3:352314-356211	352541	352682	142	-0.144811	0.576571	0.99999	PF3D7_0108700:I002_E1I	15	15	19	3	12	21	PF3D7_0108700:I002_IE2	40	40	53	31	44	41	Pf3D7_01_v3.352540.352683	2342	1804	1660	1886	1558	1878	0.0154316	0.0140793
PF3D7_1141500:I007	PF3D7_1141500	Pf3D7_11_v3:1665761-1668162	1666899	1666990	92	-0.241468	0.576594	0.99999	PF3D7_1141500:I007_E1I	5	11	4	4	3	3	PF3D7_1141500:I007_IE2	13	24	5	6	5	4	NA	NA	NA	NA	NA	NA	NA	1	1
PF3D7_0418900:I002	PF3D7_0418900	Pf3D7_04_v3:847231-849059	848448	848552	105	0.174323	0.57753	0.99999	PF3D7_0418900:I002_E1I	8	3	6	9	12	4	PF3D7_0418900:I002_IE2	13	12	7	10	7	4	Pf3D7_04_v3.848447.848553	304	293	336	148	489	250	0.0255875	0.0252747
PF3D7_0924800:I001	PF3D7_0924800	Pf3D7_09_v3:1009063-1009755	1009067	1009200	134	-0.418031	0.577725	0.99999	PF3D7_0924800:I001_E1I	2	0	1	1	1	0	PF3D7_0924800:I001_IE2	1	0	0	0	1	0	NA	NA	NA	NA	NA	NA	NA	1	1
PF3D7_1106800:I002	PF3D7_1106800	Pf3D7_11_v3:283869-289224	287838	288002	165	0.215094	0.577875	0.99999	PF3D7_1106800:I002_E1I	4	1	1	1	1	2	PF3D7_1106800:I002_IE2	6	5	2	5	6	3	Pf3D7_11_v3.287837.288003	158	169	136	53	397	129	0.0201058	0.0153061
PF3D7_0611000:I002	PF3D7_0611000	Pf3D7_06_v3:463564-464676	464387	464513	127	0.259071	0.577888	0.99999	PF3D7_0611000:I002_E1I	1	3	3	1	1	2	PF3D7_0611000:I002_IE2	2	0	0	3	0	4	Pf3D7_06_v3.464386.464514	32	27	68	33	41	97	0.0342205	0.0311615
PF3D7_0108400:I005	PF3D7_0108400	Pf3D7_01_v3:344400-346540	345402	345502	101	-0.197507	0.578463	0.99999	PF3D7_0108400:I005_E1I	3	4	1	1	3	0	PF3D7_0108400:I005_IE2	3	2	1	1	1	0	Pf3D7_01_v3.345401.345503	285	550	349	148	656	256	0.00587741	0.0028222
PF3D7_0825200:I003	PF3D7_0825200	Pf3D7_08_v3:1093690-1094489	1094196	1094303	108	0.173107	0.578783	0.99999	PF3D7_0825200:I003_E1I	4	2	3	8	3	4	PF3D7_0825200:I003_IE2	25	9	13	14	8	15	Pf3D7_08_v3.1094195.1094304	272	148	323	168	379	321	0.0363165	0.0290828
PF3D7_1403500:I007	PF3D7_1403500	Pf3D7_14_v3:130022-132100	131507	131718	212	-0.255584	0.578835	0.99999	PF3D7_1403500:I007_E1I	217	77	80	79	30	132	PF3D7_1403500:I007_IE2	0	0	0	0	0	1	Pf3D7_14_v3.131506.131719	44	15	29	18	27	50	0.68	0.560185
PF3D7_0924500:I002	PF3D7_0924500	Pf3D7_09_v3:993245-997675	993832	994086	255	0.197078	0.578855	0.99999	PF3D7_0924500:I002_E1I	6	18	11	13	28	14	PF3D7_0924500:I002_IE2	0	1	0	3	0	0	Pf3D7_09_v3.993831.994087	203	26	218	122	65	223	0.0387097	0.0660592
PF3D7_1229900:I023	PF3D7_1229900	Pf3D7_12_v3:1228063-1233005	1232561	1232722	162	-0.188507	0.578898	0.99999	PF3D7_1229900:I023_E1I	5	1	2	3	1	0	PF3D7_1229900:I023_IE2	2	3	2	1	2	1	Pf3D7_12_v3.1232560.1232723	104	130	64	51	172	89	0.0245499	0.0126582
PF3D7_1226000:I001	PF3D7_1226000	Pf3D7_12_v3:1053296-1056282	1053584	1053843	260	0.238623	0.578931	0.99999	PF3D7_1226000:I001_E1I	4	9	1	1	10	2	PF3D7_1226000:I001_IE2	0	3	1	3	6	0	Pf3D7_12_v3.1053583.1053844	52	144	72	30	224	43	0.032491	0.0357143
PF3D7_1217100:I003	PF3D7_1217100	Pf3D7_12_v3:675456-677576	675826	675940	115	-0.194084	0.579114	0.99999	PF3D7_1217100:I003_E1I	6	13	8	6	14	8	PF3D7_1217100:I003_IE2	28	50	35	11	36	20	NA	NA	NA	NA	NA	NA	NA	1	1
PF3D7_1221300:I008	PF3D7_1221300	Pf3D7_12_v3:851012-854739	854361	854517	157	0.38196	0.579348	0.99999	PF3D7_1221300:I008_E1I	3	1	1	6	0	4	PF3D7_1221300:I008_IE2	15	2	14	13	4	32	Pf3D7_12_v3.854360.854518	144	9	120	55	18	175	0.0618557	0.106306
PF3D7_1440600:I006	PF3D7_1440600	Pf3D7_14_v3:1656434-1659740	1657501	1657678	178	-0.389376	0.579407	0.99999	PF3D7_1440600:I006_E1I	0	0	0	0	0	0	PF3D7_1440600:I006_IE2	0	2	0	0	1	0	NA	NA	NA	NA	NA	NA	NA	1	1
PF3D7_1247800:I002	PF3D7_1247800	Pf3D7_12_v3:1968163-1971074	1968574	1968713	140	-0.364593	0.579725	0.99999	PF3D7_1247800:I002_E1I	4	0	0	1	0	2	PF3D7_1247800:I002_IE2	0	0	1	1	0	0	Pf3D7_12_v3.1968573.1968714	205	40	34	69	22	70	0.00888099	0.0122699
PF3D7_1349000:I002	PF3D7_1349000	Pf3D7_13_v3:1966890-1969427	1967331	1967426	96	-0.358623	0.579729	0.99999	PF3D7_1349000:I002_E1I	0	0	0	0	0	0	PF3D7_1349000:I002_IE2	1	0	1	0	2	0	Pf3D7_13_v3.1967330.1967427	24	27	3	11	21	9	0.0181818	0.0238095
PF3D7_0209200:I005	PF3D7_0209200	Pf3D7_02_v3:384865-386580	385870	386030	161	-0.136326	0.579755	0.99999	PF3D7_0209200:I005_E1I	38	19	13	23	18	24	PF3D7_0209200:I005_IE2	8	10	11	1	8	10	Pf3D7_02_v3.385869.386031	1292	2156	1758	831	2973	1631	0.0094187	0.00766843
PF3D7_1105200:I004	PF3D7_1105200	Pf3D7_11_v3:228159-231014	228769	228855	87	0.29778	0.580123	0.99999	PF3D7_1105200:I004_E1I	1	5	5	0	2	2	PF3D7_1105200:I004_IE2	0	2	0	1	0	2	Pf3D7_11_v3.228768.228856	47	80	37	24	112	37	0.0381232	0.01983
PF3D7_0215900:I009	PF3D7_0215900	Pf3D7_02_v3:654918-656840	656693	656780	88	0.330135	0.580183	0.99999	PF3D7_0215900:I009_E1I	6	1	5	8	0	9	PF3D7_0215900:I009_IE2	1	0	3	3	1	8	NA	NA	NA	NA	NA	NA	NA	1	1
PF3D7_1452500:I001	PF3D7_1452500	Pf3D7_14_v3:2151823-2153614	2151900	2152005	106	0.167305	0.580216	0.99999	PF3D7_1452500:I001_E1I	10	13	9	8	9	7	PF3D7_1452500:I001_IE2	10	10	8	10	13	7	Pf3D7_14_v3.2151899.2152006	119	102	126	92	125	118	0.0795756	0.0745856
PF3D7_0613000:I001	PF3D7_0613000	Pf3D7_06_v3:533907-535364	533975	534220	246	-0.160085	0.580607	0.99999	PF3D7_0613000:I001_E1I	53	28	53	30	66	49	PF3D7_0613000:I001_IE2	9	7	3	7	2	4	Pf3D7_06_v3.533974.534221	716	790	934	328	1240	854	0.0303994	0.0315874
PF3D7_0926600:I001	PF3D7_0926600	Pf3D7_09_v3:1084696-1089093	1085384	1085499	116	0.301139	0.580798	0.99999	PF3D7_0926600:I001_E1I	0	0	0	0	0	0	PF3D7_0926600:I001_IE2	0	0	0	0	0	0	Pf3D7_09_v3.1085383.1085500	12	6	7	8	14	17	0	0
PF3D7_1433100:I003	PF3D7_1433100	Pf3D7_14_v3:1299894-1303726	1303332	1303495	164	0.200601	0.581079	0.99999	PF3D7_1433100:I003_E1I	3	7	2	9	13	4	PF3D7_1433100:I003_IE2	1	1	2	3	3	1	Pf3D7_14_v3.1303331.1303496	217	240	247	211	304	269	0.011236	0.0206121
PF3D7_1318500:I002	PF3D7_1318500	Pf3D7_13_v3:766140-767770	766400	766507	108	0.285638	0.581456	0.99999	PF3D7_1318500:I002_E1I	5	3	3	5	0	6	PF3D7_1318500:I002_IE2	3	7	4	6	4	4	NA	NA	NA	NA	NA	NA	NA	1	1
PF3D7_0606100:I001	PF3D7_0606100	Pf3D7_06_v3:257604-259974	257729	258096	368	-0.161755	0.581569	0.99999	PF3D7_0606100:I001_E1I	1	1	1	2	0	2	PF3D7_0606100:I001_IE2	48	64	23	16	38	20	Pf3D7_06_v3.257728.258097	703	1265	612	385	1496	594	0.0260476	0.0155131
PF3D7_1414500:I002	PF3D7_1414500	Pf3D7_14_v3:578369-587529	582053	582258	206	0.182127	0.581889	0.99999	PF3D7_1414500:I002_E1I	2	0	0	1	1	1	PF3D7_1414500:I002_IE2	1	1	1	1	2	0	Pf3D7_14_v3.582052.582259	290	204	137	96	248	161	0.00394633	0.00590551
PF3D7_1118900:I006	PF3D7_1118900	Pf3D7_11_v3:716795-718412	718153	718314	162	0.154662	0.581942	0.99999	PF3D7_1118900:I006_E1I	36	35	27	25	43	45	PF3D7_1118900:I006_IE2	36	32	58	26	66	55	Pf3D7_11_v3.718152.718315	59	82	23	13	128	24	0.405797	0.440678
PF3D7_0106800:I007	PF3D7_0106800	Pf3D7_01_v3:286951-288918	288616	288711	96	-0.162747	0.581969	0.99999	PF3D7_0106800:I007_E1I	10	4	5	5	1	4	PF3D7_0106800:I007_IE2	5	3	4	4	1	4	Pf3D7_01_v3.288615.288712	1732	1313	1994	978	1825	2155	0.00306657	0.00191243
PF3D7_0626100:I006	PF3D7_0626100	Pf3D7_06_v3:1056052-1058529	1057585	1057704	120	0.159388	0.582133	0.99999	PF3D7_0626100:I006_E1I	0	3	0	2	7	0	PF3D7_0626100:I006_IE2	0	3	6	5	4	2	Pf3D7_06_v3.1057584.1057705	1417	2178	1317	1122	2599	1192	0.00122001	0.00203128
PF3D7_0314000:I002	PF3D7_0314000	Pf3D7_03_v3:567247-568850	567654	567724	71	0.227795	0.582233	0.99999	PF3D7_0314000:I002_E1I	64	27	75	89	34	95	PF3D7_0314000:I002_IE2	68	30	79	79	33	95	Pf3D7_03_v3.567653.567725	313	53	247	192	77	285	0.218611	0.277234
PF3D7_0523600:I003	PF3D7_0523600	Pf3D7_05_v3:978665-979870	979448	979559	112	0.165128	0.582283	0.99999	PF3D7_0523600:I003_E1I	18	10	22	24	16	17	PF3D7_0523600:I003_IE2	23	9	14	16	8	15	Pf3D7_05_v3.979447.979560	980	1027	1123	529	1567	1163	0.0151038	0.0145147
PF3D7_0726100:I001	PF3D7_0726100	Pf3D7_07_v3:1093566-1096122	1095777	1095921	145	0.342425	0.582323	0.99999	PF3D7_0726100:I001_E1I	4	13	0	3	6	0	PF3D7_0726100:I001_IE2	0	2	0	0	2	0	Pf3D7_07_v3.1095776.1095922	18	70	11	9	52	23	0.0875576	0.0614525
PF3D7_0624900:I005	PF3D7_0624900	Pf3D7_06_v3:1015868-1018444	1017027	1017125	99	0.183914	0.582449	0.99999	PF3D7_0624900:I005_E1I	5	7	3	4	4	3	PF3D7_0624900:I005_IE2	4	9	7	6	8	7	NA	NA	NA	NA	NA	NA	NA	1	1
PF3D7_0722900:I001	PF3D7_0722900	Pf3D7_07_v3:965664-967782	965750	965863	114	0.335444	0.582673	0.99999	PF3D7_0722900:I001_E1I	2	0	3	5	0	2	PF3D7_0722900:I001_IE2	0	0	0	5	0	2	Pf3D7_07_v3.965749.965864	93	20	54	32	10	69	0.0147493	0.059322
PF3D7_0829100:I004	PF3D7_0829100	Pf3D7_08_v3:1252349-1253796	1253144	1253318	175	-0.170143	0.582683	0.99999	PF3D7_0829100:I004_E1I	0	1	0	2	0	1	PF3D7_0829100:I004_IE2	0	0	1	0	0	0	Pf3D7_08_v3.1253143.1253319	1122	1912	1319	475	2704	1134	0.000229674	0.000347665
PF3D7_1122200:I010	PF3D7_1122200	Pf3D7_11_v3:842991-845547	845367	845521	155	-0.240554	0.582874	0.99999	PF3D7_1122200:I010_E1I	7	11	4	3	8	5	PF3D7_1122200:I010_IE2	2	6	2	2	5	2	Pf3D7_11_v3.845366.845522	12	27	9	12	56	12	0.25	0.135135
PF3D7_0932500:I002	PF3D7_0932500	Pf3D7_09_v3:1293832-1296644	1294056	1294182	127	-0.151934	0.582937	0.99999	PF3D7_0932500:I002_E1I	7	5	3	5	2	10	PF3D7_0932500:I002_IE2	6	2	2	3	3	1	Pf3D7_09_v3.1294055.1294183	1197	1643	1460	778	2442	1728	0.00289855	0.00241935
PF3D7_0417500:I011	PF3D7_0417500	Pf3D7_04_v3:777200-779424	779245	779372	128	-0.150116	0.583466	0.99999	PF3D7_0417500:I011_E1I	21	16	12	9	7	13	PF3D7_0417500:I011_IE2	0	0	1	1	0	1	Pf3D7_04_v3.779244.779373	5323	6168	5291	3389	6192	5516	0.00148748	0.00102564
PF3D7_0703600:I001	PF3D7_0703600	Pf3D7_07_v3:144019-145953	144023	144106	84	-0.243656	0.583556	0.99999	PF3D7_0703600:I001_E1I	1	0	0	0	1	3	PF3D7_0703600:I001_IE2	2	0	1	1	1	5	Pf3D7_07_v3.144022.144107	261	98	355	145	187	377	0.0027933	0.00769769
PF3D7_1470900:I001	PF3D7_1470900	Pf3D7_14_v3:2897916-2898657	2898243	2898396	154	0.138886	0.583956	0.99999	PF3D7_1470900:I001_E1I	15	5	14	11	7	16	PF3D7_1470900:I001_IE2	74	60	81	73	64	66	Pf3D7_14_v3.2898242.2898397	7184	7510	7751	4260	9139	7673	0.00551629	0.00559213
PF3D7_1347300:I003	PF3D7_1347300	Pf3D7_13_v3:1893613-1895023	1894123	1894228	106	-0.214453	0.584031	0.99999	PF3D7_1347300:I003_E1I	10	23	5	8	7	10	PF3D7_1347300:I003_IE2	2	9	2	0	4	1	Pf3D7_13_v3.1894122.1894229	34	26	55	50	58	71	0.181495	0.0773196
PF3D7_0705800:I004	PF3D7_0705800	Pf3D7_07_v3:287597-289088	288146	288340	195	0.223435	0.58405	0.99999	PF3D7_0705800:I004_E1I	3	4	0	1	2	1	PF3D7_0705800:I004_IE2	1	0	1	1	3	5	Pf3D7_07_v3.288145.288341	195	417	234	79	553	173	0.00529101	0.00800986
PF3D7_1243900:I002	PF3D7_1243900	Pf3D7_12_v3:1834064-1840736	1834662	1834886	225	0.240572	0.584155	0.99999	PF3D7_1243900:I002_E1I	3	0	0	2	1	2	PF3D7_1243900:I002_IE2	5	3	0	4	3	0	Pf3D7_12_v3.1834661.1834887	191	39	45	134	47	94	0.0196078	0.0213523
PF3D7_1347800:I005	PF3D7_1347800	Pf3D7_13_v3:1911507-1912832	1912565	1912684	120	0.204301	0.584221	0.99999	PF3D7_1347800:I005_E1I	0	0	0	0	0	0	PF3D7_1347800:I005_IE2	6	6	13	12	19	8	Pf3D7_13_v3.1912564.1912685	64	70	29	39	64	33	0.0712251	0.125402
PF3D7_1315600:I004	PF3D7_1315600	Pf3D7_13_v3:655207-657259	656147	656292	146	-0.16631	0.584251	0.99999	PF3D7_1315600:I004_E1I	6	9	5	2	10	1	PF3D7_1315600:I004_IE2	9	13	5	5	4	8	Pf3D7_13_v3.656146.656293	2564	1701	2885	1552	2144	2824	0.00327595	0.00229533
PF3D7_1444400:I002	PF3D7_1444400	Pf3D7_14_v3:1831009-1832803	1832608	1832758	151	-0.222883	0.584459	0.99999	PF3D7_1444400:I002_E1I	0	0	1	1	0	0	PF3D7_1444400:I002_IE2	1	3	0	0	0	0	Pf3D7_14_v3.1832607.1832759	32	74	30	23	200	38	0.0180505	0.00191205
PF3D7_0809900:I002	PF3D7_0809900	Pf3D7_08_v3:508224-512428	508764	508943	180	-0.197427	0.584621	0.99999	PF3D7_0809900:I002_E1I	3	0	0	0	0	0	PF3D7_0809900:I002_IE2	0	0	0	0	0	0	Pf3D7_08_v3.508763.508944	350	285	407	295	424	410	0.00143747	0
[truncated: 4,158 more rows]

## Sheet: UPF2_aspli_introns
Intron	locus	gene_coordinates	start	end	length	logFC	pvalue	bin.fdr	J1	WT_1	WT_2	WT_3	UPF2_1	UPF2_2	UPF2_3	J2	WT_1.1	WT_2.1	WT_3.1	UPF2_1.1	UPF2_2.1	UPF2_3.1	J3	WT_1.2	WT_2.2	WT_3.2	UPF2_1.2	UPF2_2.2	UPF2_3.2	WT	KO
[truncated: 5,736 more rows]
