# Supplementary material for: Nonsense-mediated decay machinery in Plasmodium falciparum is inefficient and non-essential
Source: mSphere. 2023 Jun 27;8(4):e00233-23. doi: 10.1128/msphere.00233-23 (PMC10449492; doi:10.1128/msphere.00233-23)
Supplement: Table S3 — Co-immunoprecipitation mass spectrometry results. [file msphere.00233-23-s0006.xlsx]

## Sheet: UPF1_rep1
PlasmoDB accession	Protein description	prot_score_UPF1	prot_score_WT	prot_mass	prot_matches_UPF1	prot_matches_WT	prot_matches_sig_UPF1	prot_matches_sig_WT	prot_sequences_UPF1	prot_sequences_WT	UPF1 significant peptides	WT significant peptides	coverage (%)	prot_cover_WT	length (aa)	prot_pi
PF3D7_1224300	polyadenylate-binding protein 1, putative	749	85	97169	36	7	25	2	29	7	23	2	33.4	8.8	875	8.96
PF3D7_1005500	regulator of nonsense transcripts 1, putative	371	NA	183849	21	NA	13	NA	19	NA	11	NA	15.5	NA	NA	NA
PF3D7_1105100	histone H2B	348	31	13117	14	4	12	1	12	4	10	1	55.6	26.5	117	10.27
PF3D7_0818200	14-3-3 protein	341	47	30174	11	2	8	1	10	2	7	1	45	8	262	4.86
PF3D7_1347500	DNA/RNA-binding protein Alba 4	256	31	42133	16	3	12	0	15	3	11	0	39.8	9.9	372	7.14
PF3D7_1116000	rhoptry neck protein 4	253	17	135495	13	3	9	0	11	3	8	0	11.2	4.3	1201	5.33
PF3D7_1133400	apical membrane antigen 1	247	NA	71996	9	NA	8	NA	9	NA	8	NA	19.1	NA	NA	NA
PF3D7_0923900	polyadenylate-binding protein 2, putative	165	49	22965	8	2	6	1	7	2	6	1	30.7	14.4	202	9.51
PF3D7_1124900	60S ribosomal protein L35, putative	162	31	14739	13	5	7	1	11	5	6	1	54	31.5	124	10.79
PF3D7_0520000	40S ribosomal protein S9, putative	159	38	22109	8	1	6	1	8	1	6	1	43.4	5.8	189	10.45
PF3D7_1462800	glyceraldehyde-3-phosphate dehydrogenase	157	NA	36612	3	NA	3	NA	3	NA	3	NA	13.4	NA	NA	NA
PF3D7_1346300	DNA/RNA-binding protein Alba 2	156	NA	24969	7	NA	3	NA	6	NA	3	NA	35.5	NA	NA	NA
PF3D7_1454400	aminopeptidase P	136	NA	90073	9	NA	5	NA	9	NA	5	NA	13.3	NA	NA	NA
PF3D7_0519400	40S ribosomal protein S24	134	21	15382	6	2	6	0	6	2	6	0	31.6	12	133	10.75
PF3D7_1027300	peroxiredoxin	128	NA	43903	9	NA	5	NA	9	NA	5	NA	20.4	NA	NA	NA
PF3D7_1360900	RNA-binding protein, putative	120	NA	44785	3	NA	3	NA	3	NA	3	NA	9.8	NA	NA	NA
PF3D7_0721600	40S ribosomal protein S5, putative	120	43	21849	8	3	5	1	7	3	5	1	12.3	12.3	195	9.67
PF3D7_0527900	ATP-dependent RNA helicase DDX41, putative	119	NA	76157	5	NA	3	NA	5	NA	3	NA	9.9	NA	NA	NA
PF3D7_0527000	DNA replication licensing factor MCM3, putative	119	14	109729	4	1	3	0	4	1	3	0	5	1.1	962	5.32
PF3D7_1410400	rhoptry-associated protein 1	116	NA	89996	6	NA	3	NA	6	NA	3	NA	10.5	NA	NA	NA
PF3D7_1407800	plasmepsin IV	114	NA	51014	6	NA	3	NA	5	NA	3	NA	15.1	NA	NA	NA
PF3D7_1325100	phosphoribosylpyrophosphate synthetase	107	NA	49352	5	NA	4	NA	5	NA	4	NA	17.8	NA	NA	NA
PF3D7_0315100	eukaryotic translation initiation factor 4E	107	NA	26931	4	NA	3	NA	4	NA	3	NA	20.7	NA	NA	NA
PF3D7_0819900	U6 snRNA-associated Sm-like protein LSm3, putative	103	NA	10694	3	NA	3	NA	3	NA	3	NA	37.4	NA	NA	NA
PF3D7_0916700	RNA-binding protein musashi, putative	99	NA	45115	6	NA	4	NA	6	NA	4	NA	16.5	NA	NA	NA
PF3D7_1365900	ubiquitin-60S ribosomal protein L40	89	NA	14608	3	NA	2	NA	2	NA	2	NA	19.5	NA	NA	NA
PF3D7_1361100	protein transport protein Sec24A	88	NA	106617	9	NA	3	NA	8	NA	3	NA	12.7	NA	NA	NA
PF3D7_1246200	actin I	86	19	41844	4	1	2	0	4	1	2	0	19.1	4.8	376	5.21
PF3D7_1324900	L-lactate dehydrogenase	83	NA	34086	3	NA	2	NA	3	NA	2	NA	11.7	NA	NA	NA
PF3D7_1425900	conserved Plasmodium protein, unknown function	73	NA	43133	2	NA	2	NA	2	NA	2	NA	6.8	NA	NA	NA
PF3D7_1327700	regulator of nonsense transcripts 3B, putative	71	NA	32417	3	NA	2	NA	3	NA	2	NA	9.6	NA	NA	NA
PF3D7_0925900	parasitophorous vacuolar protein 5, putative	70	NA	24683	2	NA	2	NA	2	NA	2	NA	15.7	NA	NA	NA
PF3D7_0617800	histone H2A	68	NA	14114	2	NA	2	NA	2	NA	2	NA	12.1	NA	NA	NA
PF3D7_0905400	high molecular weight rhoptry protein 3	64	NA	104789	3	NA	2	NA	3	NA	2	NA	5.6	NA	NA	NA
PF3D7_1408000	plasmepsin II	64	NA	51448	3	NA	3	NA	3	NA	3	NA	9.7	NA	NA	NA
PF3D7_1109900	60S ribosomal protein L36	57	NA	12779	3	NA	3	NA	3	NA	3	NA	28.6	NA	NA	NA
PF3D7_0814000	60S ribosomal protein L13-2, putative	56	NA	25425	3	NA	2	NA	3	NA	2	NA	20	NA	NA	NA
PF3D7_0629200	DnaJ protein, putative	53	NA	44641	2	NA	2	NA	2	NA	2	NA	8.7	NA	NA	NA
PF3D7_0219200	40S ribosomal protein S30	45	23	6484	3	2	2	0	3	2	2	0	32.8	32.8	58	11.92
PF3D7_1008700	tubulin beta chain	42	NA	49719	4	NA	2	NA	4	NA	2	NA	11.9	NA	NA	NA
PF3D7_0617200	conserved protein, unknown function	42	22	52948	3	1	2	0	3	1	2	0	8.1	3.8	446	9.15
PF3D7_0705700	40S ribosomal protein S29, putative	37	20	6411	3	1	2	0	3	1	2	0	35.2	14.8	54	10.14

## Sheet: UPF1_rep2
PlasmoDB accession	Protein description	prot_score_UPF1	prot_score_WT	prot_mass	prot_matches_UPF1	prot_matches_WT	prot_matches_sig_UPF1	prot_matches_sig_WT	prot_sequences_UPF1	prot_sequences_WT	UPF1 significant peptides	WT significant peptides	coverage (%)	prot_cover_WT	length (aa)	prot_pi
PF3D7_1005500	regulator of nonsense transcripts 1, putative	1811	NA	183849	73	NA	57	NA	60	NA	49	NA	36.6	NA	NA	NA
PF3D7_0322900	40S ribosomal protein S3A, putative	523	42	30028	29	3	20	1	24	3	16	1	66.4	9.9	262	9.8
PF3D7_0817700	rhoptry neck protein 5	522	68	133605	22	1	16	1	22	1	16	1	20.4	1.1	1156	9.64
PF3D7_1027800	60S ribosomal protein L3	475	50	44193	25	9	16	3	24	6	16	3	46.9	17.9	386	10.21
PF3D7_1347500	DNA/RNA-binding protein Alba 4	446	38	42133	20	3	14	1	18	3	13	1	43	10.8	372	7.14
PF3D7_0218200	SUZ domain-containing protein, putative	407	NA	94633	15	NA	9	NA	14	NA	9	NA	24	NA	NA	NA
PF3D7_1011800	PRE-binding protein	390	52	131545	21	1	15	1	21	1	15	1	18.2	1.5	1139	9.19
PF3D7_1415400	conserved Plasmodium protein, unknown function	323	111	178392	20	3	12	2	18	2	11	2	13.6	1.7	1474	8.87
PF3D7_0903900	60S ribosomal protein L32	279	32	15517	16	2	11	1	12	2	9	1	60.3	9.2	131	11.06
PF3D7_0507100	60S ribosomal protein L4	270	39	46183	11	2	8	1	11	2	8	1	28.7	4.4	411	10.5
PF3D7_1027300	peroxiredoxin	266	NA	43903	14	NA	11	NA	11	NA	10	NA	18.6	NA	NA	NA
PF3D7_0810600	ATP-dependent RNA helicase DBP1, putative	264	NA	108568	10	NA	9	NA	10	NA	9	NA	15	NA	NA	NA
PF3D7_0617200	conserved protein, unknown function	223	40	52948	10	3	9	1	10	3	9	1	23.3	6.3	446	9.15
PF3D7_0706500	conserved Plasmodium protein, unknown function	214	NA	196449	16	NA	7	NA	16	NA	7	NA	10.1	NA	NA	NA
PF3D7_0929400	high molecular weight rhoptry protein 2	209	NA	162561	9	NA	7	NA	9	NA	7	NA	8.1	NA	NA	NA
PF3D7_0307200	60S ribosomal protein L7, putative	201	NA	30504	11	NA	8	NA	11	NA	8	NA	31.1	NA	NA	NA
PF3D7_1107300	polyadenylate-binding protein-interacting protein 1, putative	198	46	381639	17	3	7	1	17	3	7	1	6.2	1.2	3334	6.58
PF3D7_0814000	60S ribosomal protein L13-2, putative	181	NA	25425	9	NA	6	NA	8	NA	6	NA	36.7	NA	NA	NA
PF3D7_1006800	single-strand telomeric DNA-binding protein GBP2, putative	180	NA	29512	9	NA	7	NA	8	NA	7	NA	26	NA	NA	NA
PF3D7_1426000	60S ribosomal protein L21	179	NA	18783	9	NA	6	NA	8	NA	6	NA	44.7	NA	NA	NA
PF3D7_0317600	40S ribosomal protein S11, putative	178	NA	18748	9	NA	6	NA	9	NA	6	NA	43.5	NA	NA	NA
PF3D7_1121100	conserved protein, unknown function	177	NA	184803	19	NA	4	NA	19	NA	4	NA	13.3	NA	NA	NA
PF3D7_1323100	60S ribosomal protein L6, putative	153	NA	21588	7	NA	4	NA	7	NA	4	NA	35.8	NA	NA	NA
PF3D7_0519700	FoP domain-containing protein, putative	149	24	22720	6	1	5	1	6	1	5	1	29.2	4.2	192	10.83
PF3D7_1325100	phosphoribosylpyrophosphate synthetase	147	25	49352	7	2	6	0	6	2	5	0	18.3	8.5	437	9.39
PF3D7_1424400	60S ribosomal protein L7-3, putative	138	49	32661	10	2	5	1	9	2	5	1	34.6	7.4	283	10.17
PF3D7_1124900	60S ribosomal protein L35, putative	126	40	14739	12	4	6	1	11	4	5	1	41.1	32.3	124	10.79
PF3D7_0217800	40S ribosomal protein S26	123	21	12501	5	3	4	0	4	3	3	0	29	22.4	107	10.98
PF3D7_0618300	60S ribosomal protein L27a, putative	119	28	16712	9	2	7	1	8	2	6	1	31.1	16.9	148	10.54
PF3D7_0909400	exoribonuclease, putative	118	NA	154862	10	NA	4	NA	10	NA	4	NA	7	NA	NA	NA
PF3D7_0925800	armadillo repeat protein, putative	118	NA	208459	9	NA	4	NA	9	NA	4	NA	6.5	NA	NA	NA
PF3D7_1423700	conserved Plasmodium protein, unknown function	106	NA	183463	7	NA	5	NA	7	NA	5	NA	6	NA	NA	NA
PF3D7_0719600	60S ribosomal protein L11a, putative	102	NA	20215	7	NA	4	NA	5	NA	3	NA	30.1	NA	NA	NA
PF3D7_0210100	60S ribosomal protein L37ae, putative	98	NA	10792	4	NA	3	NA	3	NA	3	NA	35.4	NA	NA	NA
PF3D7_1007700	AP2 domain transcription factor AP2-I	92	NA	182551	2	NA	2	NA	2	NA	2	NA	1.4	NA	NA	NA
PF3D7_1252100	rhoptry neck protein 3	89	NA	262988	6	NA	2	NA	6	NA	2	NA	3	NA	NA	NA
PF3D7_0710600	60S ribosomal protein L34	86	16	17340	4	1	3	0	4	1	3	0	22.7	5.3	150	10.77
PF3D7_0905400	high molecular weight rhoptry protein 3	81	NA	104789	5	NA	2	NA	5	NA	2	NA	10.9	NA	NA	NA
PF3D7_0812400	karyopherin alpha	76	NA	61120	2	NA	2	NA	2	NA	2	NA	4.6	NA	NA	NA
PF3D7_1002400	transformer-2 protein homolog beta, putative	74	NA	30033	6	NA	3	NA	6	NA	3	NA	14.5	NA	NA	NA
PF3D7_1341300	60S ribosomal protein L18-2, putative	74	NA	21440	5	NA	2	NA	5	NA	2	NA	32.1	NA	NA	NA
PF3D7_1330800	RNA-binding protein, putative	70	18	67969	8	1	2	0	8	1	2	0	14.9	1.5	596	5.11
PF3D7_0310500	ATP-dependent RNA helicase DHX57, putative	68	NA	267066	7	NA	2	NA	6	NA	2	NA	1.9	NA	NA	NA
PF3D7_1307800	FHA domain-containing protein, putative	65	NA	68243	2	NA	2	NA	2	NA	2	NA	5	NA	NA	NA
PF3D7_1302500	conserved Plasmodium protein, unknown function	64	NA	324966	5	NA	2	NA	5	NA	2	NA	2	NA	NA	NA
PF3D7_0304400	60S ribosomal protein L44	63	NA	12149	3	NA	2	NA	3	NA	2	NA	19.2	NA	NA	NA
PF3D7_0805700	serine/threonine protein kinase, FIKK family	59	NA	171697	9	NA	4	NA	9	NA	4	NA	7.4	NA	NA	NA
PF3D7_0711300	conserved Plasmodium protein, unknown function	59	NA	14275	2	NA	2	NA	2	NA	2	NA	14.3	NA	NA	NA
PF3D7_0821700	60S ribosomal protein L22, putative	55	NA	16371	2	NA	2	NA	2	NA	2	NA	12.2	NA	NA	NA
PF3D7_1021900	PHAX domain-containing protein, putative	54	NA	267222	10	NA	3	NA	9	NA	3	NA	5.1	NA	NA	NA
PF3D7_1014600	transcriptional coactivator ADA2	54	NA	300067	6	NA	2	NA	5	NA	2	NA	2.4	NA	NA	NA
PF3D7_0319500	RNA-binding protein, putative	54	NA	36589	3	NA	2	NA	3	NA	2	NA	10	NA	NA	NA

## Sheet: UPF2_rep1
PlasmoDB accession	Protein description	prot_score_UPF2	prot_score_WT	prot_mass	prot_matches_UPF2	prot_matches_WT	prot_matches_sig_UPF2	prot_matches_sig_WT	prot_sequences_UPF2	prot_sequences_WT	UPF2 significant peptides	WT significant peptides	coverage (%)	prot_cover_WT	length (aa)	prot_pi
PF3D7_0925800	armadillo repeat protein, putative	573	NA	208459	32	NA	24	NA	26	NA	20	NA	14.4	NA	NA	NA
PF3D7_0817700	rhoptry neck protein 5	366	68	133605	12	1	9	1	12	1	9	1	13.1	1.1	1156	9.64
PF3D7_1327700	regulator of nonsense transcripts 3B, putative	335	NA	32417	18	NA	11	NA	13	NA	8	NA	36.2	NA	NA	NA
PF3D7_1312900	eukaryotic translation initation factor 4 gamma	295	46	146556	7	2	6	1	6	2	5	1	6	1.6	1255	8.58
PF3D7_1005500	regulator of nonsense transcripts 1, putative	254	NA	183849	10	NA	6	NA	10	NA	6	NA	10.6	NA	NA	NA
PF3D7_1408000	plasmepsin II	224	NA	51448	7	NA	6	NA	7	NA	6	NA	23	NA	NA	NA
PF3D7_0827900	protein disulfide isomerase	176	NA	55479	4	NA	4	NA	4	NA	4	NA	15.5	NA	NA	NA
PF3D7_1006800	single-strand telomeric DNA-binding protein GBP2, putative	146	NA	29512	5	NA	4	NA	5	NA	4	NA	23.2	NA	NA	NA
PF3D7_1347500	DNA/RNA-binding protein Alba 4	143	38	42133	10	3	5	1	8	3	5	1	19.6	10.8	372	7.14
PF3D7_1410400	rhoptry-associated protein 1	140	23	89996	5	1	3	0	5	1	3	0	8.3	1.3	782	6.67
PF3D7_1323100	60S ribosomal protein L6, putative	96	NA	21588	3	NA	2	NA	3	NA	2	NA	17.9	NA	NA	NA
PF3D7_0608800	ornithine aminotransferase	84	NA	46025	3	NA	2	NA	3	NA	2	NA	12.1	NA	NA	NA
PF3D7_1134000	heat shock protein 70	78	19	73252	5	4	2	0	5	4	2	0	9.2	5.3	663	6.51
PF3D7_0810600	ATP-dependent RNA helicase DBP1, putative	69	NA	108568	2	NA	2	NA	2	NA	2	NA	2.7	NA	NA	NA
PF3D7_0520400	single-stranded DNA-binding protein, putative	62	NA	35637	2	NA	2	NA	2	NA	2	NA	9.6	NA	NA	NA
PF3D7_0307200	60S ribosomal protein L7, putative	61	NA	30504	2	NA	2	NA	2	NA	2	NA	10.1	NA	NA	NA
PF3D7_0719600	60S ribosomal protein L11a, putative	60	NA	20215	2	NA	2	NA	2	NA	2	NA	12.1	NA	NA	NA
PF3D7_0507700	nuclear protein localization protein 4, putative	56	22	62536	2	2	2	0	2	2	2	0	4.5	4.5	531	6.46
PF3D7_0922500	phosphoglycerate kinase	52	NA	45398	2	NA	2	NA	2	NA	2	NA	6.7	NA	NA	NA
PF3D7_1002400	transformer-2 protein homolog beta, putative	34	NA	30033	4	NA	2	NA	4	NA	2	NA	12.1	NA	NA	NA

## Sheet: UPF2_rep2
PlasmoDB accession	Protein description	prot_score_UPF2	prot_score_WT	prot_mass	prot_matches_UPF2	prot_matches_WT	prot_matches_sig_UPF2	prot_matches_sig_WT	prot_sequences_UPF2	prot_sequences_WT	UPF2 significant peptides	WT significant peptides	coverage (%)	prot_cover_WT	length (aa)	prot_pi
PF3D7_1452000	rhoptry neck protein 2	788	99	249331	49	12	30	5	40	9	27	5	19	5.1	2189	8.8
PF3D7_1327400	conserved Plasmodium protein, unknown function	474	64	36086	29	10	17	3	23	10	15	3	54	33.1	302	8.11
PF3D7_1409800	CUGBP Elav-like family member 2, putative	431	48	59237	14	1	12	1	12	1	10	1	26.8	2.5	514	7.07
PF3D7_1327700	regulator of nonsense transcripts 3B, putative	430	NA	32417	18	NA	11	NA	14	NA	10	NA	48.3	NA	NA	NA
PF3D7_0305500	conserved Plasmodium protein, unknown function	413	52	467587	29	7	13	2	27	7	12	2	8.2	2.4	3933	6.79
PF3D7_0925800	armadillo repeat protein, putative	385	NA	208459	30	NA	18	NA	26	NA	18	NA	12.8	NA	NA	NA
PF3D7_1130200	60S ribosomal protein P0	362	72	34945	15	2	11	2	14	2	10	2	50.6	9.8	316	6.28
PF3D7_1242700	40S ribosomal protein S17, putative	327	109	16057	12	3	8	1	11	3	7	1	58.4	24.8	137	10.41
PF3D7_1424100	60S ribosomal protein L5, putative	300	40	33977	12	4	8	1	9	4	6	1	34.7	16.7	294	9.78
PF3D7_1347500	DNA/RNA-binding protein Alba 4	292	28	42133	14	2	10	1	13	2	10	1	31.7	4.3	372	7.14
PF3D7_1119900	protein transport protein SEC16, putative	249	32	208458	19	5	12	0	18	5	12	0	13.4	3.1	1749	5.69
PF3D7_1105100	histone H2B	243	58	13117	10	3	7	1	10	3	7	1	59	29.9	117	10.27
PF3D7_0322900	40S ribosomal protein S3A, putative	242	NA	30028	18	NA	9	NA	17	NA	9	NA	59.9	NA	NA	NA
PF3D7_1027800	60S ribosomal protein L3	223	34	44193	16	3	8	1	15	3	8	1	34.5	6.7	386	10.21
PF3D7_1342000	40S ribosomal protein S6	217	44	35363	12	3	9	1	10	3	8	1	32	11.1	306	10.44
PF3D7_0507100	60S ribosomal protein L4	211	NA	46183	10	NA	7	NA	9	NA	7	NA	25.1	NA	NA	NA
PF3D7_0307100	40S ribosomal protein S12, putative	191	70	15387	7	3	6	1	7	3	6	1	41.1	21.3	141	4.9
PF3D7_1454400	aminopeptidase P	183	40	90073	15	6	6	1	13	6	6	1	14.5	8.2	777	6.36
PF3D7_0422400	40S ribosomal protein S19	166	NA	19710	6	NA	4	NA	6	NA	4	NA	31.8	NA	NA	NA
PF3D7_1230700	protein transport protein SEC13	162	18	90692	7	1	6	0	6	1	6	0	7.7	1.2	822	6.12
PF3D7_0903900	60S ribosomal protein L32	159	NA	15517	11	NA	6	NA	9	NA	6	NA	53.4	NA	NA	NA
PF3D7_0309600	60S acidic ribosomal protein P2	158	15	11941	3	1	2	0	3	1	2	0	54.5	22.3	112	4.49
PF3D7_0603100	RNA-binding protein, putative	157	95	53541	8	1	5	1	8	1	5	1	18.8	3.1	452	6.26
PF3D7_0516900	60S ribosomal protein L2	157	NA	27982	7	NA	4	NA	7	NA	4	NA	36.2	NA	NA	NA
PF3D7_1142500	60S ribosomal protein L28	147	50	14398	9	6	5	1	7	6	5	1	41.7	35.4	127	10.16
PF3D7_0520000	40S ribosomal protein S9, putative	143	48	22109	10	3	6	1	9	3	6	1	36.5	16.4	189	10.45
PF3D7_1230800	pre-mRNA-splicing regulator, putative	138	NA	71264	7	NA	4	NA	7	NA	4	NA	13.5	NA	NA	NA
PF3D7_0409600	replication protein A1, large subunit	137	NA	134118	9	NA	4	NA	8	NA	4	NA	6.1	NA	NA	NA
PF3D7_1341200	60S ribosomal protein L18, putative	130	33	21733	7	1	5	1	7	1	5	1	29.9	5.4	184	10.62
PF3D7_1414300	60S ribosomal protein L10, putative	129	NA	25200	5	NA	3	NA	5	NA	3	NA	33.3	NA	NA	NA
PF3D7_0817700	rhoptry neck protein 5	122	NA	133605	7	NA	4	NA	7	NA	4	NA	6.7	NA	NA	NA
PF3D7_1407800	plasmepsin IV	118	NA	51014	3	NA	3	NA	3	NA	3	NA	8.2	NA	NA	NA
PF3D7_0303100	CLP1 P-loop domain-containing protein, putative	117	16	170067	4	3	3	0	4	3	3	0	2.8	3.7	1441	7.81
PF3D7_1338200	60S ribosomal protein L6, putative	113	NA	25516	7	NA	4	NA	7	NA	4	NA	36.2	NA	NA	NA
PF3D7_1351400	60S ribosomal protein L17, putative	111	16	23400	8	2	6	0	7	2	6	0	20.7	15.8	203	10.89
PF3D7_1027300	peroxiredoxin	110	NA	43903	6	NA	3	NA	5	NA	2	NA	8.9	NA	NA	NA
PF3D7_1346300	DNA/RNA-binding protein Alba 2	110	NA	24969	4	NA	3	NA	4	NA	3	NA	21.3	NA	NA	NA
PF3D7_1005500	regulator of nonsense transcripts 1, putative	109	NA	183849	12	NA	5	NA	10	NA	5	NA	8.4	NA	NA	NA
PF3D7_1116000	rhoptry neck protein 4	108	NA	135495	9	NA	4	NA	8	NA	4	NA	7.7	NA	NA	NA
PF3D7_0810600	ATP-dependent RNA helicase DBP1, putative	106	17	108568	8	2	4	0	8	2	4	0	9.8	2.6	941	9.11
PF3D7_1011800	PRE-binding protein	99	NA	131545	9	NA	2	NA	9	NA	2	NA	8.9	NA	NA	NA
PF3D7_1007700	AP2 domain transcription factor AP2-I	94	NA	182551	5	NA	3	NA	4	NA	3	NA	3.4	NA	NA	NA
PF3D7_0610400	histone H3	93	NA	15437	6	NA	4	NA	4	NA	3	NA	24.3	NA	NA	NA
PF3D7_1366300	conserved Plasmodium protein, unknown function	91	NA	494376	19	NA	2	NA	19	NA	2	NA	5.7	NA	NA	NA
PF3D7_0317600	40S ribosomal protein S11, putative	88	NA	18748	7	NA	3	NA	7	NA	3	NA	34.2	NA	NA	NA
PF3D7_1134000	heat shock protein 70	87	NA	73252	5	NA	2	NA	4	NA	2	NA	7.2	NA	NA	NA
PF3D7_1325100	phosphoribosylpyrophosphate synthetase	86	NA	49352	7	NA	2	NA	7	NA	2	NA	19.9	NA	NA	NA
PF3D7_1124900	60S ribosomal protein L35, putative	85	25	14739	7	3	3	0	7	3	3	0	29	20.2	124	10.79
PF3D7_0312800	60S ribosomal protein L26, putative	84	22	14803	3	3	3	0	3	3	3	0	19.8	34.9	126	11.12
PF3D7_0721600	40S ribosomal protein S5, putative	83	NA	21849	7	NA	3	NA	7	NA	3	NA	23.1	NA	NA	NA
PF3D7_1105000	histone H4	82	NA	11448	5	NA	3	NA	3	NA	2	NA	28.2	NA	NA	NA
PF3D7_0214100	protein transport protein SEC31	82	NA	166604	8	NA	2	NA	6	NA	2	NA	6.3	NA	NA	NA
PF3D7_0929400	high molecular weight rhoptry protein 2	80	NA	162561	5	NA	3	NA	4	NA	2	NA	2.9	NA	NA	NA
PF3D7_0614500	60S ribosomal protein L19	80	NA	21566	5	NA	3	NA	5	NA	3	NA	23.6	NA	NA	NA
PF3D7_0618300	60S ribosomal protein L27a, putative	79	NA	16712	3	NA	3	NA	3	NA	3	NA	23	NA	NA	NA
PF3D7_1019400	60S ribosomal protein L30e, putative	77	NA	11767	2	NA	2	NA	2	NA	2	NA	19.4	NA	NA	NA
PF3D7_1006800	single-strand telomeric DNA-binding protein GBP2, putative	76	NA	29512	3	NA	3	NA	3	NA	3	NA	8.9	NA	NA	NA
PF3D7_1309100	60S ribosomal protein L24, putative	75	NA	19232	4	NA	2	NA	3	NA	2	NA	13	NA	NA	NA
PF3D7_1360900	RNA-binding protein, putative	75	20	44785	5	2	3	0	5	2	3	0	17.7	7.2	389	9.15
PF3D7_0617800	histone H2A	71	NA	14114	2	NA	2	NA	2	NA	2	NA	12.1	NA	NA	NA
PF3D7_0706400	60S ribosomal protein L37	69	NA	10533	3	NA	3	NA	2	NA	2	NA	13	NA	NA	NA
PF3D7_1408600	40S ribosomal protein S8e, putative	69	NA	25035	6	NA	3	NA	5	NA	3	NA	18.3	NA	NA	NA
PF3D7_1426000	60S ribosomal protein L21	65	NA	18783	7	NA	3	NA	5	NA	3	NA	28.6	NA	NA	NA
PF3D7_1423700	conserved Plasmodium protein, unknown function	64	NA	183463	7	NA	3	NA	7	NA	3	NA	6	NA	NA	NA
PF3D7_1004000	60S ribosomal protein L13, putative	63	NA	23739	2	NA	2	NA	2	NA	2	NA	9.4	NA	NA	NA
PF3D7_1361100	protein transport protein Sec24A	63	NA	106617	6	NA	2	NA	6	NA	2	NA	8.8	NA	NA	NA
PF3D7_1323400	60S ribosomal protein L23	63	NA	22079	5	NA	4	NA	4	NA	4	NA	23.2	NA	NA	NA
PF3D7_0503800	60S ribosomal protein L31	62	NA	14056	2	NA	2	NA	2	NA	2	NA	18.3	NA	NA	NA
PF3D7_1202900	high mobility group protein B1	62	NA	11324	3	NA	2	NA	3	NA	2	NA	29.9	NA	NA	NA
PF3D7_1414800	small nuclear ribonucleoprotein-associated protein B, putative	59	23	22318	3	1	2	0	3	1	2	0	13.4	5.5	201	10.23
PF3D7_1002400	transformer-2 protein homolog beta, putative	58	NA	30033	4	NA	3	NA	4	NA	3	NA	17.3	NA	NA	NA
PF3D7_0703500	erythrocyte membrane-associated antigen	57	NA	264751	9	NA	2	NA	7	NA	2	NA	4	NA	NA	NA
PF3D7_0719600	60S ribosomal protein L11a, putative	56	NA	20215	3	NA	2	NA	3	NA	2	NA	19.1	NA	NA	NA
PF3D7_0320800	ATP-dependent RNA helicase DDX6	53	NA	49382	2	NA	2	NA	2	NA	2	NA	7.2	NA	NA	NA
PF3D7_0803700	tubulin gamma chain	52	NA	51604	2	NA	2	NA	2	NA	2	NA	4.4	NA	NA	NA
PF3D7_0617900	histone H3 variant	52	NA	15432	6	NA	3	NA	5	NA	3	NA	30.9	NA	NA	NA
PF3D7_0710600	60S ribosomal protein L34	51	NA	17340	2	NA	2	NA	2	NA	2	NA	11.3	NA	NA	NA
PF3D7_1133400	apical membrane antigen 1	50	NA	71996	6	NA	2	NA	6	NA	2	NA	16.6	NA	NA	NA
PF3D7_0714200	conserved Plasmodium protein, unknown function	49	16	159431	2	2	2	0	2	2	2	0	1.8	1.2	1361	5.52
PF3D7_1408000	plasmepsin II	46	NA	51448	4	NA	2	NA	4	NA	2	NA	9.7	NA	NA	NA
PF3D7_0304400	60S ribosomal protein L44	46	NA	12149	4	NA	2	NA	4	NA	2	NA	33.7	NA	NA	NA
PF3D7_1445900	ATP-dependent RNA helicase DDX5, putative	44	NA	59998	7	NA	2	NA	7	NA	2	NA	13.7	NA	NA	NA
PF3D7_1418000	ubiquitin fusion degradation protein 1, putative	44	NA	32458	3	NA	2	NA	3	NA	2	NA	13.8	NA	NA	NA
PF3D7_0604500	conserved Plasmodium protein, unknown function	41	NA	334204	12	NA	2	NA	11	NA	2	NA	5.4	NA	NA	NA
PF3D7_1323100	60S ribosomal protein L6, putative	40	NA	21588	3	NA	2	NA	3	NA	2	NA	12.6	NA	NA	NA
PF3D7_1107300	polyadenylate-binding protein-interacting protein 1, putative	35	NA	381639	12	NA	2	NA	12	NA	2	NA	4.7	NA	NA	NA
