# Supplementary material for: Nonsense-mediated decay machinery in Plasmodium falciparum is inefficient and non-essential
Source: mSphere. 2023 Jun 27;8(4):e00233-23. doi: 10.1128/msphere.00233-23 (PMC10449492; doi:10.1128/msphere.00233-23)
Supplement: Table S4 — Oligonucleotides used in this study. [file msphere.00233-23-s0007.xlsx]

## Sheet: Sheet1
Name	Code	Sequence
DUPF1_HR1_FOR		ACTTAGGAGGAGATCTTGAAAAACTATGGATAAAACTTTCG
DUPF1_HR1_REV		TGCCATATCCCTCGAGGGATCAATATGCTTCTTACTATTGTT
DUPF1_HR2_FOR	b	ATTAAATCTAGAATTCCACAAGAATGAACATGAACAACAA
DUPF1_HR2_REV		TACCGCATCAGGCGCCTCGGAAGGAAACCTAACAAAAATA
DUPF2_HR1_FOR		ACTTAGGAGGAGATCTTTAAAGAATACAAGTATTACCGAAT
DUPF2_HR1_REV		TGCCATATCCCTCGAGATTCTTGTCTTTATTATCATCATC
DUPF2_HR2_FOR		ATTAAATCTAGAATTCCAAATTCATACATCTCAAATATAAA
DUPF2_HR2_REV	d	TACCGCATCAGGCGCCTTGCTCTTCTATATAAGGATAAAAT
DUPF1_INT_FOR	a	GCATCTGTAGGGGCGTATG
DUPF2_INT_FOR	c	GAAATGAAGGAAAACGAGGAAAGCA
pGLMS-Pb3'_REV	e	AAAGACACCTTGTTTATTTTTCCCC
UPF1HA_HR1_FOR		GCGGCGGCCGCGATAATAACACAAATACAACTAATCAA
UPF1HA_HR1_REV		GCGACGCGTATTTATATGCGTATTTTCAGATACCTT
UPF1HA_HR2_FOR		GCGCCATGGTGTGTATAATAGGTACAACAACAAAATG
UPF1HA_HR2_REV		GCGGGCGCCAATATAAAAATTCCTGAGATAATCATCG
UPF2HA_HR1_FOR		GCGGCGGCCGCATTAGATTCCTTTTAGTTCTGGAG
UPF2HA_HR1_REV		GCGACGCGTTACGTGTAAATTTTTTTTGTCCC
UPF2HA_HR2_FOR		GCGCCATGGGTAGTACAAACAATTAAGAGATAAAAAA
UPF2HA_HR2_REV		GCGGGCGCCGTGCTCATGCTCACACTATAT
crRNA_DUPF1		TGAATGCAATCATTACCATG
crRNA_DUPF2		TATGAGGTGAAACATAACAA
crRNA_UPF1HA		TTACAAAAAATATATATGGG
crRNA_UPF2HA		CTTATATATAATAAAATACT
3HA-FOR		GCGACGCGTGCTTACCCGTACGACGTC
3HA-REV		GCGTTAATTAATTAAGCAGCGGCATAATCTGG
mCherry-FOR		GCGGGTACCGCGACGCGTGTGAGCAAGGGCGAGGAG
mCherry-REV		GCGTTAATTAACTACTTGTACAGCTCGTCC
PfCentrin2-FOR		GCGCTCGAGATGACCGATAACACAGCTGT
PfCentrin2-REV		GCGACGCGTTAAGAAGCTTTTTTTGGTCA
