# Supplementary material for: Nonsense-mediated decay machinery in Plasmodium falciparum is inefficient and non-essential
Source: mSphere. 2023 Jun 27;8(4):e00233-23. doi: 10.1128/msphere.00233-23 (PMC10449492; doi:10.1128/msphere.00233-23)
Supplement: Table S5 — STAR readmapping parameters. [file msphere.00233-23-s0008.xlsx]

## Sheet: Sheet1
Sample	Replicate	Input reads	Uniquely mapped (%)	Average input read length	FASTQ accession (SRA)
NF54	1	40823544	85.97	291	SRR13622007
NF54	2	46313559	89.61	291	SRR13622006
NF54	3	32861972	92.1	291	SRR13622014
DUPF1	1	24369887	88.5	293	SRR13622013
DUPF1	2	48948306	93.53	290	SRR13622012
DUPF1	3	33797287	90.46	291	SRR13622011
DUPF2	1	30679940	89.08	295	SRR13622010
DUPF2	2	29202646	86.51	293	SRR13622009
DUPF2	3	30632528	88.49	293	SRR13622008
