# Supplementary material for: Nonsense-mediated decay machinery in Plasmodium falciparum is inefficient and non-essential
Source: mSphere. 2023 Jun 27;8(4):e00233-23. doi: 10.1128/msphere.00233-23 (PMC10449492; doi:10.1128/msphere.00233-23)
Supplement: Table S6 — Mass spectrometry search false discovery rates. [file msphere.00233-23-s0009.xlsx]

## Sheet: Sheet1
Experiment	False discovery rate
NF54_13-11-20	0.017
UPF1_13-11-20	0.0096
NF54_17-11-20	0.0175
UPF2_17-11-20	0.0222
NF54_30-11-20	0.0229
UPF1_30-11-20	0.0163
UPF2_30-11-20	0.0291
